# Supplementary material for: Virus Pop—Expanding Viral Databases by Protein Sequence Simulation
Source: Viruses. 2023 May 24;15(6):1227. doi: 10.3390/v15061227 (PMC10304111; doi:10.3390/v15061227)
Supplement: Supplementary file 1 [file viruses-15-01227-s001.zip]

Archive with 25 entries (19 files):
- S1_Main_datasets/
- S1_Main_datasets/Circovirus/
- S1_Main_datasets/Circovirus/Circovirus_capsid_tree.newick
- S1_Main_datasets/Circovirus/Circovirus_capsid_tree_with_simulation.newick
- S1_Main_datasets/Circovirus/Circovirus_dataset_capsid.aln.fa
- S1_Main_datasets/Circovirus/Circovirus_dataset_replication.aln.fa
- S1_Main_datasets/Circovirus/README
- S1_Main_datasets/Sarbecovirus/
- S1_Main_datasets/Sarbecovirus/README
- S1_Main_datasets/Sarbecovirus/Sarbecovirus_spike_input.fa
- S1_Main_datasets/Sarbecovirus/Sarbecovirus_spike_simulations.fa
- S1_Main_datasets/Sarbecovirus/Sarbecovirus_spike_tree.newick
- S1_Main_datasets/Sarbecovirus/Sarbecovirus_spike_tree_with_simulation.newick
- S2_sarbecovirus_spike_structural_evaluation/
- S2_sarbecovirus_spike_structural_evaluation/input_dataset.nwk
- S2_sarbecovirus_spike_structural_evaluation/input_dataset_and_simu.fa
- S2_sarbecovirus_spike_structural_evaluation/sarbecovirus_spike_simulations_clustal_and_binding_energy.pdf
- S2_sarbecovirus_spike_structural_evaluation/screening.xlsx
- S2_sarbecovirus_spike_structural_evaluation/simu_RBD_and_reference.fa
- S2_sarbecovirus_spike_structural_evaluation/structure.png
- S3_tool_testing_dataset/
- S3_tool_testing_dataset/capsid_protein.fa.all.aln
- S3_tool_testing_dataset/spike.prot.all.aln
- S4_test_detection_new_circovirus_dataset/
- S4_test_detection_new_circovirus_dataset/capsid_protein.fa.all.aln
