# Supplementary material for: Virus Pop—Expanding Viral Databases by Protein Sequence Simulation
Source: Viruses. 2023 May 24;15(6):1227. doi: 10.3390/v15061227 (PMC10304111; doi:10.3390/v15061227)
Supplement: Supplementary file 1 [file viruses-15-01227-s001.zip › S1_Main_datasets/Circovirus/Circovirus_capsid_tree.newick]

(DQ845075|ABI54258.1|complement_1212..1961_|capsid_protein:0.3021871433,((((((((((((((FJ655419|ACV71295.1|complement_1030..1731_|capsid_protein:0.0038935061,(((((JN040276|AER35097.1|complement_77..421_|ORF1:0.0000010000,JN040278|AER35099.1|complement_77..421_|ORF1:0.0000010000)Node20:0.0000010000,JN104036|AER57876.1|complement_77..421_|ORF1:0.0126472126)Node19:0.0126654704,(JN040277|AER35098.1|complement_77..421_|ORF1:0.0000010000,(JN104035|AER57875.1|complement_77..421_|ORF1:0.0000010000,(JN104037|AER57877.1|complement_77..421_|ORF1:0.0000010000,ON012563|UVH30511.1|complement_77..421_|capsid_protein:0.0000010000)Node23:0.0000010000)Node22:0.0000010000)Node21:0.0000010000)Node18:0.0000010000,JN104039|AER57879.1|complement_77..418_|ORF1:0.0000010000)Node17:0.0000010000,JN040279|AER35100.1|complement_77..421_|ORF1:0.0255856605)Node16:0.5024872353)Node15:0.0702540830,KX247805|APD14686.1|complement_1030..1734_|Cap:0.0539151546)Node14:0.1454200209,MT188579|QOG55592.1|complement_1028..1744_|capsid:0.0797380624)Node13:0.2035603371,(KC924758|AGT02113.1|complement_1022..1723_|capsid_protein:0.2858072895,MW881235|QVK11261.1|complement_1078..1773_|capsid_protein:0.5120406747)Node24:0.0799007085)Node12:0.2420417921,NC_021206|YP_007974238.1|complement_1013..1744_|capsid_protein:0.7566866073)Node11:0.3478631232,((MG001457|ATW66443.1|complement_1032..1715_|putative_capsid_protein:0.2632035558,MW600950|QTA51461.1|complement_1047..1733_|Cap:0.2643550300)Node26:0.2583612232,NC_038385|YP_009506274.1|complement_1098..1814_|capsid_protein:0.7523612933)Node25:0.1805680453)Node10:0.3728265900,(JQ814849|AFK85002.1|complement_1047..1703_|Cap:0.2274538849,NC_028045|YP_009170675.1|complement_1055..1711_|capsid_protein:0.2887100021)Node27:0.9820500906)Node9:0.2696968482,(((((JF279961|AEB60991.1|complement_1261..1905_|capsid_protein:1.3830757181,MZ710935|UMM62404.1|complement_1171..1893_|putative_cp:1.2237653099)Node32:0.3023550305,(((JQ011378|AEW70741.1|complement_1251..1934_|capsid_protein:1.0546506837,NC_038392|YP_009506284.1|complement_956..1621_|capsid_protein:0.8736307222)Node35:0.1463093216,(MN164716|QGR26094.1|complement_1162..1758_|capsid_protein:1.5122945973,(MN837844|QOW18366.1|complement_1022..1753_|capsid_protein:0.0000021429,MN837845|QOW18368.1|complement_1022..1756_|capsid_protein:0.0443952573)Node37:1.0123675568)Node36:0.2598905358)Node34:0.5576469555,(MH368042|AXQ03967.1|complement_994..1722_|capsid_protein:0.5904738308,NC_040380|YP_009551495.1|1035..1730|capsid:1.5922099025)Node38:1.1163563144)Node33:0.4171455715)Node31:0.0748476636,KF481961|AHA36871.1|complement_904..1671_|structural_protein_VP:2.4502113231)Node30:0.1215226417,(((LC416391|BBF98082.1|complement_1289..2065_|capsid_protein:0.0592315131,MN371255|QJU69688.1|complement_1243..2022_|Cap:0.2759729633)Node41:1.3767365917,(MH603564|QEQ92576.1|complement_1343..1987_|capsid_protein:0.4702165844,MW686209|QSX73454.1|complement_1319..1957_|capsid_protein:0.6015142412)Node42:0.4435748971)Node40:0.7469468071,((LC456717|BBI18986.1|complement_1367..1981_|capsid_protein:0.7601997133,(MW732037|UKF74910.1|complement_1160..1804_|capsid_protein:0.7906934719,OL704833|UJO02097.1|complement_1127..1759_|Cap:0.7826199004)Node45:0.3049102323)Node44:0.3605817648,(MZ382570|UBR88847.1|complement_1228..1869_|putative_capsid_protein:0.7907228160,OL411978|URG41759.1|complement_1091..1735_|capsid_protein:0.7323278930)Node46:0.2703411833)Node43:0.3271928558)Node39:0.4406942753)Node29:0.0874580716,((KT808666|AOS89485.1|complement_1009..1761_|capsid_protein:0.3989410805,NC_025247|YP_009091699.1|complement_968..1723_|putative_capsid_protein:0.2155615706)Node48:0.2604906052,(MT646348|QOW03285.1|complement_1151..1924_|capsid_protein:0.3941552563,OP432310|UZH96232.1|complement_958..1695_|capsid_protein:0.7799133385)Node49:0.2000573697)Node47:1.2033910921)Node28:0.1272016873)Node8:0.1079072585,(KX812443|AQR57903.1|910..1713|capsid:1.8572711938,MZ710934|UMM62402.1|complement_1229..1858_|putative_cp:1.8971734843)Node50:0.4793172671)Node7:0.2147593658,((((((KX756995|ASU92194.1|complement_1245..2090_|capsid_protein:0.0209078673,NC_035799|YP_009423857.1|complement_1241..2086_|capsid_protein:0.0095499402)Node56:0.1311400519,MT815982|QRV11705.1|complement_1265..2044_|capsid_protein:0.1124308184)Node55:0.7810205298,MT610106|QNS17421.1|complement_1132..2106_|capsid_protein:0.8669450759)Node54:0.2525745582,((MF497829|AXR86429.1|complement_1169..2074_|capsid_protein:0.3782974412,MT063079|QTQ95072.1|complement_1116..1928_|Cap:0.5331271631)Node58:0.3568587260,MT610105|QNS17419.1|complement_1199..2014_|capsid_protein:0.5535511007)Node57:0.3599210952)Node53:0.5692400846,MN103538|QDZ59983.1|complement_986.._1843_|capsid_protein:1.7206355745)Node52:0.3043092911,((MH188041|AXQ04851.1|complement_129..758_|capsid_protein:0.1732283767,OL704835|UJO02101.1|complement_1071..1706_|Cap:0.1895664815)Node60:1.4761164731,OP933698|WAQ80637.1|complement_1090..1674_|capsid_protein:1.5659137626)Node59:0.7575622985)Node51:0.1509566258)Node6:0.7931606619,KF385399|AHX56383.1|complement_1239..1988_|putative_capsid_protein:0.5244148834)Node5:0.1256059601,(MN164707|QGR26076.1|complement_1198..1917_|capsid_protein:0.3822032878,MN877415|QMV47659.1|complement_1141.._1866_|capsid_protein:0.4893958354)Node61:0.3221086248)Node4:0.3439222497,(MF664481|ASX95444.1|complement_1120.._1941_|cap_protein:0.4419721852,(NC_008033|YP_610962.1|complement_1190..2020_|putative_capsid_protein:0.2252606587,NC_038391|YP_009506282.1|complement_1039..1737_|capsid_protein:0.1785853985)Node63:0.1747632970)Node62:0.2405289462)Node3:0.4324508577,((KX987146|ARO77517.1|complement_1031.._1750_|capsid_protein:0.0790985661,NC_008375|YP_764456.1|complement_1116.._1847_|capsid_protein:0.1090450201)Node65:0.1895966660,NC_003410|NP_573443.1|complement_1154..1906_|capsid:0.1338210831)Node64:0.1999879892)Node2:0.1987295352,KU641385|AMS38769.1|complement_1232..1966_|capsid_protein:0.2063345402)Node1;
