# Supplementary material for: Virus Pop—Expanding Viral Databases by Protein Sequence Simulation
Source: Viruses. 2023 May 24;15(6):1227. doi: 10.3390/v15061227 (PMC10304111; doi:10.3390/v15061227)
Supplement: Supplementary file 1 [file viruses-15-01227-s001.zip › S1_Main_datasets/Circovirus/Circovirus_capsid_tree_with_simulation.newick]

(DQ845075|ABI54258.1|complement_1212..1961_|capsid_protein:0.2989337181,((((((((((((((((((((((((FJ655419|ACV71295.1|complement_1030..1731_|capsid_protein:0.0000010059,((Node10_1_dist5.0:4.3885660485,Node13_1_dist5.0:3.6853499038):1.4520983322,Node15_1_dist0.1:0.0243263229):0.0814937840):0.0000026414,((Node15_1_dist0.5:0.5610798435,Node15_1_dist5.0:4.0289646714):0.0000024979,Node14_1_dist3.0:2.3514499415):0.0000020791):0.0081463537,((((((((JN040276|AER35097.1|complement_77..421_|ORF1:0.0000010059,JN040278|AER35099.1|complement_77..421_|ORF1:0.0000020355):0.0000021869,(JN104036|AER57876.1|complement_77..421_|ORF1:0.0000025381,Node16_1_dist0.5:0.5252782615):0.0125720296):0.0125956502,(JN040279|AER35100.1|complement_77..421_|ORF1:0.0254406214,((Node16_1_dist0.1:0.0462281131,Node16_1_dist3.0:2.7668166822):0.0312035951,(Node16_1_dist2.0:1.7974285938,Node16_1_dist4.0:3.9724553687):0.1557792578):0.0000025410):0.0000022034):0.0000027932,((JN040277|AER35098.1|complement_77..421_|ORF1:0.0000000000,JN104037|AER57877.1|complement_77..421_|ORF1:0.0000000000):0.0000000000,ON012563|UVH30511.1|complement_77..421_|capsid_protein:0.0000000000):0.0000010059):0.0000020783,JN104035|AER57875.1|complement_77..421_|ORF1:0.0000010059):0.0000021095,JN104039|AER57879.1|complement_77..418_|ORF1:0.0000010059):0.0633963389,Node16_1_dist1.0:0.8306870375):0.3122543927,Node15_1_dist3.0:3.2806312298):0.1118918974):0.0139965942,((Node15_1_dist1.0:1.1399279858,Node15_1_dist4.0:4.6635235351):0.0516790731,Node15_1_dist2.0:1.6945004068):0.0000024588):0.0334323016,((Node14_1_dist1.0:0.6688860193,Node14_1_dist4.0:3.2948399985):0.1711226394,Node14_1_dist2.0:2.1977455972):0.0000021875):0.0083186533,((KX247805|APD14686.1|complement_1030..1734_|Cap:0.0485399317,(Node14_1_dist0.1:0.0000023045,(Node14_1_dist5.0:5.6150902833,Node13_1_dist2.0:2.1623436953):0.0000025533):0.0718811975):0.0105517420,Node14_1_dist0.5:0.5268479298):0.0000027832):0.1499121220,Node13_1_dist0.5:0.5162024996):0.0000020298,MT188579|QOG55592.1|complement_1028..1744_|capsid:0.0696996319):0.0023319233,(Node13_1_dist0.1:0.0000024940,(Node13_1_dist3.0:2.5607511947,Node13_1_dist4.0:2.8741353179):0.3643078402):0.0731954746):0.0440588616,Node13_1_dist1.0:1.0670089866):0.1712419934,(KC924758|AGT02113.1|complement_1022..1723_|capsid_protein:0.2705050228,MW881235|QVK11261.1|complement_1078..1773_|capsid_protein:0.5255490131):0.0762938577):0.2568316210,NC_021206|YP_007974238.1|complement_1013..1744_|capsid_protein:0.7226507760):0.3358107091,((((MG001457|ATW66443.1|complement_1032..1715_|putative_capsid_protein:0.2764744898,(MW600950|QTA51461.1|complement_1047..1733_|Cap:0.0000029710,Node16_1_dist5.0:6.3784154818):0.2485989049):0.2652413342,NC_038385|YP_009506274.1|complement_1098..1814_|capsid_protein:0.7381596939):0.0705836778,Node10_1_dist4.0:4.6449072533):0.0000022595,(((Node10_1_dist0.1:0.0329937165,Node10_1_dist2.0:1.7903641995):0.0198746384,Node10_1_dist1.0:1.0684085066):0.0896253306,Node10_1_dist0.5:0.5150022335):0.0000022191):0.0745158975):0.1302477192,Node10_1_dist3.0:2.6925341992):0.3089229051,(JQ814849|AFK85002.1|complement_1047..1703_|Cap:0.1991319679,NC_028045|YP_009170675.1|complement_1055..1711_|capsid_protein:0.3155131465):0.9727749257):0.2530176812,(((((JF279961|AEB60991.1|complement_1261..1905_|capsid_protein:1.3395386922,((((((JQ011378|AEW70741.1|complement_1251..1934_|capsid_protein:1.0575364004,NC_038392|YP_009506284.1|complement_956..1621_|capsid_protein:0.8221533476):0.1805446882,(MN164716|QGR26094.1|complement_1162..1758_|capsid_protein:1.5192889519,(MN837844|QOW18366.1|complement_1022..1753_|capsid_protein:0.0000022490,MN837845|QOW18368.1|complement_1022..1756_|capsid_protein:0.0441914559):0.9321891332):0.2097895837):0.5600629927,(MH368042|AXQ03967.1|complement_994..1722_|capsid_protein:0.5690844800,NC_040380|YP_009551495.1|1035..1730|capsid:1.5935010736):1.0965458597):0.2482356530,((Node31_1_dist0.1:0.0335847077,(Node31_1_dist4.0:4.1319068938,Node31_1_dist5.0:4.6392997438):0.0000023536):0.0723564767,((Node31_1_dist0.5:0.4694962148,Node31_1_dist3.0:3.0378961676):0.0449439212,Node31_1_dist2.0:2.2348632900):0.0039609728):0.0136160305):0.0620438228,KF481961|AHA36871.1|complement_904..1671_|structural_protein_VP:2.3632455552):0.0047427803,Node31_1_dist1.0:1.0201257868):0.0904957987):0.1591596542,MZ710935|UMM62404.1|complement_1171..1893_|putative_cp:1.2265567890):0.2416791580,((((LC416391|BBF98082.1|complement_1289..2065_|capsid_protein:0.0742810448,MN371255|QJU69688.1|complement_1243..2022_|Cap:0.2591060591):1.3810891357,(MH603564|QEQ92576.1|complement_1343..1987_|capsid_protein:0.4412988609,MW686209|QSX73454.1|complement_1319..1957_|capsid_protein:0.6272645963):0.4191685802):0.7220006587,((((LC456717|BBI18986.1|complement_1367..1981_|capsid_protein:0.7319102735,(MW732037|UKF74910.1|complement_1160..1804_|capsid_protein:0.7428633232,OL704833|UJO02097.1|complement_1127..1759_|Cap:0.8312536196):0.3202481982):0.3444542085,(Node43_1_dist0.5:0.4964595209,Node43_1_dist1.0:0.8708344895):0.0000029352):0.0343937535,(((MZ382570|UBR88847.1|complement_1228..1869_|putative_capsid_protein:0.8058179093,OL411978|URG41759.1|complement_1091..1735_|capsid_protein:0.6399783799):0.1871114578,((Node43_1_dist2.0:1.8806609120,Node43_1_dist5.0:4.2973336607):0.1451851449,Node43_1_dist4.0:4.1081561005):0.4382208859):0.0493497015,Node43_1_dist0.1:0.0700590618):0.0043604177):0.0398487450,Node43_1_dist3.0:2.7453320873):0.2498000006):0.4893171434,Node29_1_dist5.0:4.7943083467):0.0000022785):0.0330517243,((Node29_1_dist0.1:0.0442868814,(Node29_1_dist2.0:2.2477507441,(Node29_1_dist3.0:2.2609156383,Node29_1_dist4.0:3.5765085441):0.0000024516):0.0727855778):0.0623146557,(Node29_1_dist0.5:0.5347562303,Node29_1_dist1.0:0.9790660987):0.0207802274):0.2282754161):0.1344552849,((KT808666|AOS89485.1|complement_1009..1761_|capsid_protein:0.4038109635,NC_025247|YP_009091699.1|complement_968..1723_|putative_capsid_protein:0.2083747074):0.2530739092,(MT646348|QOW03285.1|complement_1151..1924_|capsid_protein:0.3733063215,OP432310|UZH96232.1|complement_958..1695_|capsid_protein:0.7951182144):0.2044201993):1.0236842230):0.1195484988):0.1802617767,(KX812443|AQR57903.1|910..1713|capsid:1.5861177924,MZ710934|UMM62402.1|complement_1229..1858_|putative_cp:1.8500604369):0.3197358464):0.0868327858,Node7_1_dist2.0:1.7343174143):0.0202985741,((Node7_1_dist0.1:0.0749366697,(Node7_1_dist4.0:2.8639427078,Node7_1_dist5.0:4.9098047825):0.6575153603):0.0903598416,(Node7_1_dist0.5:0.4209248765,(Node7_1_dist1.0:0.8595671912,Node7_1_dist3.0:2.8967523313):0.0627762936):0.0266880058):0.0209568284):0.1210389027,((((((KX756995|ASU92194.1|complement_1245..2090_|capsid_protein:0.0207640015,NC_035799|YP_009423857.1|complement_1241..2086_|capsid_protein:0.0095443909):0.1295135905,MT815982|QRV11705.1|complement_1265..2044_|capsid_protein:0.1125823097):0.8223467160,MT610106|QNS17421.1|complement_1132..2106_|capsid_protein:0.8210009449):0.2317831191,((MF497829|AXR86429.1|complement_1169..2074_|capsid_protein:0.3834372386,MT063079|QTQ95072.1|complement_1116..1928_|Cap:0.5240952338):0.3452345213,MT610105|QNS17419.1|complement_1199..2014_|capsid_protein:0.5664404456):0.3609150995):0.5548884316,MN103538|QDZ59983.1|complement_986.._1843_|capsid_protein:1.7139149131):0.2865189088,((MH188041|AXQ04851.1|complement_129..758_|capsid_protein:0.1735797273,OL704835|UJO02101.1|complement_1071..1706_|Cap:0.1887456180):1.3835490448,OP933698|WAQ80637.1|complement_1090..1674_|capsid_protein:1.5652900635):0.6935936211):0.1591504778):0.7810757159,KF385399|AHX56383.1|complement_1239..1988_|putative_capsid_protein:0.5436684268):0.1021206007,(MN164707|QGR26076.1|complement_1198..1917_|capsid_protein:0.3780571818,MN877415|QMV47659.1|complement_1141.._1866_|capsid_protein:0.4888007786):0.3314805107):0.3332614714,(MF664481|ASX95444.1|complement_1120.._1941_|cap_protein:0.4387724577,(NC_008033|YP_610962.1|complement_1190..2020_|putative_capsid_protein:0.2220680633,NC_038391|YP_009506282.1|complement_1039..1737_|capsid_protein:0.1799437611):0.1738103490):0.2331761466):0.4291418761,((KX987146|ARO77517.1|complement_1031.._1750_|capsid_protein:0.0790335240,NC_008375|YP_764456.1|complement_1116.._1847_|capsid_protein:0.1084944316):0.1899771955,NC_003410|NP_573443.1|complement_1154..1906_|capsid:0.1323516380):0.1970926847):0.2002678844,KU641385|AMS38769.1|complement_1232..1966_|capsid_protein:0.2070718449);
