# Supplementary material for: Virus Pop—Expanding Viral Databases by Protein Sequence Simulation
Source: Viruses. 2023 May 24;15(6):1227. doi: 10.3390/v15061227 (PMC10304111; doi:10.3390/v15061227)
Supplement: Supplementary file 1 [file viruses-15-01227-s001.zip › S1_Main_datasets/Circovirus/Circovirus_dataset_capsid.aln.fa]

>DQ845075|ABI54258.1|complement(1212..1961)|capsid_protein
MLTATWN-----------HFLIQ-RRMRH-----------WRRR--RHLR----------MRRR-----HWRRRR-----RIPANRRG--------H-RT------------------NR--------IYRIKLVRQYQQILGKAEN-------AGA-------------------FRFGT----------------------DGVTIILKD-FFPEG--------KE---LPFEDYRIRLA-------KVEGIP----R-RED--------WTHWEGAGVTVP------I----------QDQHLR----------DFFKK-----------------TRLT---VDPLA-------------NWDGAR-KWTLR---------KGFKRLFRPR--PQLSVTDTDTANTT-----AALWLN-----NP-RGA-----WIP-LMKKGETTASTTSGTRVNHYGLAF---------SFPEPWP-----ADFE----------MQIKATI-----YVEFRQLNMTHMN--------------------------------------------------------------------
>FJ655419|ACV71295.1|complement(1030..1731)|capsid_protein
--------------------MTY-PRRR------------YRRR---R------------HRPRSHLGQILRRRPWLV--HP--RHRY--------RWRR-------------------------KNGIFNTRLSRTFGYTVKATTV-------RT--------------------PSWAV----------------------DMMRFNIDD-FVPPGGGT----N--KISIPFEYYRIRKV-------KVEFWP-----CSPITQG--------DRGVGSTAV------I----------LDD-------------NFVTKA----------------TALT---YDPYV-------------NYSSRHTIPQPF---------SYHSRYFTPK--PVLD---STID-----------YFQP---NNKRNQL-----WMR--L---------QTSRNVDHVGLGT---------AFEN------SIYDQD----------YNIRVTM-----YVQFREFNL-------------------------------------------------------KDPPLKP----------
>JF279961|AEB60991.1|complement(1261..1905)|capsid_protein
----------------------M-LLPR------------R-R-----------------ARRRA----GRRRRTR------GWRRRK--------YVRR------------------QRH----RGRYSYFRLRAIKHDHLTWNAS-------NG----------------------------------------MSS-----GIVFLMAD-MSYPKNY-------------WDYYKISKV-------VVQLWPEF--NNVPINAD------RDKVLYGSTAV------D----------YDD-------------ATMAT-----------------STAD-----PFK-------------DYSSRK-MFISN---------RTHIRIFTPR--PNIEIYKSSAS-TNY-------GFL-----NIRSGA-----WIN------------TVHDGVPHYGLKI---------WLPSNTG---APSAIG----------YKLIIKY-----YVLFRNRI-------------------------------------------------------------------------
>JN040276|AER35097.1|complement(77..421)|ORF1
------------------------------------------------------------------------------------------------------------------------------------------------------------------------------------------------------------MMRFNIDD-FVPPEGGT----N--KISIPFEYYRIRKV-------KVEFWP-----CSPITQG--------DRGVGTTAV------I----------LDD-------------NFVPKA----------------TAQT---YDPYV---------------TTPPAIQSP-----------------NPS--PTTP---VTS--------------HP---N-----L-----FLTPLL---------ITSN-----------------------------------------------QITK-----GISFG----------------------------------------------------------------------------
>JN040277|AER35098.1|complement(77..421)|ORF1
------------------------------------------------------------------------------------------------------------------------------------------------------------------------------------------------------------MMRFNIDD-FVPPGGGT----N--KISIPFEYYRIRKV-------KVEFWP-----CSPITQG--------DRGVGTTAV------I----------LDD-------------NFVPKA----------------TAQT---YDPYV---------------TTPPAIQSP-----------------NPS--PTTP---VTS--------------HP---N-----L-----FLTPLL---------ITSN-----------------------------------------------QITK-----GISFG----------------------------------------------------------------------------
>JN040278|AER35099.1|complement(77..421)|ORF1
------------------------------------------------------------------------------------------------------------------------------------------------------------------------------------------------------------MMRFNIDD-FVPPEGGT----N--KISIPFEYYRIRKV-------KVEFWP-----CSPITQG--------DRGVGTTAV------I----------LDD-------------NFVPKA----------------TAQT---YDPYV---------------TTPPAIQSP-----------------NPS--PTTP---VTS--------------HP---N-----L-----FLTPLL---------ITSN-----------------------------------------------QITK-----GISFG----------------------------------------------------------------------------
>JN040279|AER35100.1|complement(77..421)|ORF1
------------------------------------------------------------------------------------------------------------------------------------------------------------------------------------------------------------MMGFNIDD-FVPPGGGT----N--KISIPFEYYRIRKV-------KVEFWP-----CSPITQG--------DRGVGTAAV------I----------LDD-------------NFVPKA----------------TAQT---YDPYV---------------TTPPAIQSP-----------------NPS--PTTP---VTS--------------HP---N-----L-----FLTPLL---------ITSN-----------------------------------------------QITK-----GISFG----------------------------------------------------------------------------
>JN104035|AER57875.1|complement(77..421)|ORF1
------------------------------------------------------------------------------------------------------------------------------------------------------------------------------------------------------------MMRFNIDD-FVPPGGGT----N--KISIPFEYYRIRKV-------KVEFWP-----CSPITQG--------DRGVGTTAV------I----------LDD-------------NFVPKA----------------TAQT---YDPYV---------------TTPPAIQSP-----------------NPS--PTTP---VTS--------------HP---N-----L-----FLTPLL---------ITSN-----------------------------------------------QITK-----GISFG----------------------------------------------------------------------------
>JN104036|AER57876.1|complement(77..421)|ORF1
------------------------------------------------------------------------------------------------------------------------------------------------------------------------------------------------------------MLRFNIDD-FVPPEGGT----N--KISIPFEYYRIRKV-------KVEFWP-----CSPITQG--------DRGVGTTAV------I----------LDD-------------NFVPKA----------------TAQT---YDPYV---------------TTPPAIQSP-----------------NPS--PTTP---VTS--------------HP---N-----L-----FLTPLL---------ITSN-----------------------------------------------QITK-----GISFG----------------------------------------------------------------------------
>JN104037|AER57877.1|complement(77..421)|ORF1
------------------------------------------------------------------------------------------------------------------------------------------------------------------------------------------------------------MMRFNIDD-FVPPGGGT----N--KISIPFEYYRIRKV-------KVEFWP-----CSPITQG--------DRGVGTTAV------I----------LDD-------------NFVPKA----------------TAQT---YDPYV---------------TTPPAIQSP-----------------NPS--PTTP---VTS--------------HP---N-----L-----FLTPLL---------ITSN-----------------------------------------------QITK-----GISFG----------------------------------------------------------------------------
>JN104039|AER57879.1|complement(77..418)|ORF1
-------------------------------------------------------------------------------------------------------------------------------------------------------------------------------------------------------------MRFNIDD-FVPPGGGT----N--KISIPFEYYRIRKV-------KVEFWP-----CSPITQG--------DRGVGTTAV------I----------LDD-------------NFVPKA----------------TAQT---YDPYV---------------TTPPAIQSP-----------------NPS--PTTP---VTS--------------HP---N-----L-----FLTPLL---------ITSN-----------------------------------------------QITK-----GISFG----------------------------------------------------------------------------
>JQ011378|AEW70741.1|complement(1251..1934)|capsid_protein
----------------------M----------------AFRRR----------------TFRRP----IRRRMHRRTRGRRMIRRRS--------RRSR-----------------PMGM------RSFNFRAIKLDHIKVGGNSSVT------------------------------------------------------GVLTFCLKD-FCANFLN-------------WDYYRFNAV-------VVKFVPQ------NTAQFDQ---EGGLSTVCATAV------D----------YDD-----------------------------------------ESKPTSVRQ--------LMMMQNAR-TFRTG---------VGHSRKFKPK--MTFSVVEKVDSVTTY----APAGLW----MGGNRKW-----WLN------------TGYSEVKFLGLKY---------AMQNMSA-----NDIQ----------YQVLIKG-----YFSFKSPLITAPTVRGEH---------------------------------------------------------------
>JQ814849|AFK85002.1|complement(1047..1703)|Cap
--------------------MPRSTRHR------------WRRNQWFK------------RWRQR------RRRGHT-------RGRR--------RYRN-------------------------KVGIYNFRFRAITTMTINKN---------------------------------SNQ----------------------GYFTYTLNG-SVPTAFANY-----------FDMYRIAKV-------RVQWLP-----MVSISEV---------RAWGATVI------D----------LTGR------------DTTVPS----------------TGRT----DFTI-------------DDSTRR-LWNPT---------RIHSRYFTPK--PEIQIRS-NSE-----------AVQP---NNPRNQL-----WID------------SRDKDVKHHGIAY---------YFHPDDI---GDDVYK----------FSYIVTY-----YFQFRQFAG-------------------------------------------------------SQAPSV-----------
>KC924758|AGT02113.1|complement(1022..1723)|capsid_protein
--------------------MTW-PRRR------------YRRR---R------------TRPRSHLGNILRRRPYLA--HPAFRNRY--------RWRR-------------------------KTGTFNSRLSTEFVLTIKGG-Y-------SQ--------------------PSWNV----------------------NYLKFNIGQ-FLPPSGGT----N--PLPLPFQYYRIRKA-------KYEFYP-----RDPITSN--------QRGVGSTVV------I----------LDA-------------NFVTPS----------------ANLA---YDPYI-------------NYSSRHTIRQPF---------TYHSRYFTPK--PELD---QTID-----------WFHP---NNKRNQL-----WLH--L---------NTHTNVEHTGLGY---------ALQN------AATAQN----------YVVRLTI-----YVQFREFIL-------------------------------------------------------KDPPNK-----------
>KF385399|AHX56383.1|complement(1239..1988)|putative_capsid_protein
-MWGTSNC---------ACAIFQ-IR---------------RRY--ARPY----------YRRR-----HIRRYRLRR--RRHFRRRR--------F-TT------------------NR--------IYTLRFKRQFKFQINKNTTQ------PNN-------------------VIWNS----------------------DYITFTLSD-FLTNT--------PNPPTLNFEDYRIKLA-------KMEMRP----TLGHY--------TISADGFGHTAV------I----------QDSRIT----------KFKTT-----------------ADQS---QDPLA-------------PFDGSK-KWFIS---------RGFKRLLRPK--PQITINDLSTANQS-----AALWLN-----SV-RTG-----WIP-LQ--GGPNAA---GANVKHYGIAF---------SFPQPE------ATIT----------YVCQLTL-----YVQFRQFAP--------------------------------------------------------NNPST-----------
>KF481961|AHA36871.1|complement(904..1671)|structural_protein_VP
----------------------M----------------PLRRR-------TYT------AKRRF--GRSYRKKSYYK--KKSYKRMA-------AKARK-------------------------FNNGNVHRFTRYSNVGYLECVQ----------------------------PYDWGA---QEVGGGGAPGVAITGHCANKAFVFSLTD-VVHNEEFGSL----------FDQYRILSA-------VVEIQP----LLTPASM----------TGTGGTQMIARWFYD----------HDD----------------------------------DSTLG-------------------MSGADADE-YWGQRAPLVK----ETPFRFDRPIVIPVIPTTQTMTP------QDDGNVYAPVPGSTYKKRM-----WLD------------MTFPDVPHYGLKF---Q-----VLRRAQL------------AAEVGPIAQYRIKY-----NLEFKNPR-------------------------------------------------------------------------
>KT808666|AOS89485.1|complement(1009..1761)|capsid_protein
--------------------MPL-YRAR------------PRSL--YY------------RRRRA----TNRRRRY-------RRRRL--------HIGR------------------IR------SKYTIFNVKQTQNISFTFFGT-------GS----------------PD-KNKWQAMSLEAVQSSGTS---PKP-----GINLRFAV-FGDR---LP--GTGNQYHYPFDYYMIRLV-------KVELRPAFNPFQRVRTQ-------------GSTYI------D----------KEG-------------NITTTT----------------SGSEWN-VDPYA-------------AMSSRK-TWSPH---------RYHKRVFIPK--PTIQQGGTGTNIWST-------WYT-----PGGRQL-----WLN------------SIQDNVVFYGMGM---------SLRQAED---TAAPLT----------VEATITY-----YIRFGQWTGLAP---------------------------------------------------------------------
>KU641385|AMS38769.1|complement(1232..1966)|capsid_protein
-----ME-----------PLPYQ-ARARQ-----------WRRR--RHFR----------HRRR-----HWRRRR-----RLPTNRRG--------H-RT------------------NR--------IYRLRLVRQYIQMLPKAEK-------TTN-------------------LTFGT----------------------DGVTILLKD-FIMDE--------RV---LPFEDYRIRLA-------KVEAVP----R-NED--------WTHWQGAGHTVP------I----------QDSHLG----------DFFKK-----------------TKLQ---TDPLA-------------NWDGAR-KWNLR---------KGFKRLFRPR--PQLSITDTDAANTP-----AAMWLN-----NP-RSA-----WIP-LRRRGETTYQ-TSGTRVNHYGLAF---------SFPEPTP-----NEYM----------FQVKVTI-----YVEFRQMSLTHLES-------------------------------------------------------------------
>KX247805|APD14686.1|complement(1030..1734)|Cap
--------------------MTY-PRRR------------FRRR---R------------HRPRSHLGQILRRRPWLV--HP--RHRY--------RWRR-------------------------KNGIFNTRLSRTIGYTVKKTTV-------RT--------------------PSWNV----------------------DMMRFNIND-FLPPGGGS----N--PLTVPFEYYRIRKV-------KVEFWA-----CSPITQG--------DRGVGSTAV------I----------LDD-------------NFVTKA----------------NALT---YDPYV-------------NYSSRHTITQPF---------SYHSRYFTPK--PVLD---RTID-----------YFQP---NNKRNQL-----WLR--L---------QTTGNVDHVGLGT---------AFEN------SIYDQD----------YNIRITM-----YVQFREFNL-------------------------------------------------------KDPPLNPK---------
>KX756995|ASU92194.1|complement(1245..2090)|capsid_protein
-MTAHAQGGGARHASAMFLFLEM-ARWH------------TRRW--RRA-----------PLHAVAR-SHRRRRHAMG--GRRRRHRR--------R-ST------------------YK--------FFHVRLTRYYTVLWPKATT-------PSD--------------DTETTYGWNL----------------------DHVNFKLSD-FLPMDSTGR------SSLPAFKDYNITKA-------IVRVKP----INVPV--------SMRVEQYGNHAT------D----------FDGTDVGIGTVHTSG-DPKP-----------SPNNET-GPKT---SDPLR-------------NRTSRK-SWNVR---------TGFTRILRPT----VVAQTANCCGIGP----GSNFIT-----RGLRHA-----WLR-LD---------SNGVKTPWNGLSI---------SLREGDQ------SLL----------TQYTITI-----YVKFREFDLDFNPHA------------------------------------------------------------------
>KX812443|AQR57903.1|910..1713|capsid
----------------------M----------------PFKRK--YR------------RLRRP----AKKRRVITRP-----------------RYRT-----L------------ARGMTANKAGIYWFKRTLNASAENGTGISVD-----GTGILQTADMFYMRCNNTAAGSAVFGT----------------------MTYQFSLQN-----------IPNISEFTSLFDSYQIRKV-------VINIIP----YNNTV------Q-AAQATNVGVAAA---YWPDFSPIMHYVIDHDG------------------------------------------VPPVSANEAGINGFQQYASYKRRR---------FTGIGPKGLSVVIKPR--AKLLAGNAALTTVGGT--------------IAGRNQ-----WQD------------CAENNLPHFGFGMIL-E-----GISPGTA---GAGTIF------EVP-FRMETTY-----YLKFKTIR-------------------------------------------------------------------------
>KX987146|ARO77517.1|complement(1031..>1750)|capsid_protein
-------------------VAKR-RRYAA-----------PNRR-----R----------WRRR-----HWRRRR-----Y--SNRRG--------H-RT------------------NR--------VYRMRFVRMYRQEC-AGSG-------DVN-------------------LKFGS----------------------DGVNIMLDD-FLDWG--------SINWRLPFEDYRIRLA-------KFEMRP----L-NEN--------WGSWHGIGTNVP------I----------QDNHLE----------DFFKK-----------------TGMT---ADPLA-------------NWDGAR-QWDLR---------KGFKRLFRPR--PQLSITDTDAGNVT-----AALWLN-----NP-RSA-----WIP-LMKKNDQNLP-SPGTRVKHYGLGI---------SWPQPH------DAIL----------YHAKVTI-----YVEFRQMNLTHLSSPK-----------------------------------------------------------------
>LC416391|BBF98082.1|complement(1289..2065)|capsid_protein
---------------------MW-----------------RRRR--HR------------RRRRHH-PSHHHRRHH-------IMRHS--------HFKRQFFHFLFRKQTSFFIQQVPT-----G---YTKEG-----VKQGHFKS-------EY---------------------SWVR----------------------KHFFWTLNE-FLRDSQS-L--GL-------FQYYRIVKA-------GITFKP-----QEP--I-------TDRRGYGFTAI------DFTSKPESG-SFDP-------------FWFWQT------------------QN----DPIPIN----------INSKTAK-FFQTT---------KRHHRTVTPK--PML--TDELHPDLHFK---ENWWFL-----NQKAGP-----WLT------------TADWLVPYLGLWWFL-DLNFMNTVNPPTK---DSGDTT----------LYIKTPMGLNFNFTKFIHVIFRDEC--------------------------------------------------------------------
>LC456717|BBI18986.1|complement(1367..1981)|capsid_protein
----------------------M-RYRR------------RPRP--YR-------------RRRR----YRRRRRL-------PRRRM--------RVPR------------------RR-----IGGYFMQRLTITDTLTITLGT--------NR----------------------------------------TKCG----SVSWQLAQ-FVPGNPT-------------FDYYKILAA-------TWKLTP-----STPPNS-------WSTWGRGTTII------D----------YDD-------------TAITA-----------------DPSG----LIYL-------------DNSTRK-FWNPQ---------RGVFRKCYPK--P-W--SVSSGN-QSA-------WW--------GRTP-----WCN------------SADKGRTWMGIKW---------CLMGPQP---AS--YY----------YIQTRSI-----YVLWKNQL-------------------------------------------------------------------------
>MF497829|AXR86429.1|complement(1169..2074)|capsid_protein
--------------------MPG-TSTHRLRACAKHLHFYFRRR--RYGN----------RNRR-----NRRRRLARA--RLHYRRRNGRLVRRRAR-AR------------------FR--------TFHIRFHRVVTTDWPAANK-------TPTMVGGG----TDMDPPVETPLLWNM----------------------DHLQFKLSQ-FMAIS-GNQ----TYQHQPPFRYYKFKKI-------VVKGTW----INFPM--------QTMENVLGNTAL------D----------LDGEDTGRGNVKQSHLDPGLP----PGLTGPDPTDPTKAPFI---FDPLM-------------DRASKK-AFNIK---------RGFKRIFTPK--P-QRTESANTP--------LTHLIT-----R---TP-----WVS-VR---------EGF-DLPWNGLSL---------TLRQMKD------PLN-EENNPPMPQIQYDITA-----YVQFKEFDYETGHQL------------------------------------------------------------------
>MF664481|ASX95444.1|complement(1120..>1941)|cap_protein
--------------------IRR-RR--------------FRRR--RAPI----------RRRR-------IRRRRT---RLPRNLRG--------HRRS------------------SR--------IYYFRLRRKDKITL-QQ-A-------TND-------------------FKFGT----------------------GIFTFKLAD-VLTVGLNAP----TL--KVPFEDYQIALV-------KVEMRP----L-GVD--------ITTWKGFGHTVP------M----------YDARLK----------TFQGQ-----------------VDLG---DDPLM-------------DFDGAR-KWDLR---------KGFKRLIRPR--PQLTIADLATANQS-----AATWF------SG-RNQ-----WIP-LQVSGNSLFP----QKVNHYGLAF---------SYLQPQP-----DPMY----------YECEVTF-----YVKFRQFAWTTLNVPPTPNIEG-----------MELMHICNGDCN-----QCFADALDPDSAVD-SE--------------
>MG001457|ATW66443.1|complement(1032..1715)|putative_capsid_protein
--------------------MPV--RSR------------YSRR---R------------RWRRN------RRRRGPQ--RRYARGGY--------RWRR-------------------------KNGIFNARLQTEETLTVAS--A-------AT--------------------PSWCV----------------------GHVNVTLKS-MMPKGPGTT--TN--LYGMPFSYYRIRKL-------KIEFLP-----QIGITSN---------RSYGGTAI------I----------LDG-------------DYISEG----------------KNQT---YDPLA-------------NHSSRHNLTNI----------HRHSRYFTPK--PQHSSKNIST------------YFQP---NNKQLQE-----WIS------------MNQQDRVHHGLQY---------SIQN------SNFIQT----------WTIRKTA-----YVQFREFDL-------------------------------------------------------VNFPKQT----------
>MH188041|AXQ04851.1|complement(129..758)|capsid_protein
----------------------M----------------VFKRL----------------KRTRA----VRRRLR--RK-RTSYRKRR--------YWRN----------------NGTR-----------AIFRQFLDVDFGTSGV-------GYN--------------------------------------------------------YISNNPSKL--RG-------WXYYAXXXXNXKVTGFXXXFXPXA--TTAPM--------XXXQXXYNXSXX---XXRDXXNXV-----WTXXGX----------XLINKXLXIP------------XXXMRXXTXPXSXYX--------KCGXGSPX-XYXXXXP-------XGFMQTEEP---------------------VGTEXIH----------------IVA----------------------------EKL---SLPSPGRFY-----------------FTY---------YISFMNKRYTTTPI-------------------------------------------------------------------
>MH368042|AXQ03967.1|complement(994..1722)|capsid_protein
-M--------------------------------------YRRH----------------FRRR-----FHHKRHTHF--RRYKRHFHHK--KRAIRKYT------------------KR------GGFYSVKLKAPVQILTIQNG--------TGT-------------------GLWYN----------------------YGLKFTLNN-FW-------------GGTLPWDYFQINGV-------AVRFKY----L-NPN--------TDPQTVFCT----CV---D----------YDGWTS------------------IS------------PTTQ---VNPLL-------------NRSSAK-YHKLP--------VKTISTYFRPR--PNIYVQQTSGNPPEASPI-SAAWLA-----R--RGM-----WLD-IG----------TGGSIDHYGLMF---------SMWVEPN-----QTYKIM--------VQT--DG-----YLQFKEFLGTTRSAIQ------------N---KQQAHNV-----------------IND----------------------
>MH603564|QEQ92576.1|complement(1343..1987)|capsid_protein
---------------------MR-HRAI------------FRRR--PR------------PRRR-----RRHRRRY-------VRRKL--------FIRR------------------PT-----AGTYYTKKYSTMNVISVGTPQN-------NK---------------------PWHA----------------------NHFITRLNE-W----ET-A--IS-------FEYYKILKM-------KVTLSP-----VISPGQ-------QTKTMFGHTAI------D----------LDG-------------AWTTNT----------------WLQD----DPYA-------------ESSTRK-VMTSK---------KKHSRYFTPK--PILAGTTSAHPGQSL--------FF-----FSRPTP-----WLN------------TYDPTVQWGALLW---------SIYVPEK---T-GMTD----------FYGTKEV-----WIRYKSVL-------------------------------------------------------------------------
>MN103538|QDZ59983.1|complement(986..>1843)|capsid_protein
----------------------------------------VRRY----------------RRHRPY---FRRRRRYHGY-RKRFNRRR--------RFRK------------------PR--------LFHFRFERTWCAQYRNQDL-----------------------HQPFCAAGWWT----------------------DRFSLTLRQ-LLQSNRA----VGQTDWVPPFQEFCIKKV-------VVQWTP----VAEPNYSLENLP--------GHTAT------DLLG-------EDRQKK-FGPTP----DETQKPPIYP------------GLKT---EPPLE-------------NRSSMK-HANFR---------FPVKRIFRPV--PALPADCKPQEDPSV----CGRWFSR---NNK---------WLT-----------IRLNMDTEWDGISW---------DFKQPCL-----GPTV----------LNIRVTA-----YVAFREFNYWRGFSICTQTDCKPCYHP-----QGQCDDL-----------TCNVQKLNLGRGESR----------------
>MN164707|QGR26076.1|complement(1198..1917)|capsid_protein
-----------------------------------------------MPR----------NRRG-----H----------------------------RL------------------NR--------IYLFRFRRQFTVDFASKTD-------PQK---------------------WAS----------------------DFFTFNLND-FIGQE--------GIPAAWPFEDYRINLA-------KVVLRP----E-GVT--------TTIARGWGYTVP------V----------QDARVK----------DLKLQ------------------DQT---QDPLA-------------NWDGAR-AWNLI---------RGFKRLVRPK--PQLTISDMTASNFS-----ASMWLN-----SS-RSG-----WLP-LQMPAGTQRD---GTRVVHYGLAF---------SYPSPG------QALR----------YIVEITL-----YVTFRQFAQIML-----KKSEEDLSK------FGDCLTI-----------------TDNEKDIDWNVVGSL----------
>MN164716|QGR26094.1|complement(1162..1758)|capsid_protein
-----------------------------------------MRR----------------MPRRR----TTRRT-----------------------------------------------------GLYHVVLRDENHFVVSAGVPFK------------------------------------------------------KAWQFKLKE-FTQAQ-N-------------WDYYRINCI-------VITFTPE------QSNTFTR---PDELNVFNFGWI------D----------YDD-----------------------------------------TTDPVSAD----------INRQNLK-KWSAS---------RTQSFKIYP-----RCLASRGVNTPTQ----TERPLN----STQKPG------WMN------------TAYNEVIHLGLKTIFSDPKSV-AVPVTTA-----RPLH----------YNVGVKC-----YVSFKQPILSEGV--------------------------------------------------------------------
>MN371255|QJU69688.1|complement(1243..2022)|Cap
---------------------MY-HRRK------------RRRR--FR------------HRRRH----HHHRRHF-------IHRHN--------HFRNQFFHFLFRKQTSFFIQQVPT-----G---YSKEG-----VKSGTYKS-------QY---------------------SWVR----------------------KHFFWTLSE-FIRDHQS-M--GL-------FQYYRILKC-------GITFKP-----QVP--I-------TSPRGYGFTAI------DWTSKPESG-SFDP-------------FWFYST------------------AI----DPIPIN----------INSKTTK-FFSTI---------QQHHRSLTPK--PML--TEEAHPDLHFK---ENWWFL-----NQKAGP-----WIT------------TADWLIPQLGLWWFL-NLNFWNTLNPPTT---DQGDKT----------LYIKNPLGMNVEFSKFIHVVFRDEC--------------------------------------------------------------------
>MN837844|QOW18366.1|complement(1022..1753)|capsid_protein
----------------------M----------------APRRR----------------R-RRY----VRRRR--------FSRRRA--------Q---------------------ARL----YGPTFSVRLRKFQTVTVEANTGTG------------------------------------------------------FAYSFALRN-FLPNGIN-------------WDHYRFNTI-------VFKLRPR------VCNSYPG---PHGGRSVCMGLV------D----------LDD-----------------------------------------VQQPKLFTE--------IEDLQNVR-VWPSE---------RTMSFKWRPR--AHLSMQEKTVA------------------DVRNAGIAPARQWIK------------GSYLDIPHFGIKMWL-----VNNMDSQAA-------------------WDMEVIA-----YVTFRQPLIKQSFG-DPMVSSALRAS----------------------P-------TQGGVAFGDDPPGLPPLRSASLPC-
>MN837845|QOW18368.1|complement(1022..1756)|capsid_protein
----------------------M----------------APRRR----------------R-RRY----VRRRR--------FSRRRA--------Q---------------------ARL----YGPTFSVRLRKFQTVTVEANTGTG------------------------------------------------------YAYSFALRN-FLPNGIN-------------WDHYRFNTI-------VFKLRPR------VCSSYPG---PHGGRSVCMGVI------D----------LDD-----------------------------------------VQQPKLFTE--------IEDLQNVR-VWPSE---------RTMSFKWRPR--AHLSMQEKTLA------------------DVRNAGIAPARQWIK------------GSYLDIPHFGIKMWL-----VNNMDTQAM-------------------WDMEVVA-----YVTFRQPLIKQSFSVDPMVSSALRAS----------------------P-------TQGGVAFGDDPPGLPPLRSASLPC-
>MN877415|QMV47659.1|complement(1141..>1866)|capsid_protein
------------------------------------------------SS----------NRRG-----H----------------------------RT------------------NR--------IYLFRFKRQFDFKLTKEAT-------AGQ-------------------LLFDS----------------------DYLTFTLND-FIGVE--------GVPQQWPFEDYRIPLA-------KVELKI----R-GDM--------MTIGHGIGHTVP------I----------QDSRIK----------DFKLK------------------SQK---QDPLA-------------NWDGAR-QWFPN---------RGFKRIVRPK--PQITVQDLTATNLT-----GSLFLN-----SS-RSG-----WLP-LQLPNGTTRD---GSKIVHYGLAW---------SWPQPV------KDLE----------YMAEVTV-----YVTFRQMASTL-------KNMLFSNN------SAECLNI-----------------ADDENELN-DYAESMENSV------
>MT063079|QTQ95072.1|complement(1116..1928)|Cap
----------------------------------------MRVR--RHA-------------RA-----SRRRYRTRP--LIRYRRRR--------Q-NN------------------FK--------LFHLRLRRTLTADWPTAPV-------KPT-----------NDPQTETPLLWNF----------------------DHLSFKPTD-FLQASHGTG----DFQHLPPFRFYKFKKI-------YVRAKW----IHWPR--------TLMENVLGRTAL------D----------LDGEDQGRGNATRSKLDPGTV----PGIMEP-PKDPNKAPFI---YDPLQ-------------DRSSSR-SFNMA---------SGFKRGLTPK--P-MFTQDITSPSA------TAPWLT-----R--GTP-----WIS-VI---------QGA-NMVWNGLSI---------SLRQMKD----MRPTTPDTSTSQIPQVQYDISA-----YIAFKEFDYETGRQL------------------------------------------------------------------
>MT188579|QOG55592.1|complement(1028..1744)|capsid
--------------------MTY-PRRR------------YRRR---R------------HRPRSHLGQILRRRPWLV--HP--RHRY--------RWRR-------------------------KNGIFNARLSRSFVYTVVTSTV-------TP--------------------PSWAV----------------------DMMRFNIGD-FLPPGGGT----N--PLSVPFEYYRIRKV-------KVEFFA-----RSPITQG--------ERGVGSSAV------I----------LDD-------------NFVNKT----------------NNLS---YDPYV-------------NYSSRHTITQPF---------SYHSRYFTPK--PVLD---RIID-----------YFQP---NNKRNQL-----WLR--L---------QTSGNVDHTGLGT---------AFQH------STTAQA----------YNVRVTL-----YVQFREFNM-------------------------------------------------------KDPPLPSPLSYM-----
>MT610105|QNS17419.1|complement(1199..2014)|capsid_protein
--------------------MVL-TR--------------YRRR--RHA-----------RARM-----HRRRRHGH---RYHLRRRR-------FH-RK------------------PR--------TFHLRFHRTVTTDWKQATT-------SGT----------DGVGDKTLTLGWNM----------------------DHLYFTLEE-FIKEAKTTQIPTTSKPHNPPFRLYRIKKV-------VVRGTW----INYPQ--------SLQENVLGWTAL------D----------LDGEDEGRGDTSPSSLDPKEVLE-QPGLLKS-------GPLT---YNPLQ-------------NRSSRK-FFNMR---------HGFKRVFRPR--P-QILSPLTTGGN------YNLLFP-----G--RTP-----WVQ-VV---------NGS-DVHWEGLSI---------SMRQVQH-------------DKFLPQVQYDVDA-----YIEFKEFDYESGTQSE-----------------------------------------------------------------
>MT610106|QNS17421.1|complement(1132..2106)|capsid_protein
----------------------M-TRAA------------RRRR--RHA-----------HKRRFA---HRRRRRTF---RRRYRSFH--------R-FR------------------YG--------HFHVRLQKTLTTLWPKVTT-------PTN--------------KDDPALGWNT----------------------DHLQFSLFD-FLPTKWA---------TAVPFKYYRIRKI-------VVRGRP----INVET--------GTRVITYGNTAL------D----------LDGLDVPNGKIMQAR-DPKKLF---SGPMGIHENDAP-SALT---YDPLK-------------NRTSAR-PYSAA---------RGFKRIWKPI--PETQVQLVKLQGQAVTWQYSSPVAS-----RPLANS-----WWD-TV---------QSG-KLPWEGLFI---------SMRESDT------DIL----------FEYDIHL-----YVEFKEFNLLVNPVEKGTLQMEYLPPGPNPFLAKPTATVAPFDPAWDRPLQLSQEDLEQLNALEISSASAPL---------
>MT646348|QOW03285.1|complement(1151..1924)|capsid_protein
----------------------M-RRST------------YRRA--YR------------ARRRR----RSLRRRL-------RRRRL--------RIGR------------------PR------RRFSVVTFKVTRHTVFGFFGS-------GTG---------------PTAAGRWQSLSLEDGAQYTDP---PAQGNNICGLNMRWAM-FGDTNSYMQ--GNKPQYHYPYDYYIIKGV-------AVTLRPAYNIYQKSKTQ-------------GSTII------D----------KDG-------------QIVRT-----------------STTGWA-IDPYG-------------STSSRR-TWDPS---------RIHRRYFVPK--PTIQGAGQGST-YST-------FFL-----GGKNFT-----WIN------------CSQDQVVHYGMGM---------SLRKPDNATGDEGKYD----------IEAQFTF-----YIKFGQFTGF-----------------------------------------------------------------------
>MT815982|QRV11705.1|complement(1265..2044)|capsid_protein
----------------------M-ARWH------------TRRW--RRA-----------PMRIVAH-THRRRRHAMG--RRRRRQRH--------R-PN------------------YK--------FLHLRLTRYYTVKWPKATT-------QPD--------------GS-TTYGWNL----------------------DHVQFKLAD-FLPQNSAGT------PSVPPFKDYNITKA-------VVRVKQ----INCPV--------SMRLEQYGNHAT------D----------FDGTDVGIGTVQTEG-DPKP-----------SPNNGT-GPKT---SDPLR-------------NRSSRK-AWDLR---------SGFTRILKPT----VVAQTVNCCGLGP----GSNYIT-----RGLRHA-----WLR-LD---------TNGVKTPWNGLSI---------SMREGDQ------DLL----------TQYTITL-----YVKCREFDLDFNPHA------------------------------------------------------------------
>MW600950|QTA51461.1|complement(1047..1733)|Cap
--------------------MPI--RSR------------YSRR---R------------RNRRN------QRRRGLW--PRASRRRY--------RWRR-------------------------KNGIFHARFMREVTLSVSS--F-------ST--------------------PSWNV----------------------GHYDFKLKD-FIPKGPGTI--VN--LYSLPFAYYRIRKV-------KVEFLP-----LNGINSN---------RTYSSTAI------Q----------LDG-------------DYVGEG----------------KNQT---YDVLA-------------NHSSRHGFTNI----------ARHSRYFTPK--PQDPSGETHTL-----------HFQP---NNKRNQW-----WIS------------MADQDLVHHGLQY---------SIQN------SNFVQV----------WTVRFTL-----YVQFREFDL-------------------------------------------------------VNYPKQG----------
>MW686209|QSX73454.1|complement(1319..1957)|capsid_protein
--------------------MRR-YRRL------------RRRR--RR------------RPRR-----PRYRRRI---------RRT--------WIRR------------------PT-----AGTYYTKKYSTMNIINLGKRES-------TK---------------------YWKV----------------------GHYTTSLKE-W----GS-K--WI-------WDYYKILKM-------KITFYP-----QESNCF-------QHSLLWGHTVI------D----------YDG-------------SWSTEG----------------WLQD----DPYA-------------NSSTGR-VWMSN---------KKHSRYFTPK--PFLVQTSSSYTGQSL--------FY-----FTRNTP-----WLN------------CYDLDTKWGALLF---------SAYAPAD---D--TTP----------LYVQKSV-----WIRFKTVL-------------------------------------------------------------------------
>MW732037|UKF74910.1|complement(1160..1804)|capsid_protein
-MW---------------HHLFY-SMVR------------R-RP--YR-------------RRRR----YRRRRRRI----YRRRRRM--------PIYR------------------RR-----VGAYNIEKFSKTKYKTVSTTSG-------NL----------------------------------------FAQV----GVNWQLSN-FIQSSVR-------------YDYYRIKFV-------AYSIVP-----ATPPNS-------WASWGKGVHWL------D----------FDD-------------TNVAT-----------------TATY----LVGA-------------ENATAR-WFRPQ---------RGFRRFFRPQ--PKL--QDASGA-STY-------FF--------RMRP-----WVN------------SQVASTGWYGLKY---------CIASPQP---AN--YY----------FLETQTA-----WVLWKTVL-------------------------------------------------------------------------
>MW881235|QVK11261.1|complement(1078..1773)|capsid_protein
--------------------MTW-PRRR------------RRYR---R------------R--RSHLGYILRARPHLV--HPRFRRAY--------RWRR-------------------------KNGIFQARLSRNLNYTIASQ-S-------SL--------------------PSWNI----------------------SQIRFNIGA-HLVPTGST---YN--PLPLPFQYYRIRKA-------KVELFP-----QSPITSG--------ERGVGSTAI------V----------LDG-------------AYRQNL----------------TAAT---FDPYL-------------NYSTRHVIRQPF---------TYHSRYFTPK--PQIE----LEG-----------WFQP---NSKRNQM-----WLN--L---------DTQNNLDHHGLGL---------ALAN------SSSAQS----------YTIRITL-----YVQFREFIL-------------------------------------------------------QDPNEV-----------
>MZ382570|UBR88847.1|complement(1228..1869)|putative_capsid_protein
----------------------M-SRRY------------RLRR--LRPRRSYV-------RRRH----YRRRRYW---------RRP--------YIRR------------------PR-----AGAYFIQRMQRVDV--VTTNRT-------GT----------------------------------------YSVY----SVSWKLND-YLT-TVF-------------FDYYQLLKV-------KWELKP-----ATATNN-------WQFWGEGGSIL------D----------FDD-------------TNVQD-----------------SETA-----PYP-------------NNSSRK-NFQAR---------FGTKRYFTPK--PWVSYSSVTEN-QSK-------VFP-----ANNRQV-----WFN------------ANNLTTIYLGLKW---------WVHNPYK---ASFQYN----------FTQIKTV-----WVRWRQSI-------------------------------------------------------------------------
>MZ710934|UMM62402.1|complement(1229..1858)|putative_cp
----------------------M-----------------TRRG-------GY-------KRRRV----IRRRPRR----SRPIRRSA--------RYSQ------------------FR--------PIHFKTQSLDVITWGTTTA-------NLH-------------------IKWQSQNIPG---------------------------FVTN----------------FDQWKLNKV-------VFKLLPNF--SATGLNNT-----TPQPVARGYTQI------N----------LDG-----GN-----------------------------------PNPPA-------NFN-FNSNSTAK-LFTHN---------RKHTRVIRPK----LLFDTEASQ--------AAVLLP----DSVMRNA-----WID-----------IGSTTEPIYRGLDVIL-EG--YTGLVRPN--------------------MKIQTIF-----YWSVRNRL-------------------------------------------------------------------------
>MZ710935|UMM62404.1|complement(1171..1893)|putative_cp
-------------------------MAR------------R--------------------RRRG----FKRRYK----------------------VRR------------------RIN----KSGFITLRFIKEDELAPPDLEK-------NF----------------------------------------IGQY----N--FSLKDVYANTKPV-------------WDYYRIRKV-------VITFEPRYTVADTNANAAAK-Q-VLGGCPYGSTVV------D----------LDD-------------TTLPT-----------------GTTG----DPFL-------------NWSSRK-RWHGL---------RKHTRVFIPK--PGFLLGTTSTT-GNG-------FF------AGRNNL-----WID------------SNDTIVVHHGIKF---------YMENPKY---G---IS----------WKVTKKY-----YVQFKGLIKV-PATTQFDNANYNMSE----------------------------DAAQKHMEEYSKPPKFGK---------
>NC_003410|NP_573443.1|complement(1154..1906)|capsid
-MWLTFN-----------QVARR-RRPLA-----------PRRR-----R----------WRRR-----YWXRRR-----RIPANRRG--------H-RT------------------NR--------VYRFRFVREFGQVLQKGTG-------GSQ-------------------LSFGT----------------------DGINIILDD-FLDWG--------TINWRLPFEDYRIRLA-------KVEMRP----L-NES--------WEEWKGFGHNVP------I----------QDNHLE----------DFFKK-----------------TRLD---ADPLA-------------NWDGAR-KWDLR---------KGFKRLFKPR--PQLSVTDTDAANVT-----AALWLN-----NP-KSL-----WIP-IMKKSDQNLP-SSGTRVKHYGLAF---------SWPEPTP-----NQMD----------YQVKVTI-----YCEFRQMNLTHLATPK-----------------------------------------------------------------
>NC_008033|YP_610962.1|complement(1190..2020)|putative_capsid_protein
------------------MLLSR-RR--------------WRRG--LRPR----------YRRR-----HYRRRRRTR--RLPRNRRG--------H-RA------------------NR--------VYYFRLRHSVKVTL-QKDE-------GGS-------------------FKYGT----------------------DVFTFTLED-VLNPT-GGD----SL--KLPFEDYKIVLV-------KVEMRP----L-GEN--------STEWKGLGHTVP------I----------TDARLM----------NFVKK-----------------KGLA---DDPLA-------------NWDGAL-KWDQR---------KGFKRLVRPK--PQLVITDLSTANET-----AALWLN-----SQ-KAF-----WIP-LQLNAAQIKP----KKVKHYGIAF---------SYLQPSP-----DEWA----------YQANITF-----YMKFRQFAWTALSDPPTPNVMADLPP------HMELMNV-----------------IEDDEGPD-SFPEFFE---------
>NC_008375|YP_764456.1|complement(1116..>1847)|capsid_protein
----SFI-----------QVARR-RRQTQ-----------AIRR-----R----------WRRR-----HWRRRR-----L--TNRRG--------H-RT------------------NR--------VYRFKFVRMYRQEC-AGSG-------DTT-------------------LKWAT----------------------DGLNIMLDD-FLDWG--------TINWRLPFEDYRIRLA-------KFEMRP----L-NEN--------WGSWHGIGHNVP------I----------QDNHLE----------DFFKK-----------------PGLE---TDPLA-------------NWDGAR-QWDLR---------KGFKRLFRPR--PQISITDTDAGNVT-----AALWLT-----NP-RSA-----WIP-LMKKGDQNLP-SSGSRVKHYGLAI---------SWPQPH------DAIL----------FHAKVTI-----YVEFRQMNLTHLANPK-----------------------------------------------------------------
>NC_021206|YP_007974238.1|complement(1013..1744)|capsid_protein
--------------------MVY-RRRR------------GRGR---R------------ARPMSSLGRLLYRKPWLM--HPRFRARY--------RWRR-------------------------KNGITNLRLTRQVELWVPKD-A-------AN--------------------ASFYV----------------------NHYTFDLDD-FIPAGTQL----N--SSPLPFKYYRIRKV-------KVEFQP-----RLPITSP--------FRGYGSTVP------I----------LDG-------------AFVTPA----------------TGESDPIWDPYI-------------NFSGRHVIRTPA---------WYHKRYFTPK--PLID---GNTG-----------FFQP---NNKQNAL-----WFP--N---------KQGQNIQWSGLGF---------AMQK------GNEAYN----------YQVRFTL-----YVQFREFDLFNNKYTA-----------------------------------------------HMDVPL------------
>NC_025247|YP_009091699.1|complement(968..1723)|putative_capsid_protein
--------------------MSL-SRAG------------SRRL--YH------------RRRRA----YYRRRRY-------GRRRL--------RIPR------------------IR------RRFTVFHVKQTQNIPFTFWSS-------AT----------------PDPTDKWMSLSLESNSATLNK---PKP-----GLNLRFAM-FGDR---LP--GSGNAYHYPFDYYMIKLV-------KVELRPAFNPFQKQKTQ-------------GSTYI------D----------KEG-------------DITEVP----------------ATTPWS-VDPYA-------------AMSSRK-TWTPD---------RYHKRVFIPK--PTIQSSQTTGTRFST-------WFV-----PGRRNM-----WIN------------STQDQVIHYGMGM---------SLRAPAE---DAGAYP----------VECTVTF-----YIAFGQWTGLSP---------------------------------------------------------------------
>NC_028045|YP_009170675.1|complement(1055..1711)|capsid_protein
--------------------MPRSRRHR------------WRRNQWFK------------RWRRS------RRRGHT-------FGTR--------RWRQ-------------------------KNGIYNFKFKANSLQTVNKT---------------------------------SNQ----------------------GYFTFSLAA-ACPRAFSTY-----------FDMYRIRKV-------RVQWLP-----MSGINEP---------RVWGATII------D----------LTGR------------DTTLPS----------------TGNT----DFTI-------------DDVTRR-IWNPT---------RLHSRYFTPK--PEIAIKTVSSE-----------AIQP---NNPRNQL-----WLD------------AKYPDAKHHGCAF---------FFGQTDL---GDESYK----------FQFLVTY-----YIQFRQFAG-------------------------------------------------------SLAPS------------
>NC_035799|YP_009423857.1|complement(1241..2086)|capsid_protein
-MTAHAQGGGARHASAMFLFLEM-ARWH------------TRRW--RRA-----------TLHAVAR-SHRRRRHAMG--GRRRRHRR--------R-ST------------------YK--------FFHVRLTRYYTVLWPKATT-------PSD--------------DTETTYGWNL----------------------DHVNFKLSD-FLPMDSSGR------PSLPAFKDYNITKA-------VVRVKP----INVPV--------SMRVEQYGNHAT------D----------FDGTDVGIGTVHTSG-DPKP-----------SPNNET-GPKT---SDPLR-------------NRTSRK-SWNVR---------TGFTRILKPT----VVAQTANCCGIGP----GSNFIT-----RGLKHA-----WLR-LD---------SNGVKTPWNGLSI---------SLREGDQ------SLL----------TQYTITL-----YVKFREFDLDFNPHA------------------------------------------------------------------
>NC_038385|YP_009506274.1|complement(1098..1814)|capsid_protein
--------------------MPIRRRSR------------YSRR---R------------RWRRN------TRRR------RVARGAY--------RWRR-------------------------KNGIINVRLSATKDWTMAS--T-------TA--------------------EGYNV----------------------ARLEVNLRQ-FMPAGPGSA--IN--TKSIPWAYYRIRKM-------KFEILP----KMIPAQTP---------YRYGSTAI------Y----------LGM-------------QAPAPT----------------QGKT---YDPHL-------------KH-VKQNMSGLI--------TDQLKRYFTPK--PDLDSI-TSTA-----------WFQP---NNKANQV-----WIN------------MTNDNITHGQVGW---------SMER--I---SNMAQN----------FKIRVTL-----YVQFREFNL-------------------------------------------------------IDYPAQAPLLVDEEPSE
>NC_038391|YP_009506282.1|complement(1039..1737)|capsid_protein
---------------------------------------------------------------------------------------------------M------------------NR--------IYLFRLRHSVKVTL-QRDE-------SGA-------------------FKYGT----------------------DAFTFTLED-VLKRD-GG-----QL--KLPFEDYTIVLV-------KVEMRP----L-GES--------VTIWKGFGHTVP------I----------QDARLT----------NFKKK-----------------AGLQ---DDPLA-------------NFDGAK-KWDQR---------WGFKRLLRPR--PQLVSTDLSTANEV-----APIWLN-----SQ-RSF-----WIP-LQQTAQRIAP----EKINHYGLAF---------SYLQPSP-----EDEF----------YQAEITF-----YMKFRQFAWTTLNDPPTPNWQEQLPP------NMELMNI-----------------IDEDEGVD------FQ---------
>NC_038392|YP_009506284.1|complement(956..1621)|capsid_protein
----------------------M----------------GGRRR----------------Q-RRP----DPRRG----------RRRA--------RTFL-----------------PARL----YGQTYSTRLIKQDTFRVDAAGKGV------------------------------------------------------G-LTFTLGE-FLTGQIT-------------WDYYRINTI-------VVTFLPQI----NPTMPIDQ---GTGGGGFNETSV------D----------FDD-----------------------------------------ATPPTSKIS--------MENWNNTK-FWRND---------RKFTIKFRPV--FHRLVATSATS-TTP----VSAEFN----QRRNRGV-----WLN------------SAYKDIPHFGLKTFF-----VNNFTNPAQ-----NTII----------YQILIKA-----YVSFKRPIWVGTTTENQ----------------------------------------------------------------
>NC_040380|YP_009551495.1|1035..1730|capsid
----------------------------------------MRRK----------------F-RR-----FRRKFKKFS--RRFKRHFGGK--R---RKTT------------------RQ-----------VQFKFKVQTVPYLNGSIA----PSSS-------------------INWNNTS------------NTASH---YTFAFTL-------------------GDIP-HYSDLSSVFDAAKLAAVKLKF----V--PRYTMGQ-LPTSASTTYANTSTPCVVVKD----------YD---------------------------------------D---ANPLT-------------SYANAL-LYQNARVVS---ILKPFSVYLKPK--LSGGVENTS------LVI-VAQSQA-----R--P-------WLD-SG-----------ATAVPYYGV-----------KLEVPGI-----NTTQML--------GQAIWDI-----YGTYYVKLKQIRLL-------------------------------------------------------------------
>OL411978|URG41759.1|complement(1091..1735)|capsid_protein
----------------------M-RTYY------------GRRP--FKPRRYYAQRRPYAPRKRA----YRRRRLW---------------------IRR------------------PR-----AGSYYTQRMQTINPLNVTIASG-------KN----------------------------------------YHTI----NITWELNQ-FVS-HTF-------------FDMYRILKV-------KWEVKP-----TTNPFK-------WDACGYGVSII------D----------YDD-------------NKVEP-----------------SPSG----IPWG-------------HNSTRR-IFNPA---------RGHSRYFTPK--PKL---IVAGD-ESM-------VI------TRRSPF-----WIN------------AYNTNTTWLGMKV---------CWYTP-T---AQQQFN----------YAEIKTV-----WVRWRQAI-------------------------------------------------------------------------
>OL704833|UJO02097.1|complement(1127..1759)|Cap
----------------------M-AYLR------------R-RR--YRP-----------TRPRL----YRRRRKAY----RRHRRRL--------FIRT------------------RR-----VGSYYTEKFTHNGAVNISLTSS-------QL----------------------------------------TKNF----AVYYTLAE-FFTDSPR-------------FDYFTIKWA-------SWSLVP-----STPTGA-------WVGWGKATSVI------D----------YDD-------------NKVTQ-----------------NPTT----LSYT-------------TSPTTR-FWKPQ---------RGTRRFFKPR--PGL--QETEGI-SNY-------FF--------SRNP-----WIN------------ASHKQVKWYGVKY---------SIQASNG---CT--MN----------FIQQKTI-----WVLWKSVL-------------------------------------------------------------------------
>OL704835|UJO02101.1|complement(1071..1706)|Cap
----------------------M----------------AFKRL----------------TRRRA----PRRSRRSYRK-RASYRKRA--------YRRA----------------NSSR-----------TVFRSFLDVPFSTKAV-------SYN--------------------------------------------------------YISNNPSAC--AG-------WHYYASAYHNFKVTGFKIQFVPRA--TTAPM--------ETNQEHYNASLF---ISRDFSTFI-----WDDEGT----------NLINKCLSIP------------STKMRMLTKPFTLYF--------KTGRSSPS-AYTQMSP-------PGFMSTSDP---------------------VGTELFH----------------IVA----------------------------EKL---SLPIPGRFY-----------------FSY---------YVSFMNKRYTTVPV-------------------------------------------------------------------
>ON012563|UVH30511.1|complement(77..421)|capsid_protein
------------------------------------------------------------------------------------------------------------------------------------------------------------------------------------------------------------MMRFNIDD-FVPPGGGT----N--KISIPFEYYRIRKV-------KVEFWP-----CSPITQG--------DRGVGTTAV------I----------LDD-------------NFVPKA----------------TAQT---YDPYV---------------TTPPAIQSP-----------------NPS--PTTP---VTS--------------HP---N-----L-----FLTPLL---------ITSN-----------------------------------------------QITK-----GISFG----------------------------------------------------------------------------
>OP432310|UZH96232.1|complement(958..1695)|capsid_protein
--------------------MPM-RRAA------------YRSA--YR------------YRRRA----RAYRRRI-------RRRGV--------RVPR------------------IR------SRYRLHHFKVSRNVTWRFFTN-------TT-----------------TNQLKWWSLSFPQSLDWAEPSGRPKK-----DLTLRFAM-FGDK----I--GN---YFYPYDYYMISGV-------SVELHPMYITQQTPGTQ-------------GSTII------D----------KEG-------------NINVQ-----------------QGNGWD-TDPFA-------------QNSSRR-TWQPF---------RRHRRFFIPK--PTIQSDTLQQQQYST-------YFL-----QGRNKV-----WIN------------CQKDEVVHYGFAL---------SLQRPT----PDATYL----------INGTIVF-----YIKMMQFQGL-----------------------------------------------------------------------
>OP933698|WAQ80637.1|complement(1090..1674)|capsid_protein
----------------------M----------------AYRKR-MRRA-----------RRKRR----FIRRRRV-------SRRQK---------------------------DNGIR--------FFKIRFMADLTNSVTGYGVIDAPLASGTD--------------------------------------------------------FGAVSEL-------------FGYYRTHAM-------KIKYVPRH--NTAPTNVTQV-----------MTPI--LVWHD----------WDMLNAP---------NRIDLA----------------GMETCKFKDPAK--------------------PWSVY---Y-----RMKKMISAPA--AVLT--------------HDNRFYQP---TTSPNAT--QRVIIN------------AGGNAVSIVGTLY---------------------------------------ITL-----YIAAKQRL-------------------------------------------------------------------------
>Node7_1_dist0.1
----------------------M-----------------YRRR---RPRRHYIQRIAYIRRRR-----YRRRRRYHRCVRRRYRRRR--------RYRRQLFHQLMRQLAQHFIEQQTRGITGNKASIAHFRFQRTRSLTVATDMTYD----AGSNILSGATDFYTNLTPTPFPAQRWNT----------------------RHLTFTLND-FL-------------HYTLPFDYYRLRKVHKKIAGFKVEFRP-----NTPTNSLDQ-EATQGNKGYGSTAI------D----------LDGQTP--GN------DNLSS-----------------SSQS---TDPYAIDSESNNSFQNFANYSTQRNTWNTN---------RGFSRVFRPK--PQLQLSPTSTSQQSATQQTASLWFKPINLNSTTRNS-----WIN--L---------SSNENVPHYGLGFIFSEGRPINSMQQ------GEGTFKYS-FELKVPQFNVTVTF-----YVQFRQFRVF-----------------------------------------------------------------------
>Node7_1_dist0.5
--------------------MAM-RRQR------------HRQRQWRRPRRHYVQRVKYAKQRRT------RRRRWHK--RR--RRRR--------RYTRMLFHQLMRAKSQHFIEQATR------ASIYHFRFRRTQSLTVGANTV-------GA---------------------QWNTVNQEGSCDQSREEPSSAPHLCLDHFTFTLND-FLPPIGVI----NGLHLPLPFDHFKIRRV-------KVLFRP-----NSPTNSCDQ-GATQSNRGYGSTAI------D----------LDQ-------------DTLTKN----------------EPMS---EDPYA-------------NYSSRQ-PWRTFPPCFEGWGTIGFSRVFRPK--PSL---ETSHSTRSA----ASDWFKPVNPNSTRRNT-----WIN--L---------PSKENVPHYGLGL---------SMET------GDATTQFD-PELKAPQFQITCTYGPNEKYVSFR----------------------------------------------------------------------------
>Node7_1_dist1.0
-MI---------------YIMPMRKRTS------------HRRR---QVKRPYIQRIDYIKKRRA--GIFKRRRRP---------RRE--------R---------------------TRGLTGSKASIMAYRFRRTTQFTVGTFIS-------GV-----------------DSALKWNTVNVHGPCQGLRTEPQDAP-----KFRFTLND-FIQSTDKTDLSIN--KYRLPFDYFRIRKV-------KVEFDPRQHYVNLPIHSC--------HPGYGSTAI------D----------LDG-------------DKVTK-----------------SARP-------------------LGWYTSRRTYWNR----------RGFSQVYHPK--P-LKITENAFRQPSQ-------WHFV---NSLAKNTGPAKLWYC--L----------QFQNVTHYGIGF---------ATQQPKR---GEGFYL----------LEVPRTF-----VVQFQQLQVVPNPTDRQIVAKDDLPD--N---YREVFNV---------P-----DFADENEGFGKDQPEYGELGARAGPLR
>Node7_1_dist2.0
---------------------YF-KRAQ------------FRRR--RRPRRSYKLKLPYHKRRDAFLGTYRQKRGYEP--RKRKRKRC--------RYKR------------------SHSIEGNVACIYHFEHQDQER--VPYESTED----LLR---------------------KWNTKNLDGRKQSRRINKKTPEPVDDGDYAFSL-------------------YQVPFEFYDIRKV-------AIDASS-----NTVLRTIKE---TGGQTGYQSTIL------D----------YDE-----GQ------HSVEKD--LP-----------VGSSSLKVIGPYA---------------ISRRKQLTAE---------TAYDRPIRPI--PKL---EYQTLRLSLGASGATLWFN-----SQQKKW-----WINHVV---------SKKDKLPYYGLGKKFSTSGSAKSMDLPDD---GEKPIA----------YQIKCAF-----YIRFRQFSS-------------------------------------------------------VDLPTQG----------
>Node7_1_dist3.0
----------------------MGYKLK------------YRRN--RK------------QQRLV----WAQRRPIRYEGKWPIQRKRPK--YKVEEQKI------------------QR------EQIVAIRYLKTCNSAAATDVSKD----LVR---------------------HWEA----------------------CAFCFTV-------------------AILPLDYFRIKKV-------KMAYKPTLHVSKLTHPS-------------GEIGY------K----------ADR-------------VIAMKK----------------SSPQ---ADPYH-------------NFSPKR-HSNT-----------------VPS--SKL--PQRVTP-RSGGGLSKCFWYKP---NSRQNLV-----WER------------LAHRKAIGAGLGT---------ECLRPSVILEESGRYH----------VIVAVTK-----YIDLKKMTLYAQKYGYSQYCQFTHPN----------------------D-----ECGDQTRVHERDKPKLVVDNVGTIAIK
>Node7_1_dist4.0
-------------------------------------------------------------------------------------------------------------------------------------------------------------------------------------------------------------VQWGLND-FTGFAYE-------------HEHCNIRKV-------EVKYIEAIQDPLTLDPP-------AGIKGTGPGAT------D----------QGG-------------DDLRTG----------------NFHG---TDHIIEGGPLNNFKE-ILDEGPQAGRQHER---------RKYARINKPN--PEIHGTKAEF--------------AP---NAPHEEQ-----WLQ------------VNPWKLRHRGLGL---------ALFRPFE-----RIRS----------LGLKVAY-----TIAFQQHNIIQPGTQTASSNALELQP----------------------P-----KYLPAYGGTKREDPICPPYVIYECACN
>Node7_1_dist5.0
--------------------MSLNTPSK-----------KLKWK----------------VTKRG----EDYVLNLNEETRLFDREKRGP--RRFIRSRTDLYHQLLVDIGKGFLDQWIC-----NQNHHYLVCQSHRTFHLLLNKS-------CVP-------------------PCTSNLKGIHKYVGEPEFILVSKTDNWPVGIFDLLG-VLQLNAGLAIEKA--RILDPHSAYRISQQ-------KVPIDNIG--RFGYGDY-------------GTNIL------I----------MEG-------------GILAET----------------MYQT---ADPVL-------------ALRLFE-KRDAYQMSKNLTTDRKFCKNYVPR--PAMKKVKTRTA-----------NIRL---TGPTTQI-----WLK------------ESARAILFGGTGY---------LVPIPND-----NREI------NQKVYPLEPAL-----YIEFQRLI-------------------------------------------------------------------------
>Node16_1_dist0.1
------------------------------------------------------------------------------------------------------------------------------------------------------------------------------------------------------------MMRFNIND-FVPPGGGT----N--KISIPFEYYRIRKV-------KCDFWP-----CSPITQG--------DQGVGTTAV------I----------LDD-------------NFVPKA----------------TAQT---YDPYV---------------TTPPAIKSP-----------------NPS--PTTP---VTS--------------HP---N-----L-----FQTPLL---------ITSN-----------------------------------------------QITK-----GISFG----------------------------------------------------------------------------
>Node16_1_dist0.5
------------------------------------------------------------------------------------------------------------------------------------------------------------------------------------------------------------MLRFNIDD-FVPPEGGL----R--SVSIPFEYYRIRKV-------KVDFWP-----CPPDTQG--------PGGTGMTAV------I----------LDN-------------NFVLRL----------------SANF---YDPYI---------------TTSNAVQSP-----------------NPS--PQTP---VTQ--------------KP---N-----T-----FLTPLL---------LSNG-----------------------------------------------QITK-----GISFG----------------------------------------------------------------------------
>Node16_1_dist1.0
------------------------------------------------------------------------------------------------------------------------------------------------------------------------------------------------------------AMRFNVED-FIPAGGNT----N--KIMVLFEFYRIKKV-------KAQFWP-----CQAVTQG--------DNGIDTTLV------I----------VDD-------------DKVPEQ----------------TTHT---YDKAI---------------SAPPALHAR-----------------DPA--PVTL---KTT--------------HP---N-----V-----FLTPLL---------GTVD-----------------------------------------------NITK-----GISFR----------------------------------------------------------------------------
>Node16_1_dist2.0
------------------------------------------------------------------------------------------------------------------------------------------------------------------------------------------------------------YGKLAIDH-FIAWGVNP----E--TLHLPFEYYEIKKV-------QVQQLP-----TAPAKQT--------GRVIANDCV------L----------VDA-------------NYVPRS----------------TGAR---YDPHL---------------TTSPCVDAQ-----------------QPS--PAVP---INK--------------RS---G-----L-----FISPRF---------ITTA-----------------------------------------------QYTP-----AIEFT----------------------------------------------------------------------------
>Node16_1_dist3.0
------------------------------------------------------------------------------------------------------------------------------------------------------------------------------------------------------------KLVFNMED-YICLGKLS----Q--HLSTPFEWYIINNV-------VWDIIP-----LPKRSEM--------AEDFGVHSA------V----------LDS-------------EPLSVA----------------LNSK---TDPYI---------------TTPPAMITS-----------------YPN--PPQI---ITT--------------RP---F-----Y-----FLSQLQ---------FPPI-----------------------------------------------EVTI-----GLIWG----------------------------------------------------------------------------
>Node16_1_dist4.0
-------------------------------------------------------------------------------------------------------------------------------------------------------------------------------------------------------------AQHHIND-FMPGAKIF----K--LYITPFQYVQLHHV-------KVGDFP-----EQIAPED--------AGGHTTSPI------L----------END-------------SLAVEP----------------AVRA---QTQVL---------------SSKQQINRE-----------------TPT--PQTP---AKW--------------IP---D-----H-----FKLPNY---------YTFT-----------------------------------------------PSKK-----GYVFA----------------------------------------------------------------------------
>Node16_1_dist5.0
------------------------------------------------------------------------------------------------------------------------------------------------------------------------------------------------------------YAAFEVRR-FKNQGLPE----A--CLLLTYRLYQIQQI-------DIKLAP-----TDVRAGL--------WTYVDFEAI------E----------LDE-------------SGMQNS----------------THDP---QELKG---------------TTPPTFTSI-----------------SLA--PVIA---WEA--------------LT---G-----V-----QHGPGQ---------RQCV-----------------------------------------------DVSQ-----GIDFG----------------------------------------------------------------------------
>Node10_1_dist0.1
--------------------MPIERRTR------------ARRR---R------------RWRRNHIGEILRRRKWLV--RRAFRGRY--------RWRR-------------------------KNGIFNTRLQREIQLSVPSQTA-------MT--------------------PSWNV----------------------GHFNFNLKD-FIPKGPAT----N--PYHLPFAYYRIRKV-------KVEFLP-----QTPVNSN--------KRSFGSTAI------I----------LDG-------------DFVAPA----------------TGKTSTQYDPYA---------------SSRHGLSNP-----------------TPK--PQID---TST--------------QP---NNKRNQV-----WIN------------MTNM-----------------------------------------------RVTF-----YVQFR----------------------------------------------------------------------------
>Node10_1_dist0.5
--------------------MPI-RRYH------------YKKR---R------------RWRRNHLGELLRRRRWLL--RSAYRGRY--------RWRR-------------------------KNGLFNQSLQRELDVTEASETA-------TT--------------------PQWAV----------------------GHYNFQLTD-FLAKGPGV----T--PYTEPFAYYPVKKV-------KVDWDP-----STPVNSD--------KRGFGQTAI------I----------LDS-------------NFLTPG----------------TGKT---YDPHS---------------SSRNKLNNP-----------------TPK--PQLD---NSTE-----------WFQP---N-----V-----WINPLN---------MQNENITLKGLGY---------SMQG------SRVAHH----------FQPRQTF-----YVVFR----------------------------------------------------------------------------
>Node10_1_dist1.0
--------------------MKIERKPR------------IRRQ---K------------AWRRQYLGAILRARKWLL--RREFRGKY--------RWMR-------------------------KQGLFNKRLHRRVQLAVESYTY-------YS--------------------LSWSI----------------------GHFGFQFVE-FIIKGPGQ----A--PYSLPLAYYKITDV-------KVEFYP-----QKELNSQ---------KGLGSTSM------I----------LDD-------------DFTIPA----------------VGQK---YSPYA---------------HQRLLLATH-----------------SEK--PQVSQAQVSTG-----------WNQP---N-----V-----WLNPIN---------VTIF-----------------------------------------------QQTF-----YVKFRAYNVAHANQLE-----------------------------------------------SINVETL-----------
>Node10_1_dist2.0
-------------------------------------------------------------------------------------------------------------------------------------------------------------------------------------------------------------LQYTLSQ-LIKQGSQV----N--PFHHPFAYYRVKLV-------GIEWLP-----VTKLNKK---------QGRGNSML------I----------LDG-------------GGVDKF----------------TELT---NDPSV---------------ESRHWCSDE-----------------NPK--PEKA---RKS--------------HP---N-----I-----WINSLN---------LVSV-----------------------------------------------RIIW-----FTRFR----------------------------------------------------------------------------
>Node10_1_dist3.0
------------------------------------------------------------------------------------------------------------------------------------------------------------------------------------------------------------ALLFDVYN-FIAVSGGP----N--LEELPLVYTKVSKI-------NIQYTP-----TEPVAVQ--------SDGWGATAC------E----------WDS-------------SSILTA----------------KGKK---ITPHG---------------SPRLSTNDRE--------EKTHGKYVISK--PQNVKKHRLAQ-----------RFNP---P-----L-----WLD--N---------KFEDWLEHQDLGF---------GVQL--L---ATLFDE----------YGVRVEY-----WVEFA----------------------------------------------------------------------------
>Node10_1_dist4.0
------------------------------------------------------------------------------------------------------------------------------------------------------------------------------------------------------------EMLVELRK-LEDNGTLK----D--NNVLPLAKYTIPAK-------LAAYVP-----PSIMRIA--------SEAGGSTSI------L----------QDC-------------WLLATP----------------TRLL---VHPLA-------------SQVTQHNERQEV--------LVVNTQWLGAL--EEFD---GVKH-----------PIHP---QNLQVRY-----WYD--V---------AKKEPLVHRARGF---------TSLS--K---ETYQTA----------LTDGISP-----FVQFS----------------------------------------------------------------------------
>Node10_1_dist5.0
------------------------------------------------------------------------------------------------------------------------------------------------------------------------------------------------------------ATMYGGKS-EDELADRI----Q--WWRIPIALHYTEKK-------RHPYGT-----NDPTNEF---------TDLGLQPF------V----------IED-------------PLQIIT----------------KAKN---WEPYH-------------DKAAKEGYALRA--------IYREGKYVDPK--PQRQTLTNGG------------PLHP---N-----G-----WAT--G---------NIVA-----------------------------------------------VLSI-----YVTLQVLGLGKHGNAR-----------------------------------------------LEQNPF------------
>Node29_1_dist0.1
----------------------M-RRSR-----------ARRRR--YRPRRIYT-------RRRSH-GAYRRRRRWHRPQRRLYRRRSER--RRSLRVRR------------------TR-----YGGFYTFRFSRHETVSVSANA--------SGA------------------AYAWNTAS-QHHSKLRAPGITPGNY----HFTFTLND-FLDDNPY-------------FDYYRIRKV-------KVEFKP----YSTPANE-------NGGRGYGSTAI------D----------YDG-------------STMTT-----------------VPTG---FDPYAPL----------RNYSSRR-MWNPD---------RGHSRYFTPK--PNLEASSPSST------QTSAPWFQ----NNSRRNL-----WIN------------SSNSNVPHYGLKF---------SMQNPDA-------------------FQVTVTF-----YVQFRQFICVTPKSTTFENYKTSLPG--N---APPCHNL-----------------INNSQQRHLSDPGLPVLKVPEIPS-
>Node29_1_dist0.5
----------------------M----------------ARRR-----------------Q-RKP----YRDRRRWHTPHRRRLRRRS--------KTKR------------------VRN----N---HVTRKSKSTSVGVPINEQLP----AGG---------------------VWDV---QEHAALECPGVMPGDG----HFTFTLNP-FFE-DPY-------------FDYYRIRKV-------KVEIKPQF----TPANSVES---ANRARGYGGTAV------D----------YDG-------------SSMTQ-----------------TSTK----DPYSPFT--------IKNYSSRK-LWNPN---------RGHSRYWTPK--PDL--SDHSGL-TSY-------WFQ-----DSRR-------WIN------------PSNDGAPHYGLIFLLSEGAHHNSMENPQA---GAAAYH----------FKTTVTF-----YIKFRQFIWVSDK--------------------------------------------------------------------
>Node29_1_dist1.0
----------------------M-QRVR------------PRRR--LRPECLYEKRRQYSRKRRI----TKKRYRWD----RQYRRRA--------RIRN-----------------SKR-----HAGFYTFKFSRNRTVGIGINES----------------------------AVAWVDPV-QTSVQLKVTGLMPGNF----H--FTQID-FL-------------AGGQPLDFYRIRHT-------KVETRP-----KTQ--SVEQ-QIAGGGKSYKATSV------D----------HDG-----------------------------------------IAKPYA-------------NYSSRR-MWNPK---------KGHSRYVTPKTEPHLEGHQEEEA-SSL-------AYKLHNRNNSPRTI-----WLD------------AACRNLKHYGLRF---------SFHNP-A---GLAQYK----------WKITLVF-----YVQFRQFM-------------------------------------------------------------------------
>Node29_1_dist2.0
-MR---------------GIKAM-RRVT------------QPKR--FR------------T-RRL----YRPRRRWFS--RNNFRRATDP--KKFSKYNT------------------IR-----YMGFYTYPFLIEISIHVKNKAGYG----NSA----------------------------------------EMAN----NLFFHLDP-FAKYTPQ-------------MDYLAIQTI-------KIEFTPSVSVS-VPLDG-------NPGGQCGVTAV------D----------LEG-----------------------------------------MGDPYPPIH--------VMNFTTKK-TINPF---------AAHQMVYSP-----WDRNSTRAERHAASLQYETDAY------NSKTLMVGDWIWIN------------DTMSAVDHEGLRI---------CTSDPEH---PI--LR----------FVVKMTFGGHFNFVYWKKFC-------------------------------------------------------------------------
>Node29_1_dist3.0
----------------------T-KRPN------------KRRR--FR------------AVKFA----HRRHRRFVKNGKRINRRRT--------R---------------------ER-----SGQFIDLRISYPIGEKLAGHCG-------SG----------------------------------------VLKLPKIGNYPFGKHD-FLLAT-K-------------FGYFRWVKV-------EVHFLP----Y--PIAA-------SHLKGYGSHPQ------SFHLNLFLS-HHDD----------------------------------GCQRG--IFDPYA-------------DLSSRD-VLAPT---------KGHGRYFQPG--PGP--PGAKQR-AVY--------T--------SRILVPNRAWIV-VT---------SPMEGAKQFGTNY---------TQDTPTV---KATGYK----------KRTAVSY-----TIHYTQQV-------------------------------------------------------------------------
>Node29_1_dist4.0
----------------------L----------------AY-QV--HLKPLIHMRIRKYGARSRT----QKRRRQD-------LRKRNAR--KSDGKPYI------------------NKT----FSIFFLFKLELSILKVIYDEAK-------AEC------------------DVQDDTGS-ERDQSTTRDEYLVPEYYKLENYHAVNDA-FTTKG-M-IL-TN--PVSMSPSAFKIQKL-------KNEWHP-----VAPGGS-------NEGQQLGKTQITTLREEDFQTEDVLN-GLGGRFP----------SKSVT-----------------PKTT----DPLYGGN--------VLVYSGLS-MKKPK---------EKSTRWFEPR--N-VQRSPAEIE-IALIDT-VATLWA-----GKLKIP-----YIT------------TSNPKIPASGEKFLKVGFKNLEEINFEVQ------------LNVPVPLNRAGITF-----YVGNKSRLKLDGP--------------------------------------------------------------------
>Node29_1_dist5.0
---------------------FL-RQQK------------IKT-----------------IQVRY----YYHHKKY---------------------VKKQHVHVLYKTKINYYNWEINR-----SGNNFVEGLTDRAAIASGGHTA-------DV----------------------------------------ARITGIIGFLAYALKV-YSFAQTM-------------YDVFLFARV-------KIKLRT-----PLTGAP-------MNIVCLNAGHI------D----------IEQ-------------SILHPF----------------FIEI--IDDPFT-------------NVDKLE-QWAFG---------RKNRKQDRPP--PQTAYGVASLI-DSYT---DERWIL-----DRAIKV-----WNS------------SSGSELVVYGIEVTVTEPREKPTVKIQTL---GSKFPY----------SKIWAVDDSHLSYDSFATYIARFENK-VARLIELILIK--L---NESCKHV---------P-----QSGTWEDGYGGELNDDITIYCTHLLS-
>Node31_1_dist0.1
------------------------------------------R-----------------RRRRA----YRRRRKFFRPGRRGRRRRRGK--RRKIRIKR------------------ARK----KGGFYTFRFRRVDTVTVTSNTSCQ------------------------------------------------------GGFTFTLKD-FVPNQPF--------PGSLPWDYYRISGV-------VVPFRPR------PTNSPPQ-PGTTNGRGYGSTAV------D----------YD---------------------------------------G--VIDPFTKEI--------MWDHSSRR-FWKPS---------RSHSRFFRPR--PCLVVATTSTTAHSYTVQ-ASAWFS----NTRKRGLAPGRIWIN------------ATHDNVPHYGLKF---------SRPGPGT-----NNYN----------YQV--TF-----YVQFRNFIHTNQSVANKE---------------------------------------------------------------
>Node31_1_dist0.5
----------------------M----------------AYIRK----------------R-IKA----YGRRQKF------ERRRRR--------RSRR-----------------EPR-----------FRFKMVETITVTENTP-------GRS-------------------PEWNTDS------------EVPPY---GGFIFTLKD-FAPNQPF-------------WDYYRVTLV-------VVEFRPRFTAR--PTNSKPQ---ATDGRGRGTTTV------D----------YD---------------------------------------G-----PFT-------------DLSSRR-FWRPA---------RFTSTYFRP-----LVVARTSST-ESHTAQ-ASAMFA-----TRRRGL-----WMN------------ACHDEVLHPGLKLLFPDPQYKNSMDPPGT-----NTYTTM--------YQVQIKF-----YVKFRNFAFLNTHVRRQHVNCFSLPR--N---PTHALNI---------P-------VNSGDEEGEEPPGIGDTTISTGPN-
>Node31_1_dist1.0
----------------------------------------KRR-----------------QNRRD----FKRSG----------RRRK--------KVRT------------------ARE----KKGLYTFRHRELSTVTIYPKTN-------DAL-------------------EKWQTNS------------TVQL-----LYKFTLGD-FVPNQPF--------------EYYSISGV-------IIEFRPR------PATSWPD---KKSGDGYGVTGVLAL---D----------YDN-----------------------------------------VLDPLTLDC--------LLDISSRQ-YLSPG---------RPHSRFFRLR--PNLQLVHSETTAMTYCGQ-TSAWY------AGGKGL-----WIN------------ALHQPIVHYLLKFTFPDDPYK-TIELPGK-----DIFD----------YKQ--KF-----AVQFRNFIHVKQAVVKY----------------------------------------------------------------
>Node31_1_dist2.0
----------------------L-THDR------------TRAQ----------------L-RKL----QRSPR----------NRRRGQ--R---RVRR------------------ARV----LGGHWCFVWLSIRGLVVKSLYILQ------------------------------------------------------ESYFFNLKN-FVKQHSW-------------WDYYHLAQISQPIKKGIVDLEPT------EKNSP------TQSKPFGAPAC------D----------AEEKQE----------YANAS---PP------------TQAK----DPQI-------------DHATRR-FWEPE---------QVNTRYYKPP--PVVVISRPSTQ------------------NSAQQTL-----WQQ------------EHNQANQHSGLKL---------TIHPPGK-----SQFR----------YQVKVKY-----YVQYGYLYDCSKEVLSPMLGNDILNV--N---KHYGQGL---------P-----DETVKFQYPAQDLPHNGLLKGLYKRS-
>Node31_1_dist3.0
----------------------------------------KLRS----------------TQRMP----WRRRQVPIPVWRHNERRPEGK--RRIFR---------------------ARD----KNLAFTSRIQKKNPANAMKRTL-------VAP-------------------PAPLHDS------------VYGLE---GPHIFIHVT-FTGGQ-F-------------WDYFFLSEI-------TVEVQP----GPIANPQQDH-DLLKLSKTYGAEGLFSLTWGD----------LD---------------------------------------G--LYHPSQPA----------SDCASSR-FFKRQ---------NQHSREFKPQ--ALILTAQINTVFLNFASN-QEGKTL-----S--EGIAPVREVVT-LP---------PTYRDANHLAIKF---------SFILHQI-----TFLA----------YGLMLKM-----IVNFKNIWTS-PRRWEETFRLYATKK--N---QKNAAIQ---------S-------SGKQEGGSMERLHFNI---------
>Node31_1_dist4.0
-K--------------------------------------GKRS----------------T-QKI----FQRKR----------KQRD--------D---------------------GLL----QGGIQAWRFDQQQGQSQQDFVLFS------------------------------------------------------G-WPYQFDG-VETSV-E-------------WDYYIMRGG-------AVNVIPSVPVEPTTRKKRPI---IETGAVTAALPTTGSAAAD----------YDD-----------------------------------------IVEQVKDWA--------TLKVNSQR-YTLQY---------RSHGRVTQHS--EFIHAGQIFKDLWSVTVQ-SAVPYK----SS--SG------IIW------------QMEVQVQHISVKA---------ARKKQLP-----GATTRF--------NQIKQEH-----YLTFHNFLSCARRGIGAIVPTSIRIH----------------------S-----DRGNMGAQPQLQNRLNILKENANTPE-
>Node31_1_dist5.0
----------------------L----------------QYRRV----------------G-KRQ----IKIRG----------KRRGYK--KKRDRPIK-----------------PQK-----------VEMNVPWPWITIPNCP-------IVY-------------------RTWTMVN------------RGGSI---SIDSYALKR-YPFTA-M-------------WDFALTTGV-------VPHYWP----T-VRISTEGI---GVRGNGGGEAGL------E----------FTD-------------SFSHS---QN------------NVES--RKPPFN-------------EVSSAV-HLVKN---------GGSRQGQRPR--KIADYKIASKLAHPD----TAETG------ADIQKY-----WYS------------PLKKSINRNGIKGLSTEWPKRAARQSPLK---GGWGKQ----------PKAHFGL-----YIQFTDLVGHQLGANSNRMMFAEGYR--A---AEGAPDL---------P-----ESHLQGVRLKILFTGVGIFSLPTPPS-
>Node15_1_dist0.1
------------------------------------------------------------------------------------------------------------------------------------------------------------------------------------------------------------MMRFNIGD-FVPPGGGK----N--KIKIPFAYYRIRKV-------KVEFWP-----CSPITQG--------DRGVGSTAV------I----------LDE-------------NFATKA----------------TALT---YDPYV---------------SSRHTVPQP-----------------TPK--PVLD---STI--------------QP---N-----L-----WMRPAL---------QTSR-----------------------------------------------RVTM-----YVQFR----------------------------------------------------------------------------
>Node15_1_dist0.5
--------------------MSY-LRRR------------YRRR---R------------TRPRGNFGRIERRRPWLI--HP--RHRY--------RWRR-------------------------KNGLWNTRLSRSFGYAVLANQV-------KA--------------------PSWAV----------------------DLLRVNIED-FVPPGGGT----N--KISIPFEYYTIKKV-------KIEFWP-----CATIAQE--------DRGCGTTYQ------I----------LDQ-------------QFFQQA----------------TLLT---YDPLI---------------SSRQTITQPL---------EYHSRWFTPK--PILD---TVV--------------KP---N-----I-----WMRPFL---------SPTR-----------------------------------------------KITM-----YVHFR----------------------------------------------------------------------------
>Node15_1_dist1.0
------------------------------------------------------------------------------------------------------------------------------------------------------------------------------------------------------------MVRFNIDS-FVEAGKLP----N--PIPRPFEYFRIRKV-------KVEYWP-----VAPLTDG--------TAGRGATAA------I----------NDD-------------HFVSAV----------------TEFT---IDPYT---------------DAKDGIPDP-----------------TPK--PMLD---KGY--------------VR---N-----L-----WLK--V---------ETSH-----------------------------------------------VIAR-----YVRFR----------------------------------------------------------------------------
>Node15_1_dist2.0
------------------------------------------------------------------------------------------------------------------------------------------------------------------------------------------------------------SVSYDIRE-GRANKTEA----Q--TISIPFEYYQITKV-------KVEYWP-----YPGSHLT--------PQGIGSTAV------I----------LDD-------------QFVDST----------------PPVT---YTAQI---------------SSQHVMGRP-----------------SPK--PALD---RQFP-----------EFDP---Q-----L-----WRRPAT---------ETVT-----------------------------------------------RLTM-----YVGAK----------------------------------------------------------------------------
>Node15_1_dist3.0
------------------------------------------------------------------------------------------------------------------------------------------------------------------------------------------------------------ARIFGIGP-YVTKGEQL----E--GVPLPYEYYSAEKI-------KVGIIP-----GTPVEMI--------TKGPAYSSV------V----------FED-------------SILVNA----------------IISD---GTPYQ---------------TIQHTPSQS-----------------KPS--HHCP---ALSV-----------FNMP---Q-----G-----GLRPFL---------EPGN-----------------------------------------------QPSL-----YIKYT----------------------------------------------------------------------------
>Node15_1_dist4.0
------------------------------------------------------------------------------------------------------------------------------------------------------------------------------------------------------------EIVWVVKH-SNDQGEES----D--PCAQDFEIYKVAKQ-------NMENYP-----PVIDLQT--------YAVNGLTEA------M----------PSD-------------VEFDLE----------------QLIT---EDPTK---------------VTSFKIPER-----------------LPQ--PNMK---RPII-----------WKDP---D-----V-----WIVPVL---------LKAV-----------------------------------------------RKVS-----YLKFP----------------------------------------------------------------------------
>Node15_1_dist5.0
------------------------------------------------------------------------------------------------------------------------------------------------------------------------------------------------------------LEYYGINT-VAITQSSL----L--DHSTPTEFYVIEKV-------QVDKWP-----IQTAPFF--------ILTVGPVKL------V----------VDE-------------ALHWQT----------------KQLA---LDLCE---------------VTQHVKEQE-----------------IYR--PPVE---ADL--------------RP---K-----M-----QKN--L---------HSDH-----------------------------------------------ETIL-----YIVFQ----------------------------------------------------------------------------
>Node14_1_dist0.1
--------------------MTY-PRRR------------FRRR---R------------HRPRSHLGQILRRRPWLV--HP--RHRY--------RWRR-------------------------KNGIFNTRLSRTFGYTVKATTI-------RT--------------------PSWNV----------------------DMMRFNIDD-FLPPGGGT----N--ALSVPFEYYVIRKV-------KVEFWA-----CSPVTQG--------DRGHGSTAV------I----------LDD-------------NFVTKA----------------NVLT---YDPYV---------------SSRHTLTQP-----------------TPK--PVLD---RTID-----------YFQP---N-----L-----WLRPLL---------QTSGNVDHVGLGA---------AFEN------SLYDQE----------YNIRVTM-----YVQFR----------------------------------------------------------------------------
>Node14_1_dist0.5
------------------------------------------------------------------------------------------------------------------------------------------------------------------------------------------------------------MLRFHIDD-FWPPGGGV----N--PIQVPFAYYRIREV-------KVSFWA-----CSPITQG--------GRGVGVTSV------I----------LDD-------------QYVTKA----------------NALT---YDPYI-------------HFSSRYTIAQP-----------------APK--PVVD---KVI--------------YP---S-----L-----WLT--L---------QTCD-----------------------------------------------GTTM-----WVQFREFNL-------------------------------------------------------LDPPARSL---------
>Node14_1_dist1.0
-------------------------------------------------------------------------------------------------------------------------------------------------------------------------------------------------------------LRFTIDD-FQPTGGGY----N--ALSVPFEYYRIRQV-------KVDVWA-----DQLLIDG--------GYGVGSTAV------I----------LDD-------------NFVAVQ----------------TTLK---IDPWM---------------TSRHSIREPL---------SYYSRYFSPI--PLLT---RKI--------------QP---Q-----L-----WLQPLL---------QSQG-----------------------------------------------RITN-----YVRFR----------------------------------------------------------------------------
>Node14_1_dist2.0
--------------------ERH-SGSR------------LRRD---R------------SRPRTYLAENLTRKLLLA--NE--KLRY--------KYRQ-------------------------LKTLPLIPLDNILGSLTKPPTI-------TK--------------------SAWLA----------------------TLMRWEVDD-FIEEKRYR----D--PPMVPFKYYRLRKV-------LVQLWA-----VALISQR--------LDGRGTSEL------V----------LPE-------------SQFTPS----------------TSLK---FEPFI---------------SSGHSTVCP-----------------TPE--LLLI---KRI--------------HP---D-----L-----SLS--L---------QEFK-----------------------------------------------RITL-----YVHFK----------------------------------------------------------------------------
>Node14_1_dist3.0
------------------------------------------------------------------------------------------------------------------------------------------------------------------------------------------------------------NVKFQLAQ-FCHYSNGT----N--VAPEPFEYYRIYRV-------KIYWGH-----CGTRQQG--------DQPTLLSAV------I----------QDN-------------DFSGET----------------VELR---MQSTV---------------TSKHKAVEH-----------------TPP--PQLK---SKI--------------TP---T-----I-----WVGPII---------KEDT-----------------------------------------------RYDY-----YVQWK----------------------------------------------------------------------------
>Node14_1_dist4.0
------------------------------------------------------------------------------------------------------------------------------------------------------------------------------------------------------------YRNFPIAD-WASEHPRP----N--VITIPFRFVDINRV-------TIDYWV-----INVILDP--------YAQTGSTSI------L----------ADG-------------FCFTKI----------------QSAP---SDPWF-------------SFSATIQQHCAF---------SDGKKHMQPR--GQAN---SIVE-----------YFQP---G-----G-----WVRPLA---------NPVI-----------------------------------------------NQSA-----YCPFSQYES-------------------------------------------------------FNDPLQEQ---------
>Node14_1_dist5.0
------------------------------------------------------------------------------------------------------------------------------------------------------------------------------------------------------------QLVMFVET-FRKVADAL----K--QLSSPRIYYITRLV-------QISTPA-----HKPGETH--------IFWERMQRT------V----------LDY-------------RGTNPT----------------EPIT---VTPFT---------------SPEFCKTVT-----------------LLL--VTVQ---QYS--------------RP---K-----I-----YDVPTM---------NQQG-----------------------------------------------HILQ-----YVCFG----------------------------------------------------------------------------
>Node13_1_dist0.1
------------------------------------------------------------------------------------------------------------------------------------------------------------------------------------------------------------MMRFNIGD-FLSPGGGT----N--PLTVPFEYYRIRKV-------KVEYYA-----RAPITAG--------ERGVGSTAV------I----------LDD-------------NFVTKA----------------NNLS---YDPYV---------------SSRHTITQP-----------------TPK--PVLD---RTI--------------QP---N-----L-----WLRPLL---------QTSG-----------------------------------------------RVTL-----YVQFR----------------------------------------------------------------------------
>Node13_1_dist0.5
------------------------------------------------------------------------------------------------------------------------------------------------------------------------------------------------------------MFRFNIGD-LLPPKAGA----N--PLKVPFEYYRIRKV-------KVESFV-----KSPITQE--------PSGVGSTAI------I----------QDD-------------NLVAKA----------------NNIP---VDPYV-------------NYSSRHTLQQL-----------------TPK--PVID---RTIN-----------FLQP---N-----V-----WLRASM---------QTSD-----------------------------------------------RVTW-----YVQFK----------------------------------------------------------------------------
>Node13_1_dist1.0
--------------------MSY-PQRR------------FRRH---R------------QRPREHTGATLKLRPLRI--HP--RYRF--------RFRK-------------------------KNGIYNARLTAQIVHVVTQATI-------KP--------------------PIWAN----------------------EFLRFAVGD-YLEKEGGV----S--PMSVPFQYYMIRQV-------RVEFYA-----QEKVTYT--------IPGVGSTAV------I----------LED-------------NYTVPA----------------NALS---FDPYV-------------NYVTQHSVQKK-----------------IPK--PVID---PTI--------------FP---NTGRNHL-----WLK--L---------ITNE-----------------------------------------------RLTE-----FVQFREWNP-------------------------------------------------------PDKPAAPILELE-----
>Node13_1_dist2.0
-------------------------------------------------------------------------------------------------------------------------------------------------------------------------------------------------------------QKFGIGQ-FCPTAHGR----N--TSQSSFAYYCIVKV-------KFEAEA-----VNAVRKT--------IDGGGSQLY------I----------QDD-------------MILNRC----------------DQLL---DDPFK-------------NYGTKSAMATD-----------------THN--PVFE---LTI--------------PP---NGKRNDD-----WISPLL---------GINN-----------------------------------------------RTSY-----YILFR----------------------------------------------------------------------------
>Node13_1_dist3.0
------------------------------------------------------------------------------------------------------------------------------------------------------------------------------------------------------------VLSFNLIN-RVYLKVDE----M--SLGVPWEYYTIKQV-------GTDELA-----RSRKFAP--------ANGSGSGPM------T----------IDD-------------QVLNIA----------------NPID---FDPIR---------------SDPHVQRSF-----------------GWQ--PVWI---EPL--------------YP---N-----A-----CINPLR---------QITR-----------------------------------------------GIVL-----YVQFR----------------------------------------------------------------------------
>Node13_1_dist4.0
------------------------------------------------------------------------------------------------------------------------------------------------------------------------------------------------------------SWKFLLND-FEEATEKN----N--VSHIPFEYARIEKV-------TLQGYA-----QTKGTFM--------LRTIGDGVL------I----------TEE-------------DLKKNG----------------VDAA---PEKAR---------------AIVDQKNKP-----------------GDQ--PALT---KKL--------------EP---E-----L-----WLRPIT---------ELRA-----------------------------------------------RVSV-----ILKFKEWAL-------------------------------------------------------GDQDVTRPQGSG-----
>Node13_1_dist5.0
--------------------GLF-PELA------------HKRE---N------------LVPPKHWSENIKRGPLKQ--PG--QQKL--------NWGL-------------------------QSMEFEVSMSRGRRTHTGRQGT-------AL--------------------PYFVI----------------------RPKKIKSNP-FYPHGLPL----N--KWFVHLACYKVKQL-------MIKYAP-----SSQLPLL--------EINVGCKNV------K----------IDD-------------RLSANK----------------RIMS---RDPHM---------------TSENKLKILR---------AKCLKVLAPY--PILV---AGN--------------SP---KKEDANQ-----WSR--N---------RKIK-----------------------------------------------NNQQ-----VFVIL----------------------------------------------------------------------------
>Node43_1_dist0.1
-MW---------------LGMLM-RRRR------------R-RR--YRPRRQYLQRRGYPPRRRA----YRRRRRY---------RRM--------YIRR------------------PR-----AGAYYTQRFQTSHTLTVTTNS--------NG----------------------------------------YSTY----DLSWQLND-FIP-HPY-------------FDYYRILKV-------KWELKP-----TLPPHS-------WDGWGYGTTVI------D----------YDD-------------TKVAD-----------------SPTG----IPYA-------------NNSTRK-FWNPK---------RGHSRYFRPK--PKL---DISGS-QSM-------WF--------RRSP-----WKN------------SQNRNTPWYGLKW---------CMHSPQT---AT--FN----------YTQTKTV-----WVRWRQVL-------------------------------------------------------------------------
>Node43_1_dist0.5
-MF---------------AGLIH-RRRR------------R-RR--YRPRRKYVLRRGYPPRRRA----LRRRRRY---------------------IRQ------------------PR-----AGVALTQRFQTSVTLTCTTSFA-------PG----------------------------------------DSQK----SLAWQLKD-FVPMHPY-------------FDYYDILKV-------KWELLP-----TTPPNS-------WFEWGYGSTIV------D----------YDD-------------TKVVD-----------------SNTG----IPYA-------------NSSTRK-WWNPK---------TGHSRYFRPK--PEL--TRTLGT-QSS-------WK--------RRQP-----WVN------------GYRQITEWYGIKW---------CLHSPTS---SL--FF----------YTQTKTV-----WVRWKQVL-------------------------------------------------------------------------
>Node43_1_dist1.0
----------------------M-LRPR------------IRRQ--YRPQRTYVQRHEYPTRRRV----YRRRSRN---------RRI--------FIRR------------------PR-----AGAYRTSRFDYTPILIITDDT--------QG----------------------------------------YQTG----SMNWELRD-YIP-QPI-------------PDYYTIVKV-------KWETEP-----DTPPNS-------FNGLGYGTTVI------D----------YDD-------------TKQKD-----------------SPTG----IPYA-------------NNSVNK-FWDQR---------DGQSKYFRPK--PKI--SDAGGC-QSL-------WA--------RRDP-----FVD------------SFKDHTAWGGIKW---------CLPFP-C---IAALVM----------YTQTKTI-----WVRWRQSL-------------------------------------------------------------------------
>Node43_1_dist2.0
----------------------L-RRDY------------T-IR--TT-------------KRQP----IKNKNKN---------------------GRM------------------DR-----SPGTYIKRYAAETVAPKAKQR--------KK----------------------------------------YRIS----LLTWSLNT-FVKIFRV-------------FDYYTLWQA-------KWHINP-----TTPQDT-------DGRWGLGATIK------N----------VDA-------------IKMKL-----------------AGSV----IPYA-------------GDSTWQ-LLNNP---------RPHARYSRPK--PKTPDQDQVGE-ASV-------HY--------FKQS-----WLN------------KYYAAALWQGMKW---------CFEPTKK---CK--YS----------YSQQGTL-----MSRYRQII-------------------------------------------------------------------------
>Node43_1_dist3.0
----------------------M-YRKK------------I-RK--YNPPHNPFHRREYPQKYKR----WRRRWRI---------------------HGA------------------SR-----MGLYYSEKYSAAQLLTLRYLA--------GN----------------------------------------AMVF----YMQWQLEP-FEK-FPA-------------FDFTQLLNV-------KWKLKP-----REPDAQ-------KYLYEFGDRLI------D----------FDD-------------HIDFK-----------------VPKV----LPWT-------------NRGTQA-YLLGT---------KNHSRMYRDR--PEI--ENGEGP-QQE-------KF--------NDID-----WLH------------SLLIGTHWFGIKN---------SMTCAPQ---EAEKKR----------TAHERIL-----WVRWRQLA-------------------------------------------------------------------------
>Node43_1_dist4.0
----------------------M-DVNV------------C-TW--IL-------------QRRV----FGKAQAE---------------------ENQ------------------IK-----IGEGFILRLMGIHDQAIDRDP--------YK----------------------------------------FVYR----VVTIILLD-FVLFYEY-------------YDTYTILQT-------KWDIIH-----AQMAGD-------AQLWGLGPTVT------R----------FEP-------------VQKGP-----------------LQGT----QTCL-------------TDAIRF-LERKG---------GGRSRIYRPR--P-F---TIARA-KNH-------LK--------GQNM-----WIQ------------LAKLKIDWGGTRW---------VKITKEP---AL--LV----------LEDLNFV-----IEKWLQII-------------------------------------------------------------------------
>Node43_1_dist5.0
----------------------K-RTQK------------Q-QR--SDM-----------EKQRV----YTLERKE---------------------CRK------------------KR-----TKMTVAKSVQDGKDLKVILEPW-------IR----------------------------------------QMKA----YWGYVEHL-FPL-VYI-------------YDEYKTIST-------KWPWPP-----NGQEKN-------AENLNYTTPIH------N----------IDS-------------NRLPG-----------------TGIN-----PYK-------------VYQDKP-AFIAY---------KDHKRLYKPK--P-L--DPHRGP-AQI-------LK------CNSAFN-----WVL------------DMRLDPHHIELEM---------CNFYPQS---VH--ND----------ILGQATP-----MCYYRNLV-------------------------------------------------------------------------
