# Supplementary material for: Virus Pop—Expanding Viral Databases by Protein Sequence Simulation
Source: Viruses. 2023 May 24;15(6):1227. doi: 10.3390/v15061227 (PMC10304111; doi:10.3390/v15061227)
Supplement: Supplementary file 1 [file viruses-15-01227-s001.zip › S1_Main_datasets/Circovirus/Circovirus_dataset_replication.aln.fa]

>DQ845075|ABI54257.1|29..904|replication-associated_protein
----------------------MPKQA------------------------------------------------------RESPCKRWCFTLNNPTEEEIERVK-------------------NLSPSEYHYAIVGKEK-GEQ-G-TPHLQGFLHLKK--KQRLKQMKELI--PR--AHF-------------ER-----ARGSDEDNEQYCGKE-GDV----ILTIGV--P----------------------------------S-KGNRSDL----AGAVAAVK-AG------RGM-----AEVAREFSLAYV-RYGRGLRDLALLI------G-QKPRDFKT---------------EVIV----------LTGPSG-CGKSRWANEQEG-T------KF----YK------MKGDWWDGY---------SNEDMVII-------D-DFYG-------------------WIPFC--ELLRLCDRYPHKVPVKGSYVEFTS----KKIIITSNTHPDH--------WY--------------------------------------NEE--KCYLQALFRRI-----NRWLVWDGL----------------------------R---------F-----------EDAPE----CMKKYPINY---------------------
>FJ655419|ACV71294.1|47..985|replicase
----------------------MPSRK-----------------------------------------------------SGPQPHKRWVFTLNNPSEEEKNKIRE-------------------LPISLFDYFVCGEEG-LEE-GRTPHLQGFANFAK--KQTFNKVKWYFG-AR--CHI-------------EK-----AKGTDQQNKEYCSKE-GHI----LIECGA--P----------------------------------RNQGKRSDL----STAVSTLL-ET------GSL-----VTVAEQFPVTYV-RNFRGLAELLKVS------GKMQQRDWKT---------------AVHV----------IVGPPG-CGKSQWARNFA-----EPSDTY----WK-----PSRNKWWDGY---------HGEEVVVL-------D-DFYG-------------------WLPWD--DLLRLCDRYPLTVETKGGTVPFLA----RSILITSNQAPQE--------WY--------------------------------------SST-AVPAVEALYRRI-----TTLQFWKTAGE-----------------------QSTE-------------VPEGRFEAVDPPC----ALFPYKINY---------------------
>JF279961|AEB60990.1|48..1007|replication_associated_protein
----------------------MPKATSKTR---------------------------HLQNP------------RQDGPRREQPVKRWCFTLNNPTAEERRHIQQ------------------IITADSVDFAVIGNEI-GDS-G-TPHLQGFLNMKT--KRRLGTMKKWFN-AR--AQY-------------EA-----AKGTDLQNDEYCTKG-GDT----YLRIGE--P----------------------------------GKERCRNDL----QKAIDVVKRSS------GSM-----RAVAEACPATFI-RYGRGLRDYANVM------QYRKPRDFKT---------------EVKV----------YVGDPG-CSKSRKASEL-----CAGTTVY----YK------PRGMWWDGY---------DGQENVIV-------D-DFYG-------------------WMPCD--ELLRVFDRYPCKVPVKGAYVEFVS----TAIYVTSNKHVWQ--------WY--------------------------------------KFE--GFDPAAVMRRV-----NVYLVYDNAGE-----------------------RFVN---------L-----------RESAM----Y-DPVTMRYCY-------------------
>JQ011378|AEW70742.1|251..1195|replication-associated_protein
----------------------MPKYQKKSP-------------------------GKENRSPVQ-RP------KQARPPKKEAPHKRYVFTLNNYTTEEYARIDN------------------VGADGLARYMITGKEV-GEN-G-TPHLQGFINLKV--KKRFSQIKEMLG-SR--CHI-------------EK-----ARGTDLENRVYCSKE-GS-----FQEYGS--P----------------------------------VGQGKRSDL----DAAAETLRTSL------GDL-----RSVAELYPSQFI-RYGRGLRDYASVL------GLVKPRDFKT---------------NVTV----------ITGPPG-CGKSRYAAD------HASGTPY----YK------PRGDWWDGY---------HANATVIL-------D-DFYG-------------------WIKLD--EMLRICDRYPHQVPVKGGYVQFLA----RDIFITSNKPVEE--------W----------------------------------------FP--NCDCSALFRRI-----NVYLTWNDEC-------------------------FVE---------R--------------------IDTPYEINF---------------------
>JQ814849|AFK85001.1|34..918|Rep
------------------------------------------------------------------------------MKGDETPGRRWCFTINNYDTPDLTAVNE------------------AFKEKDVVYAVCGKEV-GKK-G-TKHLQGFIHFTG--NWRFNRVKSLLG-GR--AHI-------------EK-----ARGNDEQNKVYCTKE--ET----YLEVGS--P----------------------------------QFQGKRNDL----GRAVAALE-GG------SSL-----SEVAQANPEVFI-RYGRGLRDYMNVR------GLVKPRDFKT---------------HVIV----------LVGEPG-SGKSKYANEVE-----GT--KY----WK------PRGQWWDGY---------NGEEVVVL-------D-DFYG-------------------WVPYD--ELLRVGDRYPLKVQVKGAFVDFVS----KTLVITSNKRPEE--------WY--------------------------------------DKE-KIPDQSAMWRRF-----NEMYYCERGE---------------------------P---------I-----------KPYPD----EWKEFETNF---------------------
>KC469701|AHA43791.1|82..942|replication-associated_protein
--------------------------------------------------------------------------------MSKVSVRRVCFTLNNYTEEDLKFIEE-------------------HFKSVSKYLIVGKKV-GEN-G-TPHSQGFINLKK--KTHFNSVKKLL--PR--AHI-------------EK-----AKGNDQHNKDYCSKQ--EV----AFEHGQ--I----------------------------------QGQGKRNDL----ADALATVRANG------GDI-----KALEDSHSLVYA-KYKRGILACIDDF------GWKKPRDWKT---------------EVHV----------LWGIPG-CGKSRYAREQAP-E------AY----YK------PRGEWWDGY---------TGQEDVIL-------D-DFYG-------------------WLKFD--ELLKICDRYPYRVPVKGSFVQFTA----KRIYITSNVAASE--------WY--------------------------------------HFQ--GYDPTALYRRM-----TSYLTWNDMCK-----------------------EFRP---------M-----------------------PININY---------------------
>KC924758|AGT02112.1|47..985|rep_protein
----------------------MPSKK-----------------------------------------------------SGPQPHKRWVFTLNNPSEEEKNKIRE-------------------LPISLFDYFVCGEEG-LEE-GRTPHLQGFANFAK--KQTFNKVKWYFG-AR--CHI-------------EK-----AKGTDQQNKEYCSKE-GHI----LIECGA--P----------------------------------RNQGKRSDL----STAVSTLL-ET------GSL-----VTVAEQFPVTFV-RNFRGLAELLKVS------GKMQQRDWKT---------------AVHV----------IVGPPG-CGKSQWARNFA-----EPSDTY----WK-----PSRNKWWDGY---------QGEEVVVL-------D-DFYG-------------------WLPWD--DLLRLCDRYPLTVETKGGTVPFLA----RSILITSNQAPQE--------WY--------------------------------------SST-AVPAVEALYRRI-----TTLQFWKTAGE-----------------------QSTE-------------VPEGRFEAVDPPC----ALFPYKINY---------------------
>KF385399|AHX56382.1|135..1004|putative_replication-associated_protein
----------------------MPSK-------------------------------------------------------EGSGCRRWCFTLNNPTDGEIEYVR-------------------TLGPDEFYYAIVGREK-GEQ-G-TPHLQGYFHFKN--KKRLSALKKML--PR--AHF-------------ER-----AKGSDADNEKYCSKE-GDV----LLTLGI--V----------------------------------A-RDGHRGF----DGAVAAVM-SG------RKM-----KEVAREFPDIYV-RHGRGLHNLSLLV------G-SRPRDFKT---------------EVDV----------IYGPPG-CGKSRWANEQPG-T------KY----YK------MRGEWWDGY---------DGEDVVVL-------D-DFYG-------------------WLPYC--EMLRLCDRYPHKVPVKGAFVEFTS----KRIIITSNKPPES--------WY--------------------------------------KED---CDPKPLFRRF-----TRVWWFNGE----------------------------Q---------L-----------EQVRA----DFLAHPINF---------------------
>KF481961|AHA36869.1|51..851|nonstructural_protein_1
----------------------MPR----------------------------------------------------------DRAKRWVFTWNNYTPENVAHLQEI----------------------NCKYIGWGYET-APSTG-TPHLQGFVY---------------FH-KQ--LRWKAVMAIMGNPSFVEV-----MEGTVEDNIAYCTKGPGE-----FWQSGPP-P-----------------------------------TEKKKTEF---------------------KDILKMTLKEADEVMREEHTWQSGSS--------------NWKRLRSSMIK----------HYIGEMEV--------LWFYGPTG-TGKTRCAVEEHN-G------EL----IE----FDGK--FFDYK---------GGADCVVL-------D-EIDKL------------------EKPIPMGTMLRLLDRYKYSLRV----LGDYVPRDFKKIIITSTNHPEVV-------YS------------------------------------Q-----SHC--EQLLRRI-----TKIVEFN-------------------------------------------------------------------------------------------
>KJ206566|AIG71986.1|1..1113|replication-associated_protein
-----------------------------------------------------------------------------MVYNSSGKYRKVFVTSFNTSAMEALNIQDL----------------VD--CDVARYVCMSMEH-APTTG-RIHYHLYIEFYS--QKTMNTIKKILKDAT--ANI-------------QP-----ARGTPQEAVDYIKKD-GATWK----EAGTM------------------------------------SNQGHRSDL----DDVFQRLQ-VG------DNI-----LDIIEGHPGTCI-RYIKGILAVKGLV------DQRRQRQEARQM------------PTVLV----------YIGKSG-AGKSHACSQDPD---Y-QRSGYK-YPVQ-----GPSKVYFDGY---------TGESTIWF-------D-EFGG------------------SVLPFH--VFLRLADKYETRVETKGGSVCITGL---QKILISTTTPPKL--------WWCESRKFNEDPYQLWRRLTRVYYIPRPSWGFADPVLIQHPENFDELVAAQLEREA----ETRGPSLDGESVRG-------QPGPVDPVHERDDDSDSERT-------ID--T--SDGEHSTTAA----------------------------------
>KJ641723|AIF76261.1|1..957|Rep
------------------------MLFVGPLIAPR-------------------------TRPCGSSK------RSTMGMARGSPACRWCFTINNWTEEEYGQICS-------------------FTEDKVKYLIIGKEV-GRE-G-TPHLQGFVNFKK--KLRRDTLKKLPGFTR--AHV-------------EP-----AKGSDMENQRYCRKQ-GK-----YLEIGS--P----------------------------------GLQGKSSAL----QEALKTLQENR------GDL-----AAVATAYPEVYV-RHGRGLRDYVNTS------GLVPRRQSKT---------------VVTV----------VIGPPG-VGKTKYVNDCIG-D--L--TSY----WK------PRGPWWDGY---------QQQECVVL-------D-DFYG-------------------WVPFD--ELLRVMDRYPLKVPVKGAYCEFNS----KKLFITSNKPPEE--------WY--------------------------------------NEENICGTLQAMFRRF-----NEVFRMKSGG-------------------------------------------------VIEPL-----TPQHEINY---------------------
>KJ641741|AIF76280.1|1..948|Rep
---------------------MVQGRR----------------------------------------------------RSGPPPHKRWCFTINNPTPAEERHLRE-------------------IPVNQVDYLIAGREV-GAQ-G-TPHIQGFVNFVK--KKTLNQVKLFVG-PR--AHV-------------EK-----ARGSDEQNRDYCSKD-GDI----LVDVGC--P----------------------------------RRPGARHDL----ASAVSTAL-ST------GDL-----GQVAQSHPETYV-KYHRGLAELIKAS------NKLPRRAWKT---------------EVHV----------HVGPPG-CGKSKWASEFA-----DPEVTY----WK-----PPRNKWWDGY---------ASHEVVIL-------D-DFYG-------------------WLPFD--ELLRICDRYPLEVEVKGGLVPFLA----RTVIITSNKMPQE--------WY--------------------------------------SSD-AVPHAEALYRRI-----TTLISWQTAMQ-----------------------PSTEDS-----------APQYLPQALTCPC----SEFPYEINY---------------------
>KR186219|AKO22245.1|complement(1280..2224)|replication_initiator_protein
-----------------------------------------------------------------------------------MKSRNWIFTINN------ELIWK-------------------PENHLIKFVVYQLEE-GEKEK-VPHIQGYLELKQ--PRALSWMKKLN--SK--AHW-------------EI-----RKGNRVQALQYVTKE-ET-------RMDA--PWILNCGQWSQYDASTWTRVEDWLNTVIPGVWKDGSKSTKSIRL----SEIKSKLD-DG------CSS-----EVIADNYFEDWV-RHYRAFEKYLLIK--------SKPRDYPV---------------RVVV----------VIGPTG-TGKSRFCMEQYP-D------AY----WK------QRSQWWDGY---------VRHKTIIL-------D-EYYG-------------------WLPFD--LLLRLCDRYPLMLETKGGQCNCEA----NTIVITSNNRPDS--------WY--------------------------------------K----NCYFPAFERRV-----DTFIIMKELGS-----------------------SF----------IFK--------KWSDAEK----HTDPLILN----------------------
>KT808666|AOS89484.1|73..954|replication-associated_protein
----------------------MA-------------------------------------------------------KNGNYAYKRWVFTINNPTFEDYCAVVE------------------FCNLDNCKFAIVGEEK-GEKEG-TPHLQGFLSLRK--NAKAAALEETLG-GR--AWL-------------SR-----ARGSDEDNEEYCSKE--ST----YLRVGE--P----------------------------------NRKGRSSDL----SDAASDVL-AG------LPI-----TDVARKYPTTYV-MFGRGLERLRQLI-------VETARDWKT---------------EVIV----------LIGRPG-SGKSRYAFEF------PAREKY----YK------SRGKWWDGY---------NGQDVVVM-------D-DFYG-------------------WLPYD--DLLRICDRYPLRVEYKGGMTQFVA----KTLIITSNREPRD--------WY--------------------------------------KCE---FDVSALYRRI-----NQYLILTPD----------------------------G---------Y-----------APAPE----FMLPFKINY---------------------
>KU641385|AMS38768.1|29..904|replicase
----------------------MPKQA------------------------------------------------------RESPCKRWVFTLNNPTEEEVENVK-------------------KLPPSEYHYAIVGKEK-GEQ-G-TPHLQGFLHLKK--KVRLNQMKQLL--PR--AHF-------------ER-----ARGSDEDNEQYCSKE-GDV----ILTIGA--P----------------------------------A-AGNRSDL----AGAVAAVK-AG------RAM-----TEVAREFSEAYV-KWGRGLKDLALMI------G-QKPRDFKT---------------EVIV----------LTGPSG-VGKSRWANEQEG-T------KF----YK------MKGDWWDGY---------SNEDIVVI-------D-DFYG-------------------WIPFC--ELLRLTDRYPHKVPVKGSYVEFTS----KKIIITSNTHPDH--------WY--------------------------------------SEE--KCYVQALFRRI-----NKWLMWDVF----------------------------G---------F-----------VDAPD----AVKKYPINY---------------------
>KX247805|APD14685.1|51..995|Rep
----------------------MPSKKN--------------------------------------------------GRSGPQPHKRWVFTLNNPSEDERKKIRE-------------------LPISLFDYFIVGEEG-NEE-GRTPHLQGFANFVK--KQTFNKVKWYFG-AR--CHI-------------EK-----AKGTDQQNKEYCSKE-GNL----LIECGA--P----------------------------------RSQGQRSDL----STAVSTLL-ES------GSL-----VTVAEQHPVTFV-RNFRGLAELLKVS------GKMQKRDWKT---------------NVHV----------IVGPPG-CGKSKWAANFA-----DPETTY----WK-----PPRNKWWDGY---------HGEEVVVI-------D-DFYG-------------------WLPWD--DLLRLCDRYPLTVETKGGTVPFLA----RSILITSNQTPLE--------WY--------------------------------------SST-AVPAVEALYRRI-----TSLVFWKNATE-----------------------QSTE--------------EGGQFVTLSPPC----PEFPYEINY---------------------
>KX756995|ASU92193.1|54..974|replication_associated_protein
----------------------MAEAEGPAG-------------------------G-KTRRP-----------------REAPAA-RWCFTLNNPTEEEKEQIKS-------------------IEEAKVKYLIVGCEV-GAG-G-TPHLQGFINLRA--KVRLQGLKQLLG-PR--AHC-------------EK-----ARGTDEDNKKYCSKD-GDL----LVEKGE--P----------------------------------CFKGKRTDL----SKAVEILL-TE------KSL-----AAVAAAMPEVYV-RNFRGLGQLLLDHP-----GMQSRRAWKS---------------EVIV----------WVGPPG-VGKSRACLDMS-----GDT-AY----WK------PRGKWWDGY---------YGHETVVI-------D-DFYG-------------------WLPFD--DLLRLLDRYPLTVETKGGTRAFLA----KKILITSNKLPHE--------WY--------------------------------------SDEIANKD--ALYRRI-----NEIKWWDGL----------------------------K---------F-----------GAPPY----VAFPYKINY---------------------
>KX812443|AQR57902.1|complement(1..816)|replicase
----------------------------------------------------------------------------------MSLSRTWCFTSFDDCWE-YEPIQQ-----------------------HITYVVWQIEKCPDT-G-RLHAQGYLETKK--MISHKEAKSLIFKNN--EHF-------------EK-----RKGSQKQAIDYCKKN-DTRED-GPWEWGQ--P----------------------------------TKQGQRNDL----IAIKNMID-EG------HTD-----LEVAQEHFGSWI-RYNKSFDKYSKLT--------LRCREEPP---------------TVII----------LWGPAG-CGKTSFVYKKTSFVYKTHKTVY----SK------DNSKWWDGY---------HQQEAILF-------D-DI--------------------NWNDLDRREILLLCDRYPLKKEFKGGYVEINS----PYIYFTSNFNPEG--------YQ--------------------------------------IYD------DALKRRI-----NEIIPM--------------------------------------------------------------------------------------------
>KX987146|ARO77516.1|36..923|rep_protein
----------------------MPAKRRVE--------------------------------------------------LREAAAARWCFTLNNPTDEEVAAVK-------------------AWNPSEYHYAIVGRER-GEQ-G-TPHLQGFIHMKK--KGRLSALKKLL--SR--AHW-------------EK-----ARGSDEDNEEYCSKE-GDV----ILTLGI--P----------------------------------V-KGNRSDL----SGAVAAVK-AG------SRM-----ADIARDFSEVYV-KYGRGLRELALLI------G-QKPRDFKT---------------ELIV----------VTGPSG-VGKSRYANEYPG-T------KF----YK------MKGEWWDGY---------SNEEVVVI-------D-DFYG-------------------WIPFC--ELLRLSDRYPHKVPVKGSYVEFNS----KVIIITSNTHPET--------WY--------------------------------------NEE--KCHTPALFRRI-----NRWLMWDAW----------------------------Q---------F-----------VDAPE----SVKKYPINY---------------------
>LC416391|BBF98081.1|join(26..46,198..368,524..1228)|replication-associated_protein
-------------------------------------------------------------------------------MAERAPPVRWCFTLNNWTPEEWDSITQ-------------------VLGPTVKYLCVGKEV-GRE-G-TQHLQGYMELKK--RKRLKQVKDMPGLQR--AHL-------------EA-----AKGSSSQAAEYCKKD-GD-----YLEFGK--P---------------------------------GNDQGKRTDL----NEACRILRESN------GSL-----RAVAEQQEAVFV-KYFGGLQKYCYTM------NLGGRRDFKT---------------VTTV----------ICGPPG-CGKTRHVFEHVG-G--DFGRVY----MK------PRGLWWDGY---------CGQEVVCF-------D-DFYG-------------------WVTFD--ELLRVLDRYPLRVPVKGAFVDFIS----REVFITSNSTPDQ--------WY--------------------------------------SAENIHGRLEALYRRI-----DHYLTWDETT-------------------------------------------------QQLSP----GNPMFPIAY---------------------
>LC456717|BBI18985.1|199..1116|replication-associated_protein
---------------------MTASPRSG----------------------------------------------GSGGRARPAPAYRWCFTVNNWTEEEYGLIAS-------------------IPRSSVKYLIIGKEV-GES-G-TPHLQGFVNFKK--KLRRSALKRLPGFTR--AHV-------------QS-----ANGTDLENQRYCQKG-GQ-----YLEIGC--P----------------------------------SRPGKSSAL----TEAIQDLQRSR------GNL-----NEVARMHPEVYV-RHGRGLRDYVFTA------GLVGQRAWKS---------------EVIV----------IIGKPG-VGKTRYVNREVE-G--K--TVY----WK------PRGPWWDGY---------MNHEVVIF-------D-DFYG-------------------WVAFD--ELLRVCDRYPLKVPVKGAFVEFVA----KYVYFTSNKPPEE--------WY--------------------------------------DKENIRGNIEAFFRRI-----NEYLVI-EEG-------------------------------------------------VVKEG-----QPIYEINY---------------------
>MF327576|ASH99191.1|1..1107|replication-associated_protein
----------------------MIT-------------------------------------------------PLILQINTMSRLRNCCFTINNIDANN--NIENY----------------FNFPIDGVKY-CIYQKE-KVT---RDHLQGYIEFEA--PKSQAQIKDIL-GKE--AHI-------------EK-----RRGTALQAQQYCMKN-DSRVSG-PYEFGVI------------------------------------SHQGKRSDL----KEIADRFR-SG------ESI-----KDIIDGNETQFV-RYGRGLRELQALL-------QPRPRSYTKK--------------EVVV----------LWGPPG-VGKSYFVNHIME---LRQKLLY----IK-----SPNTKWWDNY---------QGESDILL-------D-EFPG------------------TMTARD--AKIILGE-VNGPLETKGGSFTTDKM---ERFWITSNYEPGM--------WF---------------------------------------ENAKDIDRSAVQREVNGPLETKGGSFTTDKMERFWITSNYEPGMWFENAKDIDRSAVQRR-------LT--TICHVTEWQDTAEIFYKFFPPPSIQFGPPY---------DETQNIYK
>MF497829|AXR86428.1|1..903|replicase
----------------------MAQAQV-------------------------------EARA-----------------LKGKSCRRWCFTINNYTAAEEEAVKA-------------------LAP-EAKYLICGREK-GEN-G-TPHLQGFVNLKK--TSRMAGLKQKLG-GR--GHF-------------EP-----ARGDDCSNKDYCSKG-GDI----LIESGE--P----------------------------------QSKGKRNDL----HSAIDCLR-EG------KSL-----KRVAAEHPEAFV-KYHRGLSQLLLMHP-----DMATPRNFKT---------------EVFV----------YCGSPG-CGKSRLVMERA-----PE--AY----WK------PRGKWWDGY---------DGHADVVL-------D-DFYG-------------------WLPFD--EMLRICDRYPLRVETKGGTVNFIA----KRLFITSNQLPHE--------WY--------------------------------------REDIGNKD--ALYRRI-----TELYQWNVD----------------------------K---------F-----------EAPPH----FVFPHRINY---------------------
>MF664481|ASX95445.1|1..948|rep_protein
MEAPSNPPPPGRVSAAEGGARRVAPRRPP----------------------------------------------------REAAAKRWCFTLNNPTEEEIKSLD-------------------TWPVSDFHYAIVGKEV-GEQ-G-TPHLQGFVHLKQ--KKRLTQLKQLF--KR--AHW-------------EK-----ARGSDEDNEKYCSKE-GNV----LLTLGI--P----------------------------------A-KGNRSDL----SEAVAAVK-AG------RAM-----TEVARDFSEIYV-KYGRGLRDLKLLI------G-QQPRDFKT---------------EVIV----------ITGPPG-CGKSRWAADYPG-S------KF----YK------MKGEWWDGY---------DHQEVVII-------D-DFYG-------------------WLPFC--ELLRVTDRYPHKVPVKGAFVEFTS----RVIIVTSNSPPDA--------WY--------------------------------------SEE--KCCVQALFRRI-----NRWLVWNHD----------------------------K---------F-----------EDAPD----CMKKYPINY---------------------
>MG001457|ATW66442.1|48..941|putative_replication-associated_protein
--------------------MIMA----------------------------------------------------------GHPCKRYCFTINNYLPEDEAAVKE------------------FLTEANCVYAVVGKEV-GES-G-TPHLQGFCNLKK--KMRFEPFKRAIG-GR--AHI-------------EQ-----SRGTDVDNKRYCSKG-GDL----LLEVGE--P----------------------------------SAQGKRSDL----KEAVTLLN-NG------GTM-----TDVARAHPETFI-RYGRGLRDYVI-QA-----GLTKPRAWKT---------------EVHV----------IVGPPG-VGKSRHVQETA-----GENALY----WK------PRGKWWDGY---------TGQSHVVL-------D-DFYG-------------------WLPYD--DLLRLCDRYPLRVETKGGTVEFVA----KVIWITSNKQVKD--------WY--------------------------------------DYEELKVDARALYRRL-----TTYQVMRQG----------------------------G---------E-----------LYNVQ----MTGDNKINY---------------------
>MH188041|AXQ04850.1|766..1626|replication-associated_protein
----------------------------------------------------------------------------------MSLVQFVCFTYNNYTEEHYKEILE-------------WNE--------WKYVVIGKEV-GEA-G-TPHLQGYGELKK--RKRFETIRRSW--PM--VHW-------------EQ-----RRASRQAAADYCKKE-GR-----YEERGT--M--------------------------------PENASCKSSKE----AV--ARVK-NG------ETM-----RSILDD-P-PNL-SGVRMCQLWLSYN--------EPRRNFKT---------------QVHW----------IYGPSG-VGKSKLAATEAG-E-----NSY----WH------DGTKWFDGY---------DAHETMVL-------D-DFRAG------------------NMKFN--FLLKLLDRYPLRLECKGGYRQLLA----KSIIVTTIKNPRE--------CY--------------------------------------QQCEMDEPQQQLLRRI-----EKI----TKL---------------------------------CDCRMC--------KGGESSN----CINVQSLQ----------------------
>MH368042|AXQ03966.1|36..953|replication_associated_protein
----------------------MA-------------------------------------------------------NR-DHPSKRWCFTINNPTFEDYVSLLE------------------NFNEQTVVFFIAGEEV-GEK-G-TPHIQGFVNLVT--KSRMEPLRQKLG-GR--AHL-------------ER-----ARGSDAENEKYCSKE-GKI----YLKIGE--A----------------------------------QRQGQRSDL----SEAVDLLR-SG------GTL-----RDVGMNFGTTLV-RYGRGLRDFINVM------SLSKPRDFKT---------------DVIV----------LYGPPG-CGKSMFANGYGK-SINPEWATY----WK------PRGKWWDGY---------NGQEVVVL-------D-DFYG-------------------WLPFD--EMLRLCDRYPLRVENKGGTVEFIS----KAIIITSNKEPTQ--------WY--------------------------------------NNENGTFNFGALFRRF-----SKFLVPGGDP------------------------TGYE---------F-----------EERDP----RFLAHPINC---------------------
>MH603564|QEQ92575.1|<223..1113|replication-associated_protein
-------------------------------------------------------------------------------VRRESPKHRWCFTINNWTPTEWESIVE-------------------CGGSIARYLIIGKEV-GKS-G-TPHLQGYVNFKN--KRRLSSVKRLPGFGR--AHL-------------EP-----ARGSHKEASEYCKKE-GD-----YLEIGE--D----------------------------------SSSGTRSDL----QAAARILTETS------GNL-----TEVAEKMPAVFI-RYGRGLRDFCGVM------GLGKPRDFKT---------------EVYV----------FIGPPG-CGKTREACADAA-A--RELQLY----FK------PRGPWWDGY---------NGEGAVIL-------D-DFYG-------------------WVPFD--ELLRIGDRYPLRVPVKGGFVNFVA----KVLYITSNVVPEE--------WY--------------------------------------SSENIRGKLEALFRRF-----TKVVCWGEGG-------------------------------------------------VKKDM-----ETVYPINY---------------------
>MN103538|QDZ59982.1|35..901|replication-associated_protein
----------------------MSALNR-----------------------------------------------------------RWCFTVNNPTEADEEAVKS-------------------LTE-KSKYLICGREK-GES-G-TPHLQGFVNLKR--TQRLAGLKKLI--PR--AHF-------------EK-----AKGSDSDNKKYCSKD-GNL----LIEFGE--P----------------------------------VGQGKRTDL----QKAVDTFY-ET------KSL-----QLVARKHPETFI-RHHRGFSELQKILP-----ELHCERDFKT---------------EVLV----------WVGPPG-VGKSKLVSEQF-----PG--AY----WK-----TPGTKWWDGY---------YGQDVVII-------D-DFRG-------------------DIFFE--YFLRLLDRYPLWVETKGGHVSFMA----RTLAITSNLCPHE--------WF--------------------------------------PSH-PQIE--AVCRRI-----QKIKWFNID----------------------------H---------F-----------IEPPW----VVFPYKINY---------------------
>MN164707|QGR26077.1|107..1024|replication-associated_protein
---MRSRPRSGRYLRSI-----MAAR-------------------------------------------------------RDSGARRWCFTLNNYTPEEEATARNL-----------------TLEADKYAFAIIGREV-GES-G-TPHLQGFLHFKQ--KQRLTALKKLF--PR--AHF-------------EK-----ARGSDQQNADYCGKD-GEI----LTMIGT--P----------------------------------S-DNKPSDL----AGAVAAVK-RG------SQM-----SEIARDFSEVYV-KYGRGLRDLRLLI------G-CPPRDFKT---------------EVIV----------LIGPPG-CGKSKLANEMDG-S------KF----YK------MKGDWWDGY---------DNQDIVII-------D-DFYG-------------------WLPYC--ECLRLCDRYPHRVPVKGAYVEFTS----KKIVFTSNRHVDG--------WW--------------------------------------KGEIEK---SAFYRRI-----NVYKFYETG----------------------------E---------F-----------KDMPG----HMLPHPINY---------------------
>MN164716|QGR26095.1|47..964|replication-associated_protein
-----------------------------------------------------------MATP-------------AKQRKRDNPVKRWCLTLNNPTDEEKAALTA------------------KLTEENCEYAIIGNEV-GDN-G-TPHLQGFVNLKK--KLRLKQMKELIS-PR--AHL-------------EQ-----AMGSDSDNEDYCSKG-GSI----YLAIGT--P----------------------------------SKQGKRSDL----LAAAEMLTESC------GDM-----TALAQAMPAVFI-KYGRGLSNWVDYA------RISKPRDFKT---------------NVTV----------WYGPPG-CGKSRAAALL-----SSGKDVY----YK------TRGEWWDGY---------NGQEVVII-------D-DFYG-------------------WLKYD--ELLRICDRYPHRVPVKGAFVNFLA----KDVYITSNAEITG--------WY--------------------------------------KFD--KFDATALMRRV-----TKYLVWNERI-------------------------FAP---------Y-----------EETPM----YTPLLPINY---------------------
>MN371255|QJU69687.1|join(30..46,197..362,506..1183)|Rep
-------------------------------------------------------------------------------MLDL---LQWCFTVNNWTPEEWDSITQ-------------------LLGPTVKYLCVGKEV-GRD-G-TPHLQGYLELKK--RKRLR--------QR--AHL-------------EA-----ARGSSSQAAEYCKKD-GD-----YLEVGK--L---------------------------------GNEQGRRTDL----EDACRILRDTN------AIS-----IPVQASSRSVLL-PYYSGLRQYCYTL------NLGGRRDFKT---------------KVIV----------ICGPPG-CGKTRRVFERVG-G--DSSAIY----MK------PRGNWWDGY---------CGQLIVCL-------D-DFY--------------------WIPFD--ELLRICDRYPLKVQVKGGYVDFIS----RELYITSNNTPDG--------WY--------------------------------------SAENILGRLEALYRRI-----DEYLTWDEGL-------------------------------------------------GRFTC----GNPMFPIAY---------------------
>MN420497|QKE11187.1|66..941|Rep_protein
----------------------MSSLTPPDSNPERE--------------------------------------TGNTKVSRGASAKHWCFTLNNYTSDEITKICN------DTF---------------FQKYLFQEEI-GNN-G-TPHLQGQITFKK--KQKHDWWKKHY--PR--AHV-------------EKTK------SILDSHEYCIKE----------------------------------------------------------------ETSTDKIY-SN---------------------------WWHREIDPFVNGF-----------KWWQTKIIH-----------EVARVASDR-KIWWLWEKTGGVGKSVFA-------------RYL---FREKGAVIVSGKLADMKHCIAMWSKENGYPHIVIIDIPRSIDLDFFSYT------------------------GVEELKNGFFFSSKYEGAHVDMPR----PHMFIFANEEPQYE-KMSEDKWR----------------------------------VINIKDQEKPLDLENFLEQN--------------------------------------------------------------QNREAPL----------------------------------
>MN428454|QGS83602.1|1180..2031|replication-associated_protein
----------------------MTKSGSVGSVEEGN--------------------------------------TNSSSTCRISCSIRWIMVLNNYTEDEIINIGS-------------------ICSKYCKYATIEKEI-GDN-G-TPHLQGYFELKT--KARPSSL---FNNKR--IHF-------------EK-----AKGSREQNDIYCSKN-NNI----IVSIGRPKP-----------------------------------------------LKLITNLY-----D---WQL---EILEIMKTEPD------------------------------------------------DRTV--------HWYWERPGHFGKSQFV-------------KYCIYHHKV--LLCNGGKHSDIMNLV-FNQNMDETNCVMF-------D-----------------IPRPNEGNVSYS--ALESIKNGMVCNTKYETGVKIFNS----PHIFCFANFPPDNMDKLSADRWK----------------ITH-------------------------------LRETELDSDDEWI--------------K----------------------------------------QDEPH----------------------------------
>MN428468|QGQ63633.1|complement(890..1714)|replication-associated_protein
----------------------------------------------------------------------------------MSKFRNYVFTSYNVCEP--------------------YRQ-L-LLDLDVEFIVFQTEK-CPDTD-RLHYQGYVELKD--QMRLPGIKKLMQDNT--VHI-------------EQ-----RKGSGQQAADYCRKT-ESRVDGP-WEKGAM-K----------------------------------CP-GKRSDL----DEVKRAVD-EG------KRG-----LELWEENFGVMC-RYEKSIQRYISLK--------GVPRTWKT---------------EVFL----------FYGDAG-TGKSRKAFDTA-VN------PY----IHD------GSQWFDGY---------ADHDDVII-------D-DYMG-------------------GTPLS--MFLKMLDRYPMQVPIKGGYVNWKP----KRIFITANTDWML--------WY--------------------------------------PKA-TAEQWKAIERRL-----DHI-----------------------------------------------------------------------EFFD---------------RNK--
>MN837844|QOW18365.1|39..995|replication-associated_protein
----------------------MSSDKNKKR-------------------------GPKGPSP-------------NKKPKRDNPVKRWCFTLNNYGDEDLQNISK------------------VITPEMCEFAVVGQEV-GEQ-G-TPHLQGFVNLKQ--KKRLQQMKEMVG-AR--AHL-------------EP-----AKGTDLQNDEYCTKE-GKT----YLRIGE--P----------------------------------SSQGKRSDL----KEAVEMLHYTN------GDF-----RAVARADPAVFI-RYGRGLRDYWLTV------G-STPRNFKT---------------EVHV----------LVGEPG-CGKSRYCHEK-----YPEVTPF----YK------QRGEWWDGY---------MGQGVVII-------D-DFYG-------------------WMKYD--EMLRICDRYPHKVPVKGSFVEFTS----KTIMITSNTHVID--------WY--------------------------------------KFD--GYDAVALMRRV-----TSYKIWYNNA-------------------------FIE---------M-----------NDMSR----EQCPIKMAYNF-------------------
>MN837845|QOW18367.1|39..995|replication-associated_protein
----------------------MSSDKNKKR-------------------------GPKGPSP-------------NKKPKRDNPVKRWCFTLNNYGDEDLQNISK------------------VITPEMCEFAVVGQEV-GEQ-G-TPHLQGFVNLKQ--KKRLQQMKEMVG-AR--AHL-------------EP-----AKGTDLQNDEYCTKE-GKT----YLRIGE--P----------------------------------SSQGKRSDL----KEAVEMLHYTN------GDF-----RAVARADPAVFI-RYGRGLRDYWLTV------G-STPRNFKT---------------EVHV----------LVGEPG-CGKSRYCHEK-----YPEVTPF----YK------QRGEWWDGY---------MGQGVVII-------D-DFYG-------------------WMKYD--EMLRICDRYPHKVPVKGSFVEFTS----KTIMITSNTHVID--------WY--------------------------------------KFD--GYDAVALMRRV-----TSYKIWYNNA-------------------------FIE---------M-----------NDMSR----EQCPIKMAYNF-------------------
>MN877415|QMV47660.1|93..962|replication-associated_protein
----------------------MPPV-------------------------------------------------------RAAGARRWCLTLNNPTDEEIQAAK-------------------RLEPATYHYAIIGREV-GES-G-TPHLQGFLHFKQ--KQRLTALKKLF--SR--AHW-------------EK-----ARGSDCENQAYCSKD-GDV----ILTIGQ--P----------------------------------V-RGNVTEL----SEAVAAVK-AG------RGM-----RDVALEFPEVYV-KHGRGLRDLALLI------G-RPPRDFKT---------------DVIV----------LTGPPG-CGKSRWAAQQEG-T------KY----YK------MKGEWWDGY---------SHEDIVII-------D-DFYG-------------------WLPYC--ELLRLCDRYPHKVPVKGSFVEFVS----KTIIITSNKTPDQ--------WY--------------------------------------RDEYDK---SALYRRI-----TRLMFYNGD----------------------------A---------M-----------VDMPA----FMLPHPINF---------------------
>MT063079|QTQ95071.1|1..912|Rep
----------------------MAQAQV-------------------------------DQRV------------R--DRRRGNPVRRWCFTINNPTPEEEEAVKN-------------------LAP-DAKYLICGREV-GEQ-G-TPHLQGFVNLKN--TTRMGALKARLG-GR--GHF-------------EP-----ARGDDCSNRDYCSKG-GDI----LIESGE--P----------------------------------SKQGKRNDL----HDACLKLK-ES------RSL-----AAVAAAYPETYV-KYSRGLRELLLISP-----EMTTPRTWKT---------------EVEA----------LCGPPG-CGKSRYCMETA-----PN--AY----WK------PRGKWWDGY---------DGHQDVII-------D-DFYG-------------------WLPFD--DMLRLLDRYPLRVETKGGTMNFVA----RRVFITSNRLPHE--------WY--------------------------------------SEEIGNKD--ALYRRL-----TLIKVWDGG----------------------------S---------F-----------IPVPH----FMFPHMYNY---------------------
>MT188579|QOG55591.1|51..995|replicase
----------------------MPSKKN--------------------------------------------------GRSGPQPHKRWVFTLNNPSEDERKKIRE-------------------LPISLFDYFIVGEEG-NEE-GRTPHLQGFANFVK--KQTFNKVKWYFG-AR--CHI-------------EK-----AKGTDHQNKEYCSKE-GNL----LIECGA--P----------------------------------RSQGQRSDL----STAVSTLL-ES------GSL-----VTVAEQHPVTFV-RNFRGLAELLKVS------GKMQKRDWKT---------------NVHV----------IVGPPG-CGKSKWAANFA-----DPETTY----WK-----PPRNKWWDGY---------HGEEVVVI-------D-DFYG-------------------WLPWD--DLLRLCDRYPLTVETKGGTVPFLA----RSILITSNQTPLE--------WY--------------------------------------SST-AVPAVEALYRRI-----TSLVFWKNATE-----------------------QSTE--------------EGGQFVTLSPPC----PEFPYEINY---------------------
>MT610105|QNS17420.1|52..957|replication-associated_protein
----------------------MAQQAV------------------------------KEQRL-----------------QKQGARSRWVFTINNYSSAEEDLVKA-------------------LAQ-NCKYAICGREV-GES-G-TPHLQGFLNLKK--KMRFNAVKNALG-GR--CHL-------------EP-----ARGDDCQNRDYCSKG-GDI----LCEEGE--P----------------------------------VKERQRTDL----TTAVKLLT-ET------RDL-----THVASACPEVFV-KFHRGLKELLLYHP-----DMMQQRAWKT---------------KVTV----------YCGSPG-VGKSRLVFEMA-----PK--AY----WK------PRGRWWDGY---------NFHEDVVL-------D-DFYG-------------------WLPFD--DLLRLCDRYPLRVETKGGTMSMLA----KHIWITSNRLPHE--------WY--------------------------------------GEDIPNKD--ALYRRI-----DELFLWTGT----------------------------E---------F-----------APPPH----HVFPHRICY---------------------
>MT610106|QNS17422.1|74..937|replication-associated_protein
----------------------------------------------------------------------------------MPASYRWAFTLNNPTDEEKSLVRS-------------------WEPTQVKYLIAGEEV-GDK-G-TPHLQGFVNLVK--KARLSTLKKKL--PR--AHF-------------EK-----AKGTDADNKKYCSKE-GKV----LIELGE--P----------------------------------CKSGQRSDL----QSAVDVLL-KE------RSL-----GAVAAAAPEVYV-KYYRGLAQLLTDHP-----DVTSRRSWKT---------------EVSV----------FVGPPG-TGKSRECLKLA-----PD--GY----WK------PRGKWWCGY---------NRQEDVIM-------D-DFYG-------------------WLPYD--DLLRVMDRYPLKVETKGGTRDFLA----KRLFITSNRFPHE--------WY--------------------------------------NPEIVT-D--ALYRRI-----NVLKVFDFD----------------------------G---------S-----------RDPLP----CEFNKNINY---------------------
>MT646348|QOW03284.1|48..926|replication_protein
----------------------MA-------------------------------------------------------KSGNYSYKRWVFTINNPTFEDYVHVLE------------------FCTLDNCKFAIVGEEK-G-ANG-TPHLQGFLNLRS--NARAAALEESLG-GR--AWL-------------SR-----ARGSDEDNEEYCSKE--ST----YLRVGE--P----------------------------------GGKGRSSQL----ADATSAVL-AG------LPL-----TDVARKYPTTYV-IFGRGLERLRHLI-------VETQRDWKT---------------EVIV----------LIGPPG-TGKSRYAFEF------PAENKY----YK------PRGKWWDGY---------SGNDVVVM-------D-DFYG-------------------WVPYD--DLLRITDRYPLRVEFKGGMTQFVA----KTLIITSNKEPRD--------WY--------------------------------------RSE---FDLSALYRRI-----NKYLVYNVD----------------------------K---------Y-----------EPAPS----CSLPFPINY---------------------
>MT815982|QRV11704.1|54..974|replicase_associated_protein
----------------------MAEAEGPAG-------------------------G-KTRRP-----------------REAPAA-RWCFTLNNPTEEEKEQIKS-------------------IEKAKVKYLIVGCEV-GAG-G-TPHLQGFINLRA--KVRLQGLKQLLG-PR--AHC-------------EK-----ARGTDEDNKKYCSKD-GDL----LVEKGE--P----------------------------------CFKGKRTDL----SKAVEILL-TE------KSL-----AAVAAAMPEVYV-RNFRGLGQLLLDHP-----GMQSRRAWKS---------------EVIV----------WVGPPG-VGKSRACLDMS-----GDA-AY----WK------PRGKWWDGY---------NGHEIVVI-------D-DFYG-------------------WLPFD--DLLRLLDRYPLTVETKGGTRAFLA----KKILITSNKLPHE--------WY--------------------------------------SDEIANKD--ALYRRI-----NEIKWWDGL----------------------------R---------F-----------GAPPY----VAFPYKINY---------------------
>MW600950|QTA51460.1|75..965|Rep
--------------------MIMA----------------------------------------------------------GHPVKRYCFTLNNYTEEEEKKIKE------------------FLTSENCEYAVVGKEV-GEN-G-TPHLQGFVNLKK--KMRFHPFKKAIG-ER--SHI-------------EQ-----ARGTDCDNKKYCSKG-GDL----LLEVGE--P----------------------------------SAQGKRSDL----KAAVAALN-AG------SSM-----SEVAREFPSVFI-RYGRGLRDYVI-TA-----GLGKSREWKT---------------EVHV----------IVGIPG-VGKSRHVQEKG-----GAD-LF----WK------PRGKWWDGY---------NGQSHVIL-------D-DYYG-------------------WLPYD--DLLRLMDRYPLHVETKGGSIEFVA----KTMWITSNKQIKD--------WY--------------------------------------DYVELKVDIRALYRRV-----TTYQVMRED----------------------------G---------Q-----------LYDIQ----MTGDNKINY---------------------
>MW686209|QSX73455.1|236..1126|replication-associated_protein
-------------------------------------------------------------------------------MGREAPKRRWCFTINNWTGEELESIKQ-------------------STKDIAKYLCIGKEV-GKN-G-TPHLQGYISFKQ--KKRMLSVKALSGFSR--AHL-------------EA-----AKGTEKEASDYCKKG-GD-----YLEVGA--V----------------------------------SFMGQRSDL----LTVAETLRQTN------GDL-----KKVAEQCPAAFI-RYGRGIRDFCGVM------GLGKGRDWKT---------------QVYV----------YIGPPG-CGKTRNVMEECG-K--LGYDLY----FK------PRGPWWDGY---------NGQEAVVL-------D-DFYG-------------------WIPYD--ELLRVCDRYPLRVPVKGGYENFIS----KVLFITSNSYPED--------WY--------------------------------------SSENIRGRIEALFRRI-----NFYRVWGEGG-------------------------------------------------KEINK-----KPLYSINY---------------------
>MW732037|UKF74909.1|304..897|replication-associated_protein
---------------------------------------------------------------------------------------------------------------------------------------------------------------------------------------------------------------------------------MEIGL--P----------------------------------SRRGRSGEL----SKAVDLLKRNG------GNL-----SEVADVYPEVYI-RHGRGLRDYVTAA------CLSGQRDWKT---------------RVIV----------IIGQPG-VGKTRYVNSECK-G--H--SVY----WK------PRGPWWDGY---------TNQECVVF-------D-DFYG-------------------WVTFD--ELLRVCDRYPLKVPVKGSFVEFVA----KFIYITSNEPPEN--------WY--------------------------------------DKENIRGKIEAFFRRI-----DEYLVI-EGE-------------------------------------------------EVRDG-----EPVYEINY---------------------
>MW881235|QVK11260.1|79..1038|replicase
----------------------MVKRR-----------------------------------------------------SGPQPNKRWVFTLNNPTPEEEAKIAD-------------------LDGNLFDYLIVGREG-LEP-GKTPHLQGFANFTK--KKTFNRVKFFFG-AR--CHI-------------EK-----AKGTDLQNKEYCGKE-GNI----LVEIGA--P----------------------------------RFQGQRSDL----SSAVSTVL-ET------GSM-----SAVAAAHPETFV-RYYRGLGELLKVS------GRMPQRDWKT---------------QVHV----------IIGPPG-CGKSRWAGQFA-----DMAQTY----WK-----AARNKWWDGY---------TGQEVVVL-------D-DYYG-------------------WLPWD--VLLRLCDRYPMIVETKGGSVPFLA----RSILITSNKEPQD--------WY--------------------------------------SSD-AVPAVEALFRRI-----TTLAYWKTATT-----------------------PSTDDP------GVSSGAPSGHFQWLSPPC----IEFPYEINY---------------------
>MZ382570|UBR88846.1|169..1077|putative_replication-association_protein
----------------------MSTARAGTY------------------------------------------------KKRSAAAYRWCFTVNNWTEEEYGLITS-------------------IPRSSVKYLILGKEV-GES-G-TPHLQGFVNFVK--KRRLGEVKKLPGFTR--AHV-------------EV-----ARGTDLENQRYCQKG-SQ-----YLEIGC--P----------------------------------SRQGKSCKL----TEAVKVLQESK------GDL-----KKVATEYPEVYI-RHGRGMKDYVNAA------GLVEPRTWKT---------------EVTV----------VVGPPG-VGKTRYVNEQTL-G--E--EVY----WK------PRGPWWDGY---------FGQSVVVF-------D-DFYG-------------------WVTFD--ELLRVCDRYPLKVPVKGAFVEFVA----KKLFITSNESPEN--------WY--------------------------------------NQENIRGDIRALFRRV-----NVFLVA-AEG-------------------------------------------------SIKAG-----SPLHEINY---------------------
>MZ710934|UMM62401.1|52..999|putative_rep
----------------------METAPSEPGVRA------------------------QRASPAK----------PKVPRKKDPLVQKWCMTLNNYTQKEVDSLIE------------------VWTKEAPAYAIIGKEK-GEK-G-TPHLQGYINFGRLNRKRLSGMKKIQ--PR--AHW-------------EV-----ARGTDHDSEKYCSKE-GEV----ILTLGS--P----------------------------------QTAGERKDL----KDAVSMLQ-AG------SSL-----MEVAKECPETYV-RYGRGLRDYMNMS------GLVQARNWKT---------------EVHV----------LVGPPG-CGKTKKAFELGL-D-----MTY----FK------PRGEWWDGY---------YGQPRVVI-------D-DFYG-------------------WIKYD--EMLRICDRYPLKVPIKGGFVEMVA----REIYITSNINIEE--------WY--------------------------------------KFE--SYSPGALLRRI-----TTYREYDVLGN-----------------------DFRD---------Y----------------------GLRQINY---------------------
>MZ710935|UMM62403.1|34..945|putative_rep
-------------------------------------------------------------MP------------RIKTKKRDNPVKRWCFTLNNYTEEDLEKIKT------------------YLTPDNCVYAIVGKEK-GEN-G-TPHLQGFVNLKT--KKRLSQIKNDIS-GR--AHF-------------EP-----SKGTDMDNKTYCSKE-GDV----YLAIGE--P----------------------------------SSQGKRTDI----ESAVEILRSSG------GDL-----SVLAVEMPSVFI-RHGRGFQNYVMWA------GLTKSRDFKT---------------KVHV----------WVGPPG-CGKSRNVAEL-----CASKKTY----HK------PRGEWWDGY---------SGHECVIV-------D-DFYG-------------------WVKYD--ELLRVTDRYPHRVPIKGGFVEFTS----RDIHITSNVHVWE--------WY--------------------------------------KFE--RFDAAALMRRV-----NEYHVWDEVQ-------------------------FVP---------L-----------STLP-----YLTTLQINY---------------------
>NC_003410|NP_573442.1|32..904|replicase
----------------------MAPV-------------------------------------------------------RAAAAKRWCFTLNNYTAEEEAKVR-------------------ALLPGEFHFAICGKER-GEQ-G-TPHLQGFLHFKK--KQRLSALKKLL--AR--AHW-------------EK-----ARGSDHDNEEYCSKE-NDV----ILTIGE--P----------------------------------V-QGNRSDL----AGAVAAVK-AG------RRM-----VDIAREFSEIYV-KYGRGLRDLALMI------G-QKPRDFKT---------------EVVV----------ITGPSG-VGKSRLASEMEG-S------KF----YK------MKGDWWDGY---------SNEDIVIM-------D-DFYG-------------------WLPFC--EMLRLMDRYPHKVPVKGSYVEFTS----KKIVITSNTHPES--------WY--------------------------------------CPD--KCYLPALFRRI-----NKWMYWDGL----------------------------R---------F-----------EDVPD----AMKKHPINY---------------------
>NC_008033|YP_610960.1|37..906|putative_replication-associated_protein
------------------------MAV------------------------------------------------------RGSAAKRWCFTLNNPTEEEIAAVK-------------------AWQHSEYHYAIVGKEK-GEQ-G-TPHLQGFIHLKK--KVRLTSLKKVL--QR--AHW-------------EK-----ARGSDEDNEKYCSKE-GDV----ILTIGI--P----------------------------------V-KGNRSDL----AGAVAAVK-AG------RGM-----SEIAREFSETYV-RYGRGLRDLALLI------G-QKQRDFKT---------------EVTV----------LTGPSG-VGKSRWANEQVG-T------KF----YK------MKGDWWDGY---------CNEDIVII-------D-DFYG-------------------WIPFC--ELLRLCDRYPHKVPVKGSYVEFNS----KQIIITSNTPPDS--------WY--------------------------------------NED--KCYVQALFRRI-----NRWLVWDAT----------------------------Q---------F-----------VDAPE----VMKKYPINY---------------------
>NC_008375|YP_764455.1|36..911|rep_protein
----------------------MPPQK------------------------------------------------------REAAAKRWCFTLNNYTDEEVSAVK-------------------AWNASEYHYAVVGREK-GEN-G-TPHLQGYIHLKK--KARLSTLKKLL--SR--AHW-------------EK-----ARGSDSDNEAYCTKD-GDV----ILTLGM--P----------------------------------V-EGNRSDL----SGAVAAVK-AG------SRM-----VDIAREFSEVYV-KYGRGLRELALLI------G-QKPRDFKT---------------EFIV----------VTGPSG-VGKSRYANEYPG-T------KF----YK------MKGDWWDGY---------SNEDVVVI-------D-DFYG-------------------WIPFC--ELLRLTDRYPHKVPVKGSYVEFTS----KVIIVTSNTHPDS--------WY--------------------------------------NEE--KCYLPALFRRI-----NKWLTWNAI----------------------------R---------F-----------EDAPD----CMKKYPINY---------------------
>NC_017843|YP_006281010.1|28..795|putative_viral_replication_protein
------------------------------------------------------------------------------------MSRNFTGTVNNPTQT-LEEWLA-----------------TLKRLPHATAARCQLEK-GEN-G-TPHIQWCVTLSK--VARLTGIIKKLA----GSHV-------------E------ASRNAMAAWKYCGKE-DTRVE-GPLEFGV--P---PASKRV------------------------------KGDT----KERNKMI---------------------LELGPVAAVEQGLIPVEKFKAIKQ-----SCDLFAVMKK---------------EVHTT--DALSNEWHYGESG-TGKSRGVRERFP-D------AF----IK---SSDV---WWDGY---------QGEETVII-------E-EMGP------------------KQIGAH--HLKIWSDHYPFKAAQKGSQLLIRP----KRIIVTSNYSIKE--------CY------------------------------------------------------------------------------------------------EAE----------------------------------------------------------
>NC_020099|YP_007353980.1|66..1121|putative_viral_replication_protein
----------------------MKSLHISKIEFSQ---------------------WPQSIKPRAKRAVGIFSLTKMPSNATTNRARGWCFTLNNPPPEMISERRVVVPGHVSGLDAAIPTEPNLPEHRHCDYRVGQLER-GDN-G-TLHIQGYYHHRV--MKSFNQMKKLI--PN--AHW-------------EI-----AKGSPKQNRDYCTKE-DT-----RVPDTR--PF--EEGEC--------------------------PHQGTRFDL----RQCADVLA-NG------GSL-----LDLPG---EMVI-RYHRGFSAYRSLF--------HKRRQEAP---------------TVLW----------IYGPTG-SGKSRFASTLRD-E------CY----WK------PPGKWFDGY---------DQEPLVIL-------D-DYRSEW---------------AEWGVFG--QLLRLLDRYPLMVEYKGGSVQFCS----ELIVITCDRPPSEL-------WF--------------------------------------S----QGDIGQLTRRI--------------------------------------------SHVIHAVGMW--LPV-----EPAVH----ESIKRRDNIE--------------------
>NC_021206|YP_007974237.1|32..973|replicase
---------------------MAPKKK----------------------------------------------------RSGPPPAKRWVFTLNNPSPKEIDHILG-------------------QDMNMFDYLVCGKEG-MGE-GKTPHLQGFANFSK--KKTFNQVKKIFG-SR--CHI-------------EK-----AKGTDKDNQQYCTKE-GDV----VVEAGA--P----------------------------------RSGGQRTDL----ASAVSTVL-ES------GSL-----RAVAESHPVQFV-RYHRGLSELLKVA------GKAKARDWKT---------------SVHV----------IIGPPG-CGKSKWACNFA-----EPEVTF----WK-----APRNKWWDGY---------CGQEVVIL-------D-DFYG-------------------WLPYD--EMLRLCDRYPLTVETKGGTVPFLA----RTILITSNKVPQE--------WY--------------------------------------SSE-SVPTAEALFRRI-----TTLQLWKTTTT-----------------------PSME--------------SEEKFVTLDPPC----EEFPYEINF---------------------
>NC_025247|YP_009091698.1|48..929|putative_replication-associated_protein
----------------------MA-------------------------------------------------------KKSDYGYKRWVFTINNPTFEDYVSVIE------------------FCTAENCKFAIVGEEK-GEKEG-TPHLQGFLSLRK--NARAAALEENLG-GR--AWL-------------SR-----AVGSDEENEEYCSKE--TT----YLRVGT--P----------------------------------NRKGRSSDL----NAAASEVL-AG------APM-----TDVARKYPTTYI-MFGRGLERLRQLI-------VETLRDWKT---------------EVIV----------LIGPPG-SGKSRYVFEF------PAERKY----YK------ARGKWWDGY---------EGNDVVVM-------D-DFYG-------------------WLPYD--DLLRICDRYPIRVEYKGGMTQFVA----KTLIITSNREPRE--------WY--------------------------------------KCE---VDCTALYRRI-----DRYLVQTPD----------------------------G---------F-----------LEAPE----FMLPYKIKY---------------------
>NC_028045|YP_009170674.1|8..919|replicase
----------------------MN-----------------------------------VKRK------------YNAKKGDETPGRRWCFTINNYGAPDLECVNE------------------AFRCEDVVYAICGKEK-GAK-G-TPHLQGFIHFTG--NWRFNRVRNLLG-GR--AHI-------------EK-----ARGNDDQNKAYCSKE--ET----YLEVGT--P----------------------------------QFQGKRNDL----GRVASALE-SG------ATL-----SEVARASPEVFI-RYGRGLRDYMNVR------GLVKPRDFKT---------------EVIV----------LVGEPG-SGKSKYANELP-----GS--KY----WK------PRGQWWDGY---------NGEDIVVL-------D-DFYG-------------------WVPYD--ELLRIGDRYPLKVQVKGAFVEFTS----KMLVITSNKRPEE--------WY--------------------------------------DKE-KIADQSAMWRRF-----DKMYYCERGE---------------------------P---------V-----------KAYPH----EWKEFETGY---------------------
>NC_035194|YP_009389439.1|1..900|replication-associated_protein
----------------------MPAN-------------------------------------------------------ENTPGKYWCFT-------------------------SYHNDCPVFDAGTMQYLVYGGEICPRT-E-RRHWQCYVEFKS--NKRRKAVSKMFN----GVHL-------------ER-----RNGTAQEAATYCKKD-EQ-----FVEHGSI----------------------------------GEVNQGRRTDI----HDAASLVA-AGQ------SV-----RSIAESNPRLFA-QYGRGLTFLSAVT--------NSGRSIRWR--------------DVKC--------QMWWGKTN-LNKTRTWFDKYWDE-----GCYR---FQ----YGNGKSWWDGY---------DGEKHILF-------D-EFNC-------------------QILLS--EMLMLTDGYPMRLECKGSHTYAKW----ETVTIISNDDPQF--------FYNSC---------------------------------------STDKRNAFARRF-----EKLIHFTSEGQI-------------------------E-------------------------SEY--KFAESSVGF------------FDRA-----
>NC_035195|YP_009389442.1|1..966|replication-associated_protein
----------------------MPGLLVRGTVLPP---------------------------------------HQCAALIKKMSCRSWCFTLNYNADTYDGHLSTLQ---------------ALAATLAVDYLLYGRES-APTTG-QRHLQGYIVFSS--RRGLNAVRALLP----GAHF-------------ER-----AKGSHKQNYDYCTKD-GD-----FEESGEL-P----------------------------A-----DKGGKRPCLWESYREWCKSLD------HIPSDL------EIVESFPALYG-RYRSACRSIADLYCPRPTIRVGELRDWQSELEQRLEDEPDDRTVEFFV---D------VAG--G-VGKS----------------------------------WFCGYLF------SKLKDVQVLG--PGKRD-DLAHVIDVGSRIFLFNVPRKSMEFLNYG--FLESLKDRMVFSPKYESQMKILKHK---CHVIVMCNEMPDM---------------------------------------------EKMSAD----------RYVI----HEL-----------------------------------------------------------------------------------------------
>NC_035200|YP_009389456.1|1..867|replication-associated_protein
--------------------MSQPEPLLSRSEASE---------------------------------------DGSRSSKSRRQGRYWILTISCDSNP--------------------WTP-TALLP-GQSYVVGQQEV-GVG-G-FKHWQVMVAYSK--KVGLRCVQRDFGS----CHA-------------EL-----TYSDS--AREYCRKE-DTRVEGTQFEFGTL-A----------------------------------TRRNSETDW----DVIRDAAQ-LS------DLSG--VPSDIYVRCYNQLR-RIGQD---HLRPV--------GMERT-------------------CHV----------FWGRTG-TGKSRRAWEEAGLC------AY----PKD-----PNTKFWDGY---------RNHEHVVI-------D-EFRG-------------------IINIS--NLLRWLDRYPVIVEVKGSSVVFCA----RTIWITSNVNPEQ--------WY--------------------------------------PDA-DQETKDALLRRL-----TV------------------------------------------------------------------------VYFE--------------------
>NC_035799|YP_009423856.1|54..974|replication_associated_protein
----------------------MAEAEGPAG-------------------------G-KTRRP-----------------REAPAA-RWCFTLNNPTEEEKEQIKS-------------------IEEAKVKYLIVGCEV-GSG-G-TPHLQGFINLCA--KVRLQGLKQLLG-PR--AHC-------------EK-----ARGTDEDNKKYCSKD-GDL----LVEKGE--P----------------------------------CFKGKRTDL----SKAVEILL-TE------KSL-----AAVAAAMPEVYV-RNFRGLGQLLLDHP-----GMQSRRAWKS---------------EVIV----------WVGPPG-VGKSRACLDMS-----GDT-AY----WK------PRGKWWDGY---------NGHETVVI-------D-DFYG-------------------WLPFD--DLLRLLDRYPLTVETKGGTRAFLA----KKILITSNKLPHE--------WY--------------------------------------SDEIANKD--ALYRRI-----NEIKWWDGL----------------------------K---------F-----------GAPPY----VAFPYKINY---------------------
>NC_038385|YP_009506273.1|39..926|relicase
--------------------MEMA----------------------------------------------------------GHPCERYCFTINNYSEEDIEAVKA------------------FLVPDNAEYAIVGKEK-GEN-G-TPHLQGFVNLKK--KMRFNPFKAALG-GR--AHI-------------EQ-----ARGTDLDNKRYCSKG-GDL----LLEVGE--P----------------------------------GKQGKRSDL----KEAVTLLN-SG------ANM-----TAVARAYPEVFI-RYGRGLRDYVI-TA-----GLSQQRAWKT---------------EVHV----------IVGVPG-VGKSRHVSEQH-----SD--IY----WK------PRGKWWDGY---------CNQEVVCL-------D-DYYG-------------------WIPYD--DLLRLCDRYPLRVETKGGTVSFVA----KKIYITSNKQIKD--------WY--------------------------------------NFEELKVDPRALYRRV-----TSYKVMREG----------------------------G---------E-----------LYDVV----MTGDNKINY---------------------
>NC_038387|YP_009506277.1|1..882|Rep
-------------------------------------------------------------------------------MKASTPAYRWCFTINNWTSEEYGLIES-------------------TLRSSVKYAIIGKEV-GEK-G-TPHLQGFANFKK--KLRLSTLKKLPGFTR--AHV-------------ER-----AKGTDLQNQKYCRKG-NT-----YLEIGC--P----------------------------------SSQGKKPEL----TVAVRKLQESN------GDL-----VKIAKEHPEVYI-RHGRGLRDYVNTA------GLVGQRAWKT---------------YVVV----------IVGEPG-VGKTRYVNSECK-E--C--SVY----WK------PRGPWWDGY---------AGQEAVIF-------D-DFYG-------------------WIMFD--ELLRVCDRYPLKVPVKGAFVEFVA----KKVYFTSNKPPEE--------WY--------------------------------------DKENIRGNIEAFFRRI-----NEYLVI-KGE-------------------------------------------------VVEDG-----TPMYEINY---------------------
>NC_038388|YP_009506278.1|1..1056|Rep
--------------MSQ-TRKRCASTKTGSGVKAKKKKCLPLAEESQSGEASDTCDTKTDTRPCELLD------PECTKTGRGNPVYRWCFTLNNWTEEEYGTICS-------------------SLEGRVKYLIIGKEV-GEK-G-TPHLQGFVNLTK--KVRRSTLKQLLKCTR--VHV-------------EP-----ARGTDLENQRYCQKQ-KD-----YLEVGK--P----------------------------------QCQGKSSAL----QEALRMLQTSN------GDL-----GKVAASFPEVYV-RHGRGMRDYVNVS------GLVPRREKKT---------------TAIV----------LVGPPG-VGKTKYVMQQIG-E--D--TSY----WK------PRGPWWDGY---------QQQTCVVL-------D-DFYG-------------------WVCFD--ELLRVLDRYPLKVPIKGGFVEFNS----DIVYITSNKEPQE--------WY--------------------------------------NEENICGTMEALFRRF-----NKVYELVEGG-------------------------------------------------VRE-M-----KTVYEINY---------------------
>NC_038390|YP_009506280.1|1..915|Rep
----------------------MSTPRSG----------------------------------------------GSGGRRRLAPAYRWCFTLNNWTEEEYGLIES-------------------TCRSLAKYLIIGKEV-GES-G-TPHLQGFVNFKK--KLRLSALKSLPGFTR--AHV-------------ES-----ARGTDVENQKYCRKQ-GA-----YLEIGV--P----------------------------------SSRGKSSTL----TEAVATLQQNN------GDL-----RAVAQMYPEVYI-RHGRGLKDYVMTA------GLVGQRSWKT---------------HVTV----------LIGRPG-VGKTRYVNREVE-G--K--QVY----WK------PRGPWWDGY---------IQQEVVVF-------D-DFYG-------------------WVTFD--ELLRVCDRYPLKVPVKGAFVEFVA----RAIYFTSNKPPEE--------WY--------------------------------------DKENIKGSIEAFFRRV-----NEYLVV-EDG-------------------------------------------------EVREG-----APAYEINY---------------------
>NC_038391|YP_009506281.1|1..876|replication-association_protein
----------------------MAPIK------------------------------------------------------RPAPCKRWCFTLNNFTDDEVQKVV-------------------SLQPDEVHYAIVGRET-GAQ-G-TPHLQGYLHLKK--KKRLTSMKEFL--PR--AHW-------------EV-----ARGSDEDNEAYCSKE-GDV----ILTLGI--P----------------------------------A-KGNRSDL----SGAVAAVK-AG------RQM-----REIARDFSEVYV-KYGRGLRELALLI------G-QKPRDFKT---------------EVIV----------LTGPSG-VGKSRWANEQEG-A------KF----YK------MKGDWWDGY---------SNEDIVVI-------D-DFYG-------------------WIPFC--ELLRLTDRYPHKVPVKGAYVEFTS----KKIIITSNTPPES--------WY--------------------------------------NEE--KCYVQALFRRI-----NKWMIWNAT----------------------------G---------F-----------EDAPD----CMKKYPINY---------------------
>NC_038392|YP_009506283.1|28..951|replication-association_protein
-------------------------------------------------------------ME-------------SKRKKRQNPAKRWCFTLNNYTQLEAITIEQ------------------LLCTEEVQYAIVGEEI-GEN-G-TPHLQGFFNLKK--KKRLTSLKAWLN-DR--AHY-------------EE-----AKGSDEQNRRYCSKS-GNI----LISFGS--P----------------------------------QKQGQRNDL----VLAAELLKESG------GNM-----AAVADLYPSAVI-RYGRGLQQYWQLI------G-FSARDFKT---------------EVFV----------YVGPPG-CGKSRAAAELG---AASGGKVY----YK------PRGEWWDGY---------NGEATVII-------D-DFYG-------------------WLKYD--ELLRLCDRYPHRVPVKGGFVQFCS----KRIILTSNIHVWM--------WY--------------------------------------RFE--SYDASALMRRI-----NVYKLWNGSVC-----------------------TFDD---------L----------CDEKYN----FLTPLKYNY---------------------
>NC_040363|YP_009551455.1|complement(47..910)|replication-associated_protein
----------------------------------------------------------------------------------MSGSRRWCFTVFNYNHATVDDFIR------------------AERHDCVRYVVWQCEKCPTS-G-RSHIQGYVELHR--PIRLRQLKQIL--DDTGAHC-------------EA-----AKGPRDACREYCQKE-ES-------RCCG--WW--ESGEW-------------------------IGGQGSRSDL----SAVHAAIQ-DG------ASL-----REISNAHFDAFV-KYSRGIKEYILLN--------ADRRMWPM---------------EVWV----------LYGDTE-TGKTRAVYEMAP-D------VY----SLAP-SHSNGVGWWQMY---------EGHADVLL-------D-DFYG-------------------WLRYS--FLLQLLDRYPLRVESKGGVVQFVG----RRIFITSNAHPNQ--------WY--------------------------------------PNVKDT---AAMFRRF----TRIYHCDKSR--------------------------------------FW----------REK------------------------------------
>NC_040380|YP_009551494.1|1..852|replicase
-----------------------------------------------------------------------------------MQSRHYCFTLNNPKE-----LID------------------FTTIPHVRYAIYQEEI-GES-G-NYHFQGYIEFDR--PTRLGFLQRHLN----GGHF-------------EL-----RRGSRDEAREYCRKL-DS-------RIGE--VF--EYGDWDQ------------------------GGQGVRTDF----NALHELVR-QG------TPT-----SEIMDQMPSMFY-RYHSGIGKAQLLC--------VQDRDWPT---------------KIIV----------LYGASG-TGKSRWAHDYC-----HPSHQY----WV------SNTKWFDGY---------EFQPVVVL-------D-DFRG-------------------WLPLH--QLLRLCDRYPYTVEWKGGSRKFTA----HVIIITSTRRPDE--------WY--------------------------------------NWEELHEDPAQLFRRI-----DEFLGRTP---------------------------RRSRT------ALS----------EDR------------------------------------
>NC_040382|YP_009551498.1|1..1056|replicase
----------------------MAAAPKLVRKSRFSNQE-----------------------------------NEFDRGEIGGSSRSVCFTLNNYTENDLEIIKK-----------------TWPKI--ASYYVVGLEV-GES-G-TPHLQGYVEWNS--SKEFSTMHKIF------SHR-------------AHWKRRYQNSTAEQAAKYCKKG-EQSKE-EWEKFGSSGP---NFGKNANFFEHG-----------------EISNQGERNDI----KEAMSMIK-NG------ATE-----IEVFEACPRVSM-QYLKGMDRYRLLCQ-----KQARKGYNKK---------------NVRV----------YWGETG-TGKTRSALEEFP-D------AF----IC---TAGITGLWWDGY---------DGEETVII-------D-EFRG------------------NNCPLS--MLLTILDGYASQVSIRGGSKILYA----KTIIITSNIHPDE--------WY--------------------------------------VNS-DDYSKAALKRRI-----DSTLFFSNKENR---------------------KKTAEVEG----------------NTRSSTS----LEKFLKLNL---------------------
>NC_040383|YP_009551500.1|1..906|replicase
-----------------------------------------------------------------------------------MQARAYCFTLNNPTE-----LLD------------------LED-GHVRYAIYQEEI-GDN-G-TNHFQGYIEFDR--PTRLGYCKRLIP----GAHF-------------EQ-----RRGTREEAREYCRKP-DT-------RVGE--VF--ETGVWNP------------------------TGQGNRTDY----DGLKQLLV-DG------ATT-----REVLDQMPSMFF-RYHSAIGKAQLLL--------VRDRDWPT---------------LVIV----------CYGASG-TGKSRWARDYC-----DASNSY----WV------SNTKWFDGY---------ESQPVVVL-------D-DFRG-------------------WLPLH--QLLRLCDRYPYTVEWKGGSRKFVA----HVIIITSTRRPDE--------WY--------------------------------------NWEDLHEDPVQLFRRI-----DQFYHFIPGDI-----------------------CQRDAA------TFC----------YERAH----PEELRLLEHHVTM-----------------
>OL411978|URG41760.1|171..1055|replicase
--------------------------MSG----------------------------------------------------RGSPAYRWCFTVNNWTEEEHGLILQ-------------------TCESLAKYLIIGKEV-GAG-G-TPHLQGFVNLKK--KLRRSTLKKLPGFTR--AHV-------------EV-----ARGTDLENQKYCSKG-GC-----FTERGC--P----------------------------------QSQGKSSKL----TEACRLLQDSN------GDL-----SVVAKTMPEVFV-RHGRGLRDLVTTA------GLVPVRDEKT---------------EVLV----------IVGPPG-VGKTKYAVSQSR-G-----STY----WK------PKGPWWDGY---------NGHNTVIF-------D-DFYG-------------------WVAFD--EMLRVMDRYPLKVPVKGAFAEFNA----GMLIITSNKNPED--------WY--------------------------------------DKENIRGNVEALFRRI-----NRFVCFNEDG-------------------------------------------------TWDDA-----EPAYRINY---------------------
>OL704829|UJO02088.1|24..857|Rep
----------------------------------------------------------------------------------MARARNWIFTDNNPERH------E------------------PDWPDTVKYAIWQLER-GAE-G-TQHLQGYVEFKH--STPLTRCKSIL--PR--AHW-------------EV-----RRGTQQQAIDYCSKQ-NT-------REAG--PW--TFGEL------------------------ALASQGARNDL----LELKRAID-EG------K-------REIELYEHSAMW-KYRSSALAYRNLT--------CPRRDHIT---------------RVYL----------CIGPTG-CGKTSFCKRVAP-E------AY----WKF--RSPGSNEWWDGY---------DRHSDVVI-------D-EFYG-------------------WIKYD--TLLRLIDSSPLSVEIKGGVVQFVA----RRLFITSNRDLDD--------WY--------------------------------------PGITDK---SALQRRI-----REFGLRVTD--------------------------------------FN----------QNIVD----------------------------------
>OL704830|UJO02090.1|31..870|Rep
----------------------------------------------------------------------------------MSKSRNWVFTDNNPSTD------Q------------------PSWTTPVKYAIWQKER-GEN-G-TEHLQGYVEYDA--PRSLGYCKSIL--PR--AHW-------------EI-----RRGTQQQAMDYASKE-AT-------RIGG--PW--THGTL------------------------NINAPGTRTDL----IALQQALD-EG------RPL-----REITKEQFPAMR-TCYKFAVWYRMLT--------SPSRDWAP---------------RIYL----------LIGPPG-CGKTSFCKRVAP-D------AY----WK-----QCDSKWWDGY---------DGQHDVVL-------D-DFFG-------------------WIQFR--TMLRLCDRYPELVESKGGQHQFLA----KRIFITSNGEPRE--------WY--------------------------------------PNIPEHR-FDALQRRI-----REFGVRITD--------------------------------------YS----------QDLLN----A-----------------------------
>OL704831|UJO02092.1|32..874|Rep
----------------------------------------------------------------------------------MALSRNWIFTDNNPEHD------E------------------PDWPDCVKYAIWQKER-GEN-G-TEHLQGYVEFKS--SKKLTAVKAIL--PR--AHW-------------EI-----RRGTQQQAMDYASKE-DT-------RIGG--PW--TFGIL------------------------TVNAQGTRNDL----LALKQALD-EG------TSM-----KQIAQDHFVTMK-GAHKWAYLYRSLM--------MPERDWIT---------------RVYI----------LIGPSG-CGKTTFCKRNCP-N------AY----WKL--QHSGNNEWWDGY---------DGQRDVVL-------D-EFYG-------------------WIKWN--TLLRLIDASPLRVEIKGGSTQFLA----RRLFITSNRDIDA--------WY--------------------------------------PNIVDK---SALERRI-----REFGVVITD--------------------------------------FN----------QDIID----N-----------------------------
>OL704832|UJO02094.1|83..1000|Rep
----------------M-FFINNPKM--------------------------------------------------------AKRSRNFVFTLNNYTSEEVEEVKQW----------------------ECKYLIFGKEV-G-EEG-TPHLQGYVSFEN--AKTLATLKKKFQ-KR--AHW-------------EV-----ARGTPKQASEYCEKD-GD-----VFERGER-PMS--------------------------------QAEIGKQESDR-WEAAYKAVE-EGRLDEVPKDILCTKLKNIEYAV---------------------------DRVRASKRKL--------DTLDGDLEH--------EWWYGASG-TGKSRKAREENP-G------AY----IK-----DPKNAWWDGY---------QGEEVVII-------D-DFDKF------------------QVK-QSGDMKRWLDRYVFKAEVKGGYLGDIRP---KKIIITSNYHPKEI-------WE------------------------------------E-----SDITLSTILRRV------KVTKFSQMEL------------------------------------------------HDPPS--PNRFTSHPSRFL--------------------
>OL704833|UJO02096.1|91..1053|Rep
----------------M-GSRGTQSVCSGLSTRPF-------------------------TKLC----------VGFAGTPRGNPACRWCFTLNNWTEEEYGLIES-------------------TLRSSVKYAIIGKEV-GKS-G-TPHLQGFANFKK--KLRLSTLKKLPGFMR--AHA-------------EP-----ARGTDLQNQKYCQKG-KQ-----YLEIGC--P----------------------------------SRQGKKMEL----SLAVKRLQESN------GDL-----TAVAKEFPEVYI-RHGRGLRDYVNTA------ELVGQRAWKT---------------YVVV----------IVGLPG-VGKTRYVNSEIK-G--E--SVY----WK------PRGIWWDGY---------HGQDVVVF-------D-DFYG-------------------WIMYD--ELLRVCDRYPLKVPVKGAFVEFVA----KKAYFTSNKPPEE--------WY--------------------------------------DKENIKGNIESFFRRI-----NEYLII-EEG-------------------------------------------------VVRDG-----DPAHEINY---------------------
>OL704835|UJO02100.1|1..906|Rep
----------------------------------------------------------------------------------MSQIQFVCFTYNNYPEEKYVELLE-------------WEE--------WRYVVIGKEV-GES-G-TPHLQGYGELKK--RKRFDALKRKW--PA--VHW-------------EQ-----RRANRDTAAAYCKKE-GR-----YEERGT--L--------------------------------PQNASAKSSKE----AV--ARVK-KG------ESM-----RSIMDD-P-PNL-SGIRVCQLWLSYC--------EPKRSFKS---------------EVHW----------IYGPSG-SGKTRLAAAEAG-E-----DSY----WH------DGTKWFDGY---------DAHENMVL-------D-DFRAG------------------NMKFN--FLLKMLDRYPLRLECKGGYRQLLS----KKIIITSIKHPRD--------CY--------------------------------------QQCEHDEPMQQLLRRI-----EKV----TKL---------------------------------CICAMC--------K-----N----CGNTSTILHSQQGPDCEELHGYDVCGNN--
>ON456879|USZ80615.1|complement(1269..2195)|replication-associated_protein
----------------M-TALSGPVDH----------------------------------------------------SLERLRYRHVCFT-------------------------SFEVDAPAWDPAIMSYLIYGREICPDT-A-RQHWQCYCEFKT--QQRFNRIRQLFP----GSHI-------------ER-----RHGSADQAASYCKKD-NS-----FTECGTI----------------------------------SK--QGKRSDL----LDVCESIV-SGE-----CSI-----DEVALSQPALFV-QYGRGIERLGSLV--------TKNSQPKWR--------------NVIC--------EIWWGATG-TGKTRKWFTDY--E-----DGYR---YQ----YSKNNNWFDGY---------YAQKHILF-------D-EFNC-------------------QILMS--DMLMYLDGHPVRMEVKGAVAYAHW----TSVVLISNDDPQG--------WYMNC---------------------------------------SSEKRKAFARRI-----HKVIHFTGSEIV-------------------------EHDG------FIF---------RDIASTF--VSADAAV-----------------------
>ON456881|USZ80619.1|complement(1653..2513)|replication-associated_protein
----------------------------------------------------------------------------------MTQARYWILTIP--KDD--------------------YQQ-HRELPNTIQHIKGQQER-GAG-G-FNHWQLCVAFKR--AVRLAAVKAEFGR-T--CHA-------------EP-----TRSSA--AGEYVWKE-DTRIPDTQFELGNM-A----------------------------------FKRNSKPDW----DKVWDDAK-RG------KFDE--IPANVRVNSYNALC-RIAKD---HMVAE--------PMERT-------------------VYV----------FWGKTG-TGKSRRAWEEAGWE------AY----PKI-----PSTKFWDGY---------RGQENVVI-------D-EFTG-------------------QIGIE--HMLRWCDRYPVSVETKGSAAVFSA----RRIWITSNVDPRD--------WY--------------------------------------PNA-PDAQKEALLRRL-----NITQ-------------------------------------------Y-----------PGNPV----FEEAERVFYENPE-----------LSNE--
>ON456882|USZ80621.1|1840..2679|replication-associated_protein
----------------------MPP--------------------------------------------------NGRTRIAYDQGVYWILTIP--QHL--------------------YLP-Y--LPNGIAYIRGQLEL-GADTG-YLHWQLLAVCQK--KLRLAGIKKIFGS-E--VHA-------------EL-----TRSAA--AEEYVWKE-DTRVANTAFELGSK-P----------------------------------FRRNRQTDW----DAVWKAAV-DG------DFEQ--IPASVRVSSYSALS-KIAKD---HLKPT--------AIERV-------------------VTV----------YVGRTG-VGKSRRAWEDAGMD------AY----PKD-----PNTKFWDGY---------QGQENVVM-------D-EFRG-------------------KIDIS--NILRWTDRYPVSVETKGSGCVFRA----KRIWITSNIHPDQ--------WY--------------------------------------PDL-DQETKDALMRRL-----NV-------------------------------------------------------------------EVMNESYYE--------------------
>OP432310|UZH96231.1|50..931|replicase
----------------------MA-------------------------------------------------------KSGNYSYKRWVFTINNPTFEDYVHVVE------------------FCTLENCKFAIVGEEK-GEKEG-TPHLQGFLSLRQ--NARAAALEESLG-GR--AWL-------------SR-----ARGSDEENEEYCAKE--ST----YLRVGE--A----------------------------------GGKGRSSAL----ADATSAVL-AG------LPL-----TEVARKYPTTYV-VFGRGLERLRQLI-------VETQRDWKT---------------EVIV----------LIGPPG-SGKSRYAFEY------PAENKY----YK------SRGKWWDGY---------SGNDVVVM-------D-DFYG-------------------WVPYD--DLLRICDRYPLRVEYKGGMTQFVA----KTIIITSNREPRE--------WY--------------------------------------KCE---VDLSALYRRI-----NQYLVYNVD----------------------------K---------Y-----------EPAQT----CSLPYPINY---------------------
>OP933698|WAQ80636.1|1..879|replication-associated_protein
-----------------------------------------------------------------------------------MEGKYWCFTLNNYTEEDEANIIA-------------WTA---------TYLIYGRET-GES-G-TKHLQGYCEWKN--KKTLKTLKNLN--NK--CHW-------------ER-----RKGTGIQASEYCKKD-KD-----FYECGE--L--------------------------------NVPVQGKRNDL----AILKEKVK-SG------SKL-----RDIMTS-TDANL-PQIRYLEKYLTLL--------EEQRNWKP---------------EVTW----------CWGPSG-AGKTKYCFEQTKPE-----ETY----WK------DGEKWWDGY---------DGQETVII-------D-DFRGC------------------NMKFN--YLLRVLDRYPLRVEVKGGYRQLLA----KKIFITSIVHPEH--------IY--------------------------------------TL--EAEPIRQLIRRL-----DKIILFQIKV---------------------------------PFVLVT--------DKDDDVT----MKNDDEIEKD--------------------
>Node7_1_dist0.1
--------------------------QSPPGVKPQRQKGPSVLKDSQSGQDSDRSDGKQTAQPCRGLPVCVFSTVHPAQRRRDAPARRWCFTINNYTEEDLEAIKE------------------MLTPENCKYAIVGKEV-GEN-G-TPHLQGFVNFKK--KKRLSSLKKIL-CPR--AHWLRLQQVGENFSFLER-----ARGSDEDNKEYCSKE-GD-----YFEIGQ--P----------------------------------SKQGKRADL----SEAVQMLRQSG------GSL-----KEVAK----VFV-RYGRGLRDYVSLI------GLSKPRDWKT---------------EVHV--------KWLVGPPG-CGKSRMANEMAETDINGG--AYPVYLWK------PRGEWWDGY---------NGQEIVIL-------D-DFYG-------------------WIPYD--ELLRICDRYPHRVPVKGMFIEFVA----KKIYITSNKHPEE--------WYLVNRKYTADMYPIWLRLIIRYYKTRSSYKFKDNLVLRLNNENEKCDLSALFRRI-----NKYLVW--------------------------------------------------------------------------------------------
>Node7_1_dist0.5
--------------------RVMTKIRSPPGIRTERQQGIEILKDSQSGQDSDKADSKKTTQP------------DLAPKKKGPPAQRWCFTINNYTEEQHCVIHH------------------MYKAENCKYAIVGPEI-GEQ-GLTPHLQGFINFEK--KTRLTSVKKLLG-PRTGAHW-------------EK-----ARGSDEDNTEFCSKE-HDVTDSGYLEIGR--P----------------------------------SKQGKRSDL----AEALEMLKRNG------VLM-----HEVGKAYPSVFI-RYGRG--------------GLRKPRDFKTQLFMKQERDRDYMPHEIHV----------KIGPPG-CGKSRCASDMTNSC------AY----WKRFVPHASRGEWWDGY---------SGTEIVILHDLPGAKD-DFYG-------------------WIPVD--ELLRTCDRYPHRVPVKGGYVEFVAKRDFKKIYITSNKGPED--------WY--------------------------------------ANENENCDLSALYRRVDYAGENPYLAWQNE----------------------------D---------FWLGMQVLWGTWQEKPG----LAAPYPINYQKASHDMDMTMMWDMLINMYR
>Node7_1_dist1.0
----------------------MGPKKEPLKVRTKRAGDLSRLKDSQSGQTSDKDDGRQAKQPCNGLPLKVFSVPKPSRIRCPFPARRSCFTLNNFTHD------S------------------TLMKQNIRYAIIGEEICGED-G-TPHLQGFVNLKA--KKRISFLEKLLGAPK--ACP-------------TQ-----TGGSD--NREYCSKE-ADV----FYQVGN--PMIIKLGVWLYMDLEKWLRQDGWGNTTIPGLWKSETMQSRRSDL----NKVPTILRERG------AAM-----RQYARAHPEVYI-RYNKGLKDYTKIL------GLRRPRAWTT---------------AIHP----------QVGPPG-KGKSKFANEIVKRA-----AAY----WK------IRYEWCDGY---------PTGELVLW-------D-DFYG------------------NWLPFD--TLLRLPDRYPHQIPVKGMTLKFVA----KILYITSNIQPDE--------WY--------------------------------------KTE------PAIFRRI-----ARYVRWNSTPD-----------------------EAESRHSIIERILFWINFKIILLQYKTKPH----KLAPLELIY---------------------
>Node7_1_dist2.0
-------------------------------------------------------------------------------KKRLAPAHRWRFTLNNYTKEDSALLLS------------------AILQEQCKFVVSGKETCGQT-S-TTHLQNFVNFTE--EKETAKLLLIMP-DK--AHW-------------EK-----VEGNTGENPLYCSKQ-QVTIATALKSVGR--ELLANFGLSAGFEMEIWLRTLNWKNQTVFGLWKLSVLQGRRKDA----KALLEGLR-SA------GTL-----TSVSELMPEIFI-TYSSTASAYGVLH------AVAEPRHFKV---------------QINV----------LEGPPG-AGRSRNGDDKTMRQ------EY----WKRKVEHLLRGEWWDGY---------TGVTTVIL-------D-DILG-------------------WIPYD--ELLRTCDRYPTTYPVKGGFITFYS----KELGITSNKIPEKWDKVSEDKWY--------------------------------------HTH---ATLDAILRRQ-----ATFLEW--------------------------------------------------------------------------------------------
>Node7_1_dist3.0
----------------------LDIWSQRAQ-------------------------GKLGNQDVRLQPIYCFSLCWQPVIQRGLVPEPWCFTLN--ADEDIKLIED-------------------TAMPLIAYRIIGNEQCGER-G-TPHWQGTLASKD--TNNVTTYKSLVGRLR--QYW-------------EA-----GKHSDTQQGGYCRFE-GQP----LAELGL--T----------------------------------YAQGTRAEL----AQIVPPGL-FN------QKK-----RNVAGIFPIIFANRYKRPKQEYVHPN--------GPQRAYKD---------------TVIVDLSDKVKASWVLGEVG-AGKSLYVATLDKDT--T--PGY----LK------ERGDNEDGW---------EDINLVLL-------D-NFTA-------------------WLSSK--PFLKFLDRYPHRVPVKNAYCILFD----NVLAITSAERKIS--------W----------------------------------------QE--TAKANALRRKIGTQGKNLAG--------------QYNPGHWAQLLYQYDPIQKSQK-----------VQKIGQGQGDDQS----AKTIAGKDY---------------------
>Node7_1_dist4.0
----------------------GGNYDGKSTDAEV---------------------------------------MNAVRRKQPVKKGNWYVTGTNIAWRKKLPPLW-------------------IPDGTNAYNITRWEF-RTS-S-TIVMQGFIYYSR--VKRIIMLMVQLRCPKTGKHP-------------EE-----AKGSD--NQHYLRKQ-GK-------VNGK--L--------------------------------GVEQQGKRGDG----AKAQSIRN-GG------EPD-----YWQAID-PEPNK-KYGKHQRGYEGVN--------ILNRNIAP---------------EVLV----------LINNTN-TGKARYARCL------EMVMEY----FR------FEGQWWDGY---------DTERLIPV-------T-DFFAPRDGGSFGKIFNIPRSIKPILLYE--KLLRDIDRYPHRVPAKGPPVEVPA----KDAYITDSAHDLP--------WY--------------------------------------AIATCSLPLIAQLRRV-----GGTQPWPADVIIVFWGVSLYEPGGSQPRAQERDSKKITDP------SD-----------QPSKP----ALGLTTVN----------------------
>Node7_1_dist5.0
----------------------MFKLLVRIETASFEPKKKSYLKQPQSLEEGDLDDRIQFAEI-------------ATWPKKNLQLHQQLFTHQTPASENLITILV------------------YYLAGGLIR-VLGQEK-GQS-G-TLTPQGINRFVK--APKVKLWEVVMVEPK--QNR-------------AA-----DRGSGLDHIPYCSKE-TDQVLERPLKNGY--P----------------------------------VKNGERKDF----QKQCESTKEGT------IDR-----KQLTLAPE-ARA-QFGRQLKVQDKQD------SADTDRQWPH---------------RVIL----------LSGYPG-AGKHQEAWNNGELKIIDQE-IY----YR---EKCQAINWWSGT---------KLKNLVTK-------D-DYLW-------------------WPQLD--DEIKQGDIYPARIPLRGGKATLQT----FIWQITSNHKPVL--------WY--------------------------------------IGATNVHQLTAVARKI-----TDGKTYDQF----------------------------F---------KV--LKKCTASNPVQQA----VPEEEKYGETSKKLDTQQKYPYDILLPQYR
>Node16_1_dist0.1
----------------------MPNRK-----------------------------------------------------KGPPPHKRWVFTLNNPSPEEKNKIKE-------------------PPVNIFDYLICGREG-LEE-GKTPHLQGFANTTK--KKTFEKVKFFFA-AR--CHI-------------EK-----RKGSDKQNREYCSKE-GDI----LVEAGL--P----------------------------------RNQNQRSDL----SSAVSTVL-ET------GSL-----NAVAESHPTTFV-RYHRGLTELCKIS------GKMTIRDWKT---------------NVHV----------IVGPPG-CGKSKWASNFA-----DPIVTY----WK-----APRNKWWDGY---------TGQEVVIL-------D-DFYG-------------------WLSWD--TLLRLCDRYPLTVETKGGTVPFLA----RSILITSNKTEEE--------WY--------------------------------------SSD-AVPAVEALFRRI-----TTLQLWKTATT-----------------------PSTE--------------SEGHFVVLHPPC----IEFPYEINY---------------------
>Node16_1_dist0.5
---------------------IMPKRK-----------------------------------------------------QDAPPHKRWVFTLNNPSPEEKNKIKE-------------------LETNLFDYLICGREG-LEN-GETTHLQGFANFTT--KKTINKKKHYYG-AR--CHI-------------EK-----AKGTDENNVEYCSKE-GNI----LIPCGS--P----------------------------------QWQGQRSDL----RANVSTVQ-ET------GSL-----SAVAEAQKTTYV-RYHRGLDEILKVD------GKVDQRDWKT---------------NVHV----------LVGPPG-CGKSQWATNFA-----DPKIQY----WK-----APRNKWWDGY---------TDSEVAIL-------D-DFYG-------------------WIPWD--LLLRLCDRYPLTVETKGGSVPYLA----RSVLITSNKVPRI--------WY--------------------------------------ASD-TVPAYEAIFRRI-----VDLTLWKPTTE-----------------------PSEE--------------PTGLYVPVAPPA----PAFPFDINY---------------------
>Node16_1_dist1.0
---------------------LMLIHMG--------------------------------------------------GRSGQPPHKRWVFTLNNPSPEEESQIKD-------------------FVVDENEYLICGTET-LDE-GKTPHLQGFPAFTT--KRTPNRVKFLFA-PK--CHL-------------EK-----ARGEDKENRKYCSKE-GPE----SLECGA--H----------------------------------RNKGQRSDL----FAAITKIM-EE------ALV-----LKVAEGIPTSFN-RYHRGLSELLCCI------GKHAQRNLKT---------------TVRV----------LTGKPG-CGKSRWASQLY-----LSVMTY----WK-----NPQNKWQDGY---------QGQEVVQA-------D-NFYG-------------------WARWD--TLLRLCDRYPLDVKPKGGTIFLLA----RTHLITSNKSPES--------WT--------------------------------------AAD-AIPAVEAVFRRL-----TILVCLQAASE-----------------------PSTG--------------PSAPKKALKKDM----SLPPIAINH---------------------
>Node16_1_dist2.0
----------------------MDRCK----------------------------------------------------RGGGAAWRKQIMRFNNPTFKDLMQITL-------------------APLHLFDLFINGTEG-LPE-GNNKTLQGFKPFTK--ADFMRRIGILLG-GR--CHV-------------DP-----TKGVDRRDKNYCKTE-GEA----IISAGS--P----------------------------------RLIGKRPDW----KFATPANV-DI------TML-----VLIHTSSKAAVI-RITRGIGPILNAP------VVLDEEEWRT---------------DVQV----------TVGPNG-QGKSKWVVLIP-----DDKPIY----GK-----SKRDVWWDGY---------TGENLILL-------D-HYYG-------------------WLRWD--TLLRVGDKYPLCVETKGGTIGFVK----SQLFITSNVSSVK--------WL--------------------------------------SGE-DFPSSEALFPRG-----TQLIRQKLSLE-----------------------PGWA--------------DLGLFYAQTDAP----QKLAILVPF---------------------
>Node16_1_dist3.0
----------------------MPRVN----------------------------------------------------YSGRSGNRPGVFRLDNVSVQRLGTVGE-------------------KTPDQLGYMLSGKPL-ITP-GEPFHLKGFPNKQQ--KKTFGVARPFLY-PR--QHL-------------ET-----VAGLDLLNKPACSKN-GDF----RKAAGN--K----------------------------------FQKGRKLDT----NPLPSLLL-DS------GRL-----REVATPNPEKTV-TYTRGLKHILTEY------GHVTIRAIQT---------------EIWV----------QLGEPW-LGKSRLLSTSS-----TVRVSY----WE-----SPRNPWGDGY---------FHIQLTLK-------D-HFYS-------------------WLKLD--RLLSIYDRYRLPVDTKGWQLQFIA----LIIYITSNPSPHE--------WF--------------------------------------VKE-TIAAVEALWRRM-----NSLRKWGSGWS-----------------------FPLR--------------KVHYNIFYRKNL----GVVKYKNEY---------------------
>Node16_1_dist4.0
----------------------IEEDP-----------------------------------------------------AESPGERPPIFPLNNDSASDVSRINI-------------------EGWWGCDSLVQGEEG-LTK-GVTNHLQSTCNVRG--MTTLKAWMEYYL-PR--AHI-------------ED-----PKGYDHKNDGYIKKT-LEP----QKEIGS--P----------------------------------EEKIVKTDI----SGSLQSVH-QP------VGY-----GLFSPRWPTGIF-TIQKQVLGLIVEL------LVAQNRNAKT---------------LVSV----------KKGAPG-AGKMRWALACR-----YMVLLS----AK-----GTTAKWWDGF---------LRHELIKV-------D-GEFG-------------------LLDWD--HLIALVDNYEVAVETKGLFSPFLM----GKILVIASSNESV--------WF--------------------------------------RKE-TMTEQPNCQDRI-----QMKHEWWERAI-----------------------PNIL-------------TRYTYMLLTPLCA----HYAYFVSAL---------------------
>Node16_1_dist5.0
----------------------ASEPP-----------------------------------------------------TNLVLKTRWQFTANNDSTHEEATLIV-------------------NQNGLYQYLILSRQR-VDQ-GNVEQLQVNDDFGR--VVLPGAVEFIVK-TK--IDT-------------EP-----AQGTSTKGHKYVTKV-PCQ----YAKVGS--P----------------------------------IEEAAASEL----QKSAGLCD-DV------NSC-----VKGEAVWPLVWS-LRERGFHKVGRLA------NDNTQVKVQL---------------EVHV----------TSGWKG-RGKDAYGGQVP-----LHADEY----WK-----ISHEAWWEGQ---------EGLPLIPL-------A-DFKG-------------------WVAWR--LLVKYGDMYPLTVEAKGASISYIA----TKTLVTSNQQHLD--------WQ--------------------------------------DIR-IVKQVEEYYRRY-----NKALNPQEPQG-----------------------IEVE-------------IGRVLIEISGSAR----LGWFLQIKM---------------------
>Node10_1_dist0.1
----------------------MA-----------------------------------TARP-----------------KRESPAKRWCFTINNYTEEDYEAVKE------------------YLTPEQCKYAIVGKEV-GPN-G-TPHLQGFVNFKK--KKRLTTLKKLLG-LR--AHI-------------EK-----ARGTDTDNKEYCSKE-GEV----YLEVGE--P----------------------------------SRQGKRSDL----SEAVETLK-SG------GTL-----RVVARAYPEVFV-RYGRGLRDYVNLMA-----GLTKPRDWKT---------------KVIV----------FVGPPG-CGKSRYANEVA-----TGSTTY----WK-----SPRGKYWDGY---------NGQEVVVL-------D-DFYG-------------------WLPYD--ELLRVCDRYPLRVEVKGGFVEFVA----KKIFITSNKKPKE--------WY--------------------------------------NNE-GKCDVSALFRRI-----RKYLFWNQG----------------------------T---------F-----------EEDPS----FISPYKINY---------------------
>Node10_1_dist0.5
----------------------ML-------------------------------------------------------KTRGNPARRWCFTLNNATQEDYSTVSA------------------YVVP-QFKYALLGREL-GEN-GQTPHLQGFVNYKK--KKRISTPKKMLG-DR--AYI-------------EK-----AHGTNKDNKSYCSKE-GDV----HLEVGQ--P----------------------------------PQTGKKQEL----EEAVEAAK-TG------GSL-----QEVDRAYPDVFV-RYGRGRRDYINLLA-----GLTKPRDWKT---------------EVIV----------LVGPPG-CGKSRYANAMA-----VGKQTY----WE------PRGKWWDGY---------SGQEIVML-------D-DFYG-------------------WLPYE--ELLRLCDRYPLKVEVKGGFVEFVA----KQCFITSNRQPKE--------WY--------------------------------------NNENGKCDVSALFRRI-----DKYLIWNQA----------------------------E---------F-----------VETPQ----FITRYNNNY---------------------
>Node10_1_dist1.0
----------------------MAQKR-----------------------------------------------------HREVPVRRWIFEINNYTEEHLGETLQ------------------VLSPDEAQYCIIGSEV-GDE-G-TPHLQGFLPSKR--KKRLKTIKKRTG-GK--VHV-------------ET-----ARGSDTPNKPYCAKE-GAI----AMAVGQ--Q----------------------------------TRQGKASDL----AGAAEYLH-TG------GSL-----MKITKGFPEVYP-YYGRGLKQYLNLL-------LNKPRDWKT---------------GVIV----------EVGPPG-AGKSRLASEFA-----RPLSAY----WK------PKGQWWDGY---------NGLEVVVL-------D-DFYG-------------------WIPYD--ALLRLCDRYPLKVEIQGGFVGYIR----SSMFITSNKVPSD--------WY--------------------------------------NNKNRRTQFAALYRRV-----QTYAFWNPKIH-----------------------EDQE--------------PGEHVEWQKAPP----VLSSYVINY---------------------
>Node10_1_dist2.0
----------------------MD----------------------------------------------------------IPDL-QWAFTTNNYAGIDLEEGLS------------------NDMQEDCKYQVVGQEV-DAP-G-TAHLQGLVNKCD--TSRLNIIRKVEK-GQ--AHR-------------EK-----THGSDEEEKEYCTKP-NSV----STIGGL--P----------------------------------GTNDMRSDL----YNPIKSVQ-TK------GSI-----LDAKKIGPEVLQ-AYPRGLREYLAYI-------IDRPRPWCA---------------AVLV----------LIGPKG-NGKSRFAKELC-----GALWIY----WK------QKGRWWHGY---------GGDEAIVH-------D-DFYS-------------------WLQHD--HLLRLNDRYPIYVEVKGGFLDYVA----KIIVITSNKSPKE--------WY--------------------------------------KRAKGILT--ALYRRM-----NSWTKVQLMG---------------------------P---------A-----------QTHQP----LEVPFSCTY---------------------
>Node10_1_dist3.0
----------------------TH----------------------------------------------------------RVPQKRWIFTISNNAVDPYMALPA-------------------PPAPVVFVQIKGIDS-GGRIG-TQHLQGFCGLKR--RKRKCELERVVQ-PG--ACG-------------ES-----SRGEDRKQHEYCESD-PNA----QIILAD--D----------------------------------HTQGSYCDL----QKSINADR-TP------HGD-----VDIGPLIKQILI-IYAKGCQERIEAT-------VKVGRKKKT---------------AVIV----------VTGKAE-SSKSRYGLEQR-----GQSKCY----WK------PDGTWWDDY---------VYHDLVGL-------D-DFYG-------------------WIITD--ELLKVVDRHKIRVEVKGEIKTTVA----FLLIITSNKIPPP--------WM--------------------------------------LNI-GQPYEKMLFRRI-----VAAAPVPEGLA-----------------------LTIR--------------KSPNSEYHLGEG----PLPEFKYDW---------------------
>Node10_1_dist4.0
----------------------CS----------------------------------------------------------PYKGALHVFTLNNVADQDQIQTEL------------------SQHDVCSDWPVLGPEQ-GKV-GKTPHLQGFLLFNY--IPKLAKRRPIID-GR--GHS-------------EA-----ANGHGESNNEYCSRR-ASP----ILDRGQ--K----------------------------------KAHGFRLDL----AKGPTILN-KI------VNL-----PDLAYGAPLWWW-PWGKGMGIYYCFGT-----TYSHNRDQGL---------------LVFV----------QFGGEG-CGKSTFDASIE-----LPQVAF----WK-----KPMGPFWDGY---------FGKDDINI-------N-AFKG-------------------WQPYN--ELLKLCNRFSGEVEVKGENIDFKA----RDIIITSNQDPDE--------WY--------------------------------------WDV-KLPAQVALFRRC-----HIFLYWGPT----------------------------S-------------ITKKHINWTDTIK----SEIGQNENW---------------------
>Node10_1_dist5.0
----------------------LVVMQLHQP-------------------------P-VTATI-----------------NLTSKVPRLAFKDNNHIKDEEQLVQS-------------------QQD-HLQFALGGDKT-SAL-G-APQKQSTLDGKL--KYKTVRMKARIG-MR--WHG-------------ER-----PGGAEDENTGYCTKE-DGQ----LVPGGW--A----------------------------------EAEGRRPDI----DDTAESAL-HI------NRW-----VVLLRIERTLLD-KYGRTWVGHWWMIA-----IAVEQRKEKQ---------------QAMV----------KKQDDG-HGKTTASYSQQ-----PEAGMF----WK-----NSTAKRWEGY---------ILPDKIQI-------D-DYYP-------------------WYVLA--KQIKDLDKAPLDVEARGAHYEACQ----IPLYVDKGTIQFL--------FY--------------------------------------KVK---EIVEPLIRQL-----GTVDVWDTG----------------------------I-------------ELNYQLEKYHGPM----AQETLQFQV---------------------
>Node29_1_dist0.1
----------------------MA-------------------------------------------------------KNGDYSYKRWVFTINNPTFDDYVPVVE------------------FCTWENCKFALTGEEK-G-KEG-TPHLQGFLSPRK--NARAAALEETLG-GR--AWL-------------SR-----ARASDEENEEYCSKE--ST----LLRVGE--P----------------------------------NRKGRSSDL----SDAADEVL-AG------LPL-----TDVARKYPTTYV-MFGRGLERLSQLI-------VETIRDWKT---------------EVIV----------LLGEPG-SGKSRYAFEF------PAENKY----YK------SRGKWWDGY---------NGNDVVVM-------D-DFYG-------------------WLPYD--DLLRICDRYPLRVEYKGGMTQFVA----KTLIICSNREPRD--------WY--------------------------------------RCK---VDVSALYRRI-----NQFLVLTPD----------------------------G---------Y-----------EPAPE----FMFPFKINY---------------------
>Node29_1_dist0.5
----------------------MA-------------------------------------------------------KDGAYALKRWTFTVNNPTFEDYTEVPD------------------FKDVWNCQFAIVGEEK-G-RGG-TPHLQGYLDLRK--NRRATALEPILG-GR--AWM-------------SQ-----AKGSDGENEDYCSKK--HT----YLRLGE--P----------------------------------NRRGRSNDL----QDAASEML-TN------LPI-----TDVAKKHAVDFV-TFGYGIKRLRQMI-------IETVRNWKT---------------SVNV----------EIGPPG-SGKSSYATTF------PASNEY----YK------SRGKWWDGY---------NGNDKVVM-------D-DFYG-------------------WLAYN--DLLRICDRYPMRVEYKGGMTQFLA----KALIITSNTKPRD--------WY--------------------------------------QCE---LDITALYRRI-----NQYTKLTPN----------------------------E---------Y-----------EPSDS----MRLPFKIHY---------------------
>Node29_1_dist1.0
----------------------MV-------------------------------------------------------KGGQYSYKRYVFTLNNPTFPDILIVVE------------------FDALDPKKFNIFGGES-SEKEG-TPHLQLLLSLAR--HTRAKPIEEALG-GT--MWQ-------------SR-----ARGSNGLNQEYCPKK--SK----LLRRGQ--P----------------------------------EHWGRASDL----SDAASQVL-AG------LGL-----LSVAKKEPTTII-LFARGLNRILQLI-------ISDKKELKT---------------EVLV----------LVHPPG-SWKSRDAFEY------NKNSKY----WK------TRGKWWDGY---------PGNDTVSL-------D-DFYD-------------------WLPTD--DLLRKIDVYPLRVEYKGGRTQFVA----HTLIITSNKRPDE--------WY--------------------------------------DHE---VDISALYRRV-----NFYLIMTPR----------------------------V---------Y-----------EPKSE----LIIGLVINY---------------------
>Node29_1_dist2.0
----------------------MC-------------------------------------------------------ATGKYPFIRWVFTINNPAFDGRKVVIE------------------SPVPGYKKFEIVGQED-G-EEG-TAHLSGFMHLHE--RATTHLFEPALP-PR--VWS-------------SQ-----AQGSENENKEYCKKE--ST----WFTIGT--P----------------------------------EFKGRSTDL----NHAAKDVL-AG------RPL-----LHAAQKDPSNQP-LWGNWIDRLTHPI-------LPTHRLQTS---------------IVQV----------IIGTAG-TGKSRLAVEV------FAPIPY----VK------PQGRWWEGY---------TGTEKVVL-------D-DFYG-------------------WLPLD--ELLKDADRYPSKVDYTGGLSDPTI----KSLIITSNKKPNL--------WY--------------------------------------DMK---NQVTASYRRT-----NDYPKREAR----------------------------G---------L-----------DPYPL----KPLGNQINY---------------------
>Node29_1_dist3.0
----------------------MD-------------------------------------------------------DHGKFPYFRRLYTVNNKAVQEYLLILQ------------------EALKEVELWAVNTQEK-G-KGG-TPHIQGYGDERP--RIRTTGLDQIIV-TQ--AWY-------------PL-----SSGQPYVNTNYCSNT--GP----QEKFGN--P----------------------------------YPKPKDNDI----LPGGAELA-SY------SPS-----DGVAPQYDQKFV-VYEKGGKGIPSDL-------IGIQRNGIT---------------EVVV----------SKGPAG-TGKSRPENTL------GGLARY----YK------SRHRWYDGY---------SSNDNVLL-------D-RFYG-------------------WLSLV--GILRIEERYPLPVEYKGDVEGLTA----QPIIVTANDRPGE--------LF--------------------------------------QQS---AAMGAINRRH-----RRKQIQLCV----------------------------V---------Y-----------SPKPV----NLLAYTIVY---------------------
>Node29_1_dist4.0
----------------------ME-------------------------------------------------------QKALYLWDRRLYVINNPKYGAKPVVKS------------------QITKQLVRFEIIGKEK-GGQEG-PPHAQAGASMNT--EKHLRAKTSGMG-TR--EWI-------------SV-----NRGNEEENQNYLSRK--DE----LSTMKR--P----------------------------------NYKWRSADI----INAFQQVL-QS------DQL-----EKVTQQSLALKN-ALPTVYFIIQPIG-------VNAYRDFNT---------------NIVV----------NVGVPD-TGKARWRDQL------LEDPKY----LR------SIAKWFDGQ---------SLEELVIV-------D-DILK-------------------WAPKR--HYLQSLDKYTHKAEFTGKIGTVMA----VKLCIFTGSPAPN--------YY--------------------------------------SED---RTTQTSGRRL-----YKYWLNGEI----------------------------N---------P-----------VFSPE----EDVLKTLNC---------------------
>Node29_1_dist5.0
----------------------VQ-------------------------------------------------------GHDATLGPCWVLTVIIPAIMDNDVIQS------------------LPPLLGTRYEIKGYES-GTNDG-TDYYDGYTTLKL--KDALDNRHGAAK-AR--LWV-------------TS-----PVGVNKKNSKHCGKI--AA----ALKVGD--S----------------------------------AGDARTSKL----PTPGNYVK-QA------ADL-----PHVPRAFAKCDA-ALLGGNKQLWANF-------HLLRRGKDN---------------PVRV----------EQNQPG-QGKARPSYSL------EAFPDY----YK------ARALLWDGF---------CGDEAVFV-------S-DIFE-------------------WQFDD--KALQMHDRYSLPTELKGAITGFLP----KALQITATLGSEQ--------NY--------------------------------------AIE---NCQKARWRRL-----LHEKVWVTQ----------------------------G---------N-----------NNMEE----VNIPNDVQW---------------------
>Node31_1_dist0.1
--------------------MRMA----------------------------------------------------------GHPCKRYCFTINNYTEEDVEAVKE------------------FLTPDNCEYAIAGKEV-GEN-G-TPHLQGFVNLKK--KWRFNPFKKALG-GR--AHI-------------EQ-----ARGTDCDNKRYCSKG-GDL----LLEVGE--P----------------------------------SVQGKRTDL----KEAVTLLN-SG------GSL-----QDVARMCPEVFI-RYGRGLRDYVI-TA-----GLSKPRAWKT---------------EVHV----------IVGSPG-VGKEKHVQEKG-----SGNALY----WK------PRGKWWDGY---------NGQEVVVL-------D-DFYG-------------------WLPYD--DLLRLCDRYPLRVETKGGTVEFVA----ETIYITSNKQVRD--------WY--------------------------------------NYQKLKVDLRALYRRV-----TTYKVMREA----------------------------E---------Q-----------LYDVQ----MTGDNKINY---------------------
>Node31_1_dist0.5
--------------------IRMV----------------------------------------------------------AHPVKRYCFRINNYTREDQTWVKK------------------HWYADNTDFAITGQEV-GEN-G-TGHLQGFLNLKK--KIRFNPYKKGLG-GR--CHV-------------EQ-----ARGTECENQNYCSKG-GDL----LLEIGE--P----------------------------------AKQGKRSDI----KVAITFLD-QG------WTM-----PEIARAYPEIFI-RYGQGLRDFII-EA-----GLTNDRAWKT---------------EVQV----------FVGPPG-VGKSRSVQEKG-----KG--LY----WK------SRGKWWDGY---------PGREIVIS-------D-DYYG-------------------WVPFP--DYLRICDRYPLRVETKGEAVEFVA----KAIYITSNQEIRD--------WY--------------------------------------NYQELQVDLRALYRRV-----TPYFYMAAD----------------------------S---------Q-----------MYPIE----HADGNKINY---------------------
>Node31_1_dist1.0
--------------------IKMA----------------------------------------------------------EIPIEKYCMTVNNYASEDIKLVQE------------------TVATLRCQWAITGKEI-GEG-G-TPHLSGFVNIRK--RMKFSTFKAILA-AR--AHV-------------EA-----ERGIDIDNAEYCSKA-GDL----TLEVGG--P----------------------------------SRQGQRPDL----KQAVSLLD-SG------GSA-----DVRARIAPHVFI-AYGQGLDDYVT-VA-----GMKNPRAWKT---------------EVHV----------VLGPPG-IGKSRTVNEKG-----APD-LY----WK------PKGKWWDAY---------NTNEVVVF-------D-DYYG-------------------WLPYN--DLLRLCDRYPLSVETKGGTIKYVA----PKIYITSNKQTKH--------WY--------------------------------------TYLECKVEQQALYRRT-----KTYKIVQSN----------------------------G---------T-----------VWEVT----LQITDKINY---------------------
>Node31_1_dist2.0
--------------------VIQE----------------------------------------------------------KTTCPQYCFTINNAKQSDTTPVLR------------------YNRTKVFDYPVNGHEV-GEN-G-TPHIQGFITLAI--LLQFLLHKKTLL-QR--AHL-------------EA-----AEGLDEGNDKACSKG-GEL----IIEYGR--P----------------------------------HRDGSGRDL----AESTGLLQ-SK------PGL-----PKVEKVYPSALI-CYGSGATKYYV-FA-----GVPKARAIKR---------------KLIV----------LIGPPG-LGQSSAVAKHR-----TRKTIY----WK------ENGQWWDGY---------DNLKEVVL-------D-DYYG-------------------WEPSD--SLLRLNDRYGLRVESVGEPIELQA----PPWIITSNAPVSR--------WI--------------------------------------EYKEISRPIRALYHRV-----TQTHIVWVE----------------------------I---------R-----------SYSLA----GKNDNTLDY---------------------
>Node31_1_dist3.0
--------------------VQLL----------------------------------------------------------LQKKTSFAFTANNFTEKDDKLVKQ------------------PPDTEIGVFGLLGNEQ-GSF-G-TEHFQGFVNIQK--QITFAGTQRPVL-PR--AHF-------------EH-----AFGADTDNGRYIAKG-NEP----KGEAGQ--E----------------------------------AQKGDRQEL----QVALIALR-QT------GSD-----AYMNIQLPQQYI-EYWRYFPLFKM-RV-----GMNKSRLLKS---------------PVVL----------FIGDPG-LGKSRGQNDPP-----NLTVKY----WK------PRDKWWDSY---------IEKGCVSL-------D-DYRS-------------------WYKWD--GLLKAADRYPLQVELKGGKIDFIS----KEFYVTSNDEIVD--------IF--------------------------------------QVAIEDFKIRAYYRRH-----QLHKGVIKL----------------------------K---------L-----------EEEDA----LTALLFVNY---------------------
>Node31_1_dist4.0
--------------------YWMS----------------------------------------------------------QWPKARAHWTSNNVADPQHDIVVQ------------------NVTGRIVEYLFNGGES-PGH-G-ALHLQGYLNQGF--RLNLAQFSAHVE-QR--NHI-------------EM-----PSGVDDTATSYCFKE-EGL----IINRGA--I----------------------------------QADGRIQSL----KGAMELLY-TG------GSY-----LEAEYMITNILL-RHQRDLKGRAI-RA-----HIMGPRIVST---------------GATI----------AIKTDG-AGKTGLISAPL-----KDT-IY----IK------PKAKWWDGY---------SNDHAVIV-------D-HYFS-------------------WLDYD--QMLYHCDKYPLRVEPKDNGVPYIC----RYLKITSNQEHQD--------WY--------------------------------------ALDIFTNPLQCLAREI-----LTHYVYGMI----------------------------T---------L-----------EIFPQ----GPDQTALEY---------------------
>Node31_1_dist5.0
--------------------SLLI----------------------------------------------------------KKTEVTKIVTLNSFIQEGMTGLNG------------------DQVNSFPKTHILGGYD-SGN-G-NPHLQGKISLDL--RAESADWCYNAD-NI--PQG-------------EP-----TYGSGLHNLERVSKG-IEA----DRAIGE--P----------------------------------QSPRKTITL----GIHIACKV-TR------EKI-----LLIQNIQERYPI-PLKQEDWLLKW-AG-----NETKVRPYST---------------IVQA----------ILGEIG-KGKSKTVGTDY-----PLL-RY----WE------PEVDIWDSY---------EIGMTVIL-------Q-DFYG-------------------CLAQD--LFLKLSDRYPLDFEAKGTYVGFLT----EKLTITSTSKMLQ--------WS--------------------------------------EYPKAGGNSKALQNKF-----FIATSLVQG----------------------------R---------L-----------DEQAA----DRSKAPVAF---------------------
>Node15_1_dist0.1
----------------------MPQRR-----------------------------------------------------SGPQSHKRWVFTTNNPTPEEKQHIRD-------------------LDINVFDYLICGREG-LEQ-GRTPHLQGFANFTK--KITFNQVKWFFG-AR--CHI-------------EK-----AKGTDQQNTEYCSKE-GNI----LVEIGA--P----------------------------------RHQGQRSNL----SSAISTVL-ET------GSL-----AAVAEAHPETFV-GYYRGLAELLKVS------GKMPHRDWKT---------------EVHV----------IVGPPG-CGKSRWASNTA-----DPETTY----WK-----PPRNKWWDGY---------CGQEVVIL-------D-DFYG-------------------WLPWD--ELLRLCDRYPLTVETKGGQVPFLA----RSILITSNKCPQE--------WY--------------------------------------SSD-AVPAVEALFRRI-----TTLIFWKIATT-----------------------PQTE--------------PEGQFQTLDPPC----AEFPYEINY---------------------
>Node15_1_dist0.5
----------------------KPKRR----------------------------------------------------RTGPQPHKRWVYTLNNPTPEEPQGLQS-------------------LDQNKVNYLKCGRKG-LEQ-GKTPHQQGFASFTK--EKTFEKVKWFFG-AR--CHL-------------EA-----AQGTDEQNKEYCSKE-GKV----LIELGI--P----------------------------------RNQGRRSDL----SFAVSALS-QV------PSL-----AAISELMPETFV-RYYRGLTRLLKIS------GKMANRDWKT---------------EVHV----------IVGPPG-CGKSRWATNFA-----EPDATY----WK-----PPRNSWWDGY---------IGHEKVKQ-------D-DFYG-------------------WLPWD--ELLRLRDRYPLQVETKGGTVPFSA----RNFLITSNKVPQQ--------WY--------------------------------------SQD-AVHAIDALFRRI-----VALIFYKSATN-----------------------PQKG--------------LPDQKQEIDPPL----GEFPYDINY---------------------
>Node15_1_dist1.0
----------------------MPTSK----------------------------------------------------RNGKQKKRNWVFTLNNKSPVEKEQIRD-------------------IQLNLFDYLWIGKEK-LEQ-GQTPHLQGQANLTE--DRTLTNTKWIFA-TR--AHI-------------EI-----AKGTGRQNAEYCSKE-GNL----KVEIGS--A----------------------------------KAKEPQEDM----GAAMARVY-KT------NAY-----IPVAEAHPETNV-RIFRGIAVLQKLS------PKMGPRKWTV---------------QVQV----------NLGPPG-CGKSRWAHSFT-----GPETTY----WK-----QPRNSNWDGY---------SGQERVLL-------D-DFYG-------------------WLDWD--ELLRLCNRYPLTVEPKSGGVQFLA----RTLLITSNHIPEH--------WY--------------------------------------SAE-AVPAAGALFRRI-----STIGRWVRNRD-----------------------ATAGDH------CVQKTAKEGKLSCKGSDC----SWFHCKVNY---------------------
>Node15_1_dist2.0
----------------------MDILG----------------------------------------------------VSGPVYWKLWVFSAGNPTPEPCMPAQE-------------------MELALIDALITGIDG-LSN-GKTPHLQTLANFTE--AENPQKNRWYWE-PK--IHI-------------QL-----GLGTDKLNKEYMKKT-ENR----MVNPGQ--E----------------------------------TKQGERNEL----KAALTQVA-ES------GAL-----ISVARCNPITPF-RYMRKVFSLLVAY------GKLPKKNYKT---------------EVSV----------IVGPQG-CHKSKIASTFE-----KQEITY----WK-----PPQNKWWDGY---------IGGETVVL-------D-DFLG-------------------WKKWD--QILKFLDRYKIKIELKGGTVPFVG----RQLNITSNLSPTE--------NA--------------------------------------QTD-ILPDLEALYRRI-----TAVTDWRDVLT-----------------------DLGA--------------LRATLEHVDEQS----NVFPVEVNY---------------------
>Node15_1_dist3.0
----------------------MLAFGD--------------------------------------------------TASGKKGETIWPMTVNNTAPKECAHLDG-------------------SPIKKREYLMIGRDG-IDP-GRMAHPAGFDMLTQ--KIAYKQTTFFYK-NR--CDL-------------EK-----AKGLDLMQRPFCSKE-FHL----LIEVGE--E----------------------------------LQQNQKQDA----NNKRIEVL-LT------GVT-----RNSGGYQFELPL-KVWRGLQCLRGPG------PKLPPRNTLS---------------EVGV----------IAGRQG-CGKSRAESSWE-----ETAKQY----FK-----TPRNSWLDGY---------GGDTVVFK-------D-DFVG-------------------WIQRD--QLLRLGDRLPSLIEAKGGIIPTAT----TRLLITTNQVSKG--------WF--------------------------------------SDD-SVRGIPALLRKI-----ARVLLHKPLLG-----------------------WDKD-------------LPPVGKSHPVTNG----LQLIGGIST---------------------
>Node15_1_dist4.0
---------------------HMTPEPI--------------------------------------------------GFVLHFAKVPWIYQVNNDSQSLGDKVPG-------------------ILPTCPCFVTSGKEV-TDV-GTTPHLQAFTNYAI--KVSTDRSRMPAR-AR--AHP-------------EI-----AGGEQDKNREYCTKT-GHV----LKRLGP--S----------------------------------RSQGQQVEY----AWSVKISA-PV------IAK-----PPAGEKPPQNYY-AYYEIATNICQPQ------GLVPIRTKTQ---------------RVIV----------VLGKPG-CGRSRGHTGRV-----ASPIDY----WK-----PPRDPWLDGY---------RGEANVFS-------D-QFAG-------------------ILNWE--GLFQLDDTYPLTIEAKGGVVDYNT----EKLIISENEHPDI--------WP--------------------------------------QEK-ETPAEKAVYLRW-----LITKRYFQKRL-----------------------NWWRWC------ALEALLEPHYEQTGRQIT----LLELQVINY---------------------
>Node15_1_dist5.0
----------------------VDGGV-----------------------------------------------------PGRRQPEQFAFTINDYHGIHFEWTDS-------------------LGPKATPFYLWGHKA-MES-GIAVHWKGFQTYEK--VTKYQKIACLTI-KK--GQI-------------EK-----CYGPDTDAQTYASKM-ESA----LLRKGF--T----------------------------------DQKGPPGTL----PQLFLKPP-YT------HAD-----GQLNSTTSKKEN-QYAAPAPALPTHK------EEIASEHYKD---------------MVVI----------YQGLPG-VGLGQWALRFQ-----KQSQKF----QK-----HARDKWFKGH---------ISYELVMP-------D-DFYG-------------------AKKWT--AFLQLVDRYPWPAENKGSQAELYA----QEAPVQSSHLSDS--------LN--------------------------------------HFK-MEGLITAILRIL-----TYGIKWKGALG-----------------------DKQR-------------CRFRLNEKAEKEE----GIIALDINY---------------------
>Node14_1_dist0.1
----------------------MSSRIN--------------------------------------------------ERKGPQPSKRWCYTINNPTPEEKARIKD-------------------LPINLFDYLICGMEV-GES-GKTPHLQGFVNFTK--KQTFNQVKYFLG-PR--AHV-------------EK-----ARGTDQQNKEYCSKE-GDI----LVDCGA--P----------------------------------RSHGKREDL----SSAVHTVL-ET------GSL-----SAVAQSHPETFV-RYHRGLAELLKVS------GKMPPRDWKT---------------EVNV----------LIGPPG-CGKSKWASEFR-----DPERTY----WK-----SPKNKWWDGY---------AGQEIVIL-------D-DFYG-------------------WLPFD--ELLRLCDRYPLSVETKGGEVPFWA----RSILVTSNKMPQE--------WY--------------------------------------SSD-AIPNVEALYRRI-----TTLVSWQTATT-----------------------PSTEDS------SVSSGAPESQFEFINPPC----AEFPYEINN---------------------
>Node14_1_dist0.5
----------------------MPAWI-----------------------------------------------------QGIKPSTRWCFTMNDPSPVDQTKVRD-------------------VKSSLFDYLICGCEV-GEA-GKTKHLQGFVNFTK--RTTFHQYKFFLG-PR--AHM-------------ER-----ARGTTETNKQYISKV-GDI----TIDMGA--P----------------------------------RNQGKRSDL----SSQISTVI-ET------GSL-----HAVAGDATEELV-QYHRGFAELSKVA------GKIPQRDWKT---------------AVHV----------VIGPPG-CGKSQWASDFA-----EPDRIY----WK-----SPRNKWWDGF---------AGQEVVIL-------D-DFLG-------------------WLPFD--WLLRLCDRYPLAVETKGGTVPFLA----RSILITSNKMPQE--------WY--------------------------------------SED-AIPTVEALYRRK-----TTLVPWKNCTT-----------------------PNSEPT------TLSTDSPETRFNYIDPPT----SVFVQEINY---------------------
>Node14_1_dist1.0
----------------------MPKQQ----------------------------------------------------KEGPTPDKRWCFTINNPTPTEEMKIRN-------------------PPTNMFSYLIAGMEL-GET-GKTPHLQGFINLTA--RMTYRHIKAKLG-PG--AHI-------------ER-----TAGTDTQNPKYGLKD-YDV----DADVGL--P----------------------------------VAQGSRADI----VQALNTVK-KT------GSL-----PIIAQQSPEQLV-RYWRGLALVFRVL------GRQSPRRWKT---------------IVHV----------MIGPPG-CGKSKWAHHFL-----ELEQSY----WK-----NEQNKWWDGY---------VSRECVCM-------D-DFYG-------------------WLPFQ--PLLKLCSRYPLAIETKGGAVPFQS----KQIIITSNKMPAQ--------WY--------------------------------------EGE-TVPNLEALYRRI-----KQLLTWKVPVV-----------------------FSKPEA------YCVIDAAKTRYRFCNPPT----KDKTYQINY---------------------
>Node14_1_dist2.0
---------------------VLPELD----------------------------------------------------KPGLKSGVKWVLTWNNPTPAQEVTLLR-------------------HHSIAWDYIIAGNQS-GPN-GITPHKQGFVANIV--PATFHQIKLLIG-PT--AHL-------------ER-----GGGTKIINKLYCSKQ-GEL----TLEPGE--P----------------------------------KTDGKRGPL----KTATQEPL-DK------GAI-----VSPAKGKPKKMA-RYNKGLLLLLQNK------TKPTPRDFKA---------------RVPK----------RHGQPG-CGESKIAGTFA-----LDVNTY----WK-----EPRDKIWDGY---------HGSEWVQI-------D-DFYG-------------------WLPFD--DLLVSADRYPLAVETKGGKRPLYS----HKVTITSKGQPSN--------WV--------------------------------------ELD-GDPNIGALQRRV-----VTKKEIQGILD-----------------------RNNTDC------KKRAKALFNLWEAIPLLT----ESVPLQINW---------------------
>Node14_1_dist3.0
----------------------AENWLA--------------------------------------------------AQVGQAAVTQWNFLQNNPEIKSADLIFN-------------------IIEHATALFIEQDEN-GSL-GAITHLQGFPKNSK--RNSFKGPNNQEV-KS--EHV-------------ED-----TAGQDDDNLTYKGKD-IEV----YYECGH--E----------------------------------ILLGKTSDL----HLRISNVE-NE------ADA-----GLVPKGYNMLYV-TPHQLSQAHLAAQ------GKGPERSDKT---------------AVHV----------VYGLPG-TGKSINSKIVG-----ATWQKY----VQ-----IPEKKWWPGY---------KGHDRVQL-------D-EFSK-------------------WLPYD--FLVRIADRYPTDVENKSGRVLFNP----EILAVVSKNIPAD--------FY--------------------------------------VGT-GFPSVDGLYRRV-----QSLTGFVGKHF-----------------------PIVL-------------TLKAADPSLDSAP----RKATSCVVY---------------------
>Node14_1_dist4.0
---------------------LLIFVP----------------------------------------------------GNHKQKSAQWCLTLANTNKKQVAPSKE-------------------FGGKLFPHLIEGGQK-KMT-GLSVHREDFVNLPN--KKIYGQLKLQLD-TY--GYG-------------EA-----VVGTDQLNTEYCGKT-GEV----QYDAGL--Y----------------------------------ADKNKAEDL----QQTHIEVE-DG------ARA-----DTVRKYPPNFNP-RGKRALKELIYIT------YKINIRTWRT---------------GVTV----------WLGKPG-CGKSKIGVEQA-----SMCLGY----KQ-----VPQNNIWDGY---------TGQQKVIL-------N-DWYG-------------------YTTQD--VLLRPCDRYPIDVETKGWSQRFAA----HTVIITSNEVAHY--------YL--------------------------------------SRK-KHSRLQAIYKKK-----TAIYFIGLGLL-----------------------EPAT--------------ETSIWVYDESLN----NKGGNKITC---------------------
>Node14_1_dist5.0
----------------------MVGRV-----------------------------------------------------IGPQPPSRFIFTVNQPTLRSPAAVFD-------------------DILFVADFLRCGNTP-SAG-GKTPHGQGELQITV--PSVAQTASITVG-AV--EHD-------------EK-----KDCKAGLNQTYKGKD-GGT----KVDTGR--L----------------------------------KVHSMKERL----AQKLHTPL-QA------LAL-----TLVALEVARTKL-GLIAMTPHAIKKT------GIIQLRPISL---------------FVSV----------HAGIPA-LGRSKVLDQGP-----LSMEYY----FK-----GWKVYWEDGY---------LLICVVLL-------D-DKWG-------------------WVAGD--KTINVLERYQYIAETKNDYKPIND----DGVSITANGTERH--------GI--------------------------------------PHG-PPTKAGALQRPS-----NGKVELKLHGI-----------------------KPAP-------------EDQEFTFLAKQIT----TWAAWSLGY---------------------
>Node13_1_dist0.1
----------------------MAKTRE-----------------------------------------------------------RWCFTINNPTSEEEETVRE-------------------LSETKCKYLVCGREV-GEE-G-TPHLQGFVNLKK--KKRLNALKKLLG-PR--AHF-------------EK-----ARGSDTDNREYCSKE-GDI----LVEVGE--P----------------------------------ARQGKRSDL----TSAVDMLL-ES------GSL-----VAVAKAHPETYV-RYHRGLSELIQVQP-----GLTAPRDWKS---------------EVLV----------FVGPPG-CGKSRLANEMA-----PDDLTY----WK------PRGKWWDGY---------NGQEVVVL-------D-DFYG-------------------WLPYD--SLLRLCDRYPLRVEAKGGTVEFVA----RTIFITSNKHPHE--------WY--------------------------------------SSENAKIDVSALYRRI-----NQVVFWNNE----------------------------EEE------AF-----------LDPPH----VLFPYKINY---------------------
>Node13_1_dist0.5
----------------------MSQQK-----------------------------------------------------KREQPCRRMCFTQNNPTEEEEGAILE-------------------IGPTTCKYLVCGREV-GEE-G-TPHLDGFVNLKQ--KNRLYALKKLLD-PR--AHF-------------ET-----ARGSDTENTEYCPKE-GDI----RLEVGE--P----------------------------------YRQGKRTDL----TGAVDSWL-ET------SIL-----VAVAKANPEAYV-RYHRGLAELILVA------GLTTPRNWKV---------------EVLV----------WVGDPG-CGKVRITNRLV-----PD--NY----WK------PRGKWWDGY---------NGQEIVVL-------D-DFYG-------------------WLPYD--EMLRLCDRYPLRVETKGGTVEFMA----RKIFITSNLQPHL--------WY--------------------------------------SLENAKFDLSALYRRI-----TQVIFWSNDGL-----------------------ATPT---------Y-----------IEQPH----VIFPYKINY---------------------
>Node13_1_dist1.0
----------------------LEAFRETNG-------------------------G-AHQKP------------A--PRARGQQC-RWCFTGNNPYEEDKPPFPE-------------------SAVRHCRYLIHGKEI-GEP-G-TPHLQGFINLKI--KKDLMCLKKVLG-VR--AHI-------------EK-----AQGGDVDNDEYCAKE-SRI----TLEFGT--A----------------------------------VRQGRRNNL----PAAVDIPL-EE------GSL-----PKQARADPEVYI-HYHRGLIELVQVR------GLRAPRKWKT---------------EVLV----------AIGDPG-CGKSRLANAYA-----NLEIIY----WK-----TPRGRWWNGY---------QGQTVVIL-------D-DFWG-------------------WLAFD--NLLRLSDRYPYRVQQKGGTVDVVY----HAIYITSNIKPKE--------WY--------------------------------------FEY-LKID--ALYRRI-----DPIIGWTANDD-----------------------IQFELD------EF-----------LEAPQ----CVFPFIINF---------------------
>Node13_1_dist2.0
----------------------MDQNIK-------------------------------DKRV------------A--VHAEQYPIKRWGFPNKNPTSAKEDEMCF-------------------LSAVQAQWLLCGGEI-GER-GRTDHLIGFLNREK--EDRLWAIKKILA-LD--AHL-------------EF-----SGGTETDQKEYCSKE-DII----EEESGE--P----------------------------------AKDLKQSGI----IGALDVVL-GQ------GAL-----HLVATKVPELYV-KYKRGAIQLIYSL------GLFITGAWRT---------------PVIA----------LQGHPG-CGKKRIPGEKR-----AQK-TY----WK------TEGSWWDGF---------DGLENVTI-------D-DFYG-------------------WLPPD--TLLRQCDRYPPKIENKGGKAQFSM----RLVLITSNLLPES--------WG--------------------------------------ITH-KQIRETTIYRRI-----HYDEEFQHARI-----------------------FAKK-------------SQFAYPYPNVVSP----LNIDFLVNY---------------------
>Node13_1_dist3.0
----------------------MLQFQNKQG-------------------------E-EKYRV------------V--LFTKNYPHRKSALQANGPTGGHHKRVWE-------------------VAH-FCTSIIQGDDL-YPK-N-TPHLEGAMDAGQ--QTRLQYTKALTL-EQ--AQL-------------ER-----CSGTSFQNPTYCRKV-TDL----MEEIGW--P----------------------------------ISQGTKQDL----VYSINKMV-GA------GSP-----MAVALGEAITYV-KYNISITELQAQNG-----DIICDRGAST---------------GVTV----------LAGRTG-CGKSKFINNLK-----VG--KF----WK-----PGLAAWFDGY---------KGEAKVVV-------D-DFFG-------------------WMAYD--EILRRADRYELGVQEKNHIVNFIE----QQIFVASQQYPTE--------WG--------------------------------------SSW-SPYI--LLLRKL-----KVMWGWAKA----------------------------Q---------Y-----------IKHTW----RYVIWIITY---------------------
>Node13_1_dist4.0
----------------------LQLKI----------------------------------------------------LERLIVP-QWCFTKNNPIKGSKYLVLV-------------------LQT-PTRFLITADEQ-ADA-G-TPHDQEYLNETL--KLRLPEIFGQVG-HK--GHG-------------QP-----ILGADRFNPDYCTKD-PYV----TVELGL--K----------------------------------PHPGKKPDL----VLALRDDW-LA------GYL-----SQVGNDHPPIRD-RYEKKLQENTALG------ITTLGRNPSE---------------GLAV----------WGGQPG-TGKSRFAPTVM-----WTLVRP----LK------PRGVWMDGY---------LGKEVVKI-------D-DFYG-------------------IIGPD--YLLDIHDRYNYCVEDKGLVLRLLA----KEVMVTSRAPSLR--------WT--------------------------------------VII-ISVV--ALVRRV-----EPSSSRPQP----------------------------V---------F-----------WIVGK----WEGHALIGI---------------------
>Node13_1_dist5.0
----------------------MNIWEG-------------------------------PPRR-----------------PTVQATTRWCFVINNNSTEIWSKLKE-------------------GLIILQKSGIAGGEV-SSF-GLTPHMQILIHLKH--KEKVYLHDAVQI-IK--GQK-------------NP-----GIGAGHQTVGYCEKH-GQE----EDVPGI--T----------------------------------ADQGTRKGL----QLSLPTLL-RG------LTA-----TLWIPGGPNQYT-DRLRTTNWSLSWIK-----KTVGGKDWKH---------------HIIV----------SIGPPN-VGKATVFWTLI-----QENWSY----WE------KRGLFWDGY---------IQQSIVAL-------N-DLLG-------------------WATWN--ALMRGQEKYEIGVGDKNLTVKWLL----TLIQITANKGPSI--------SY--------------------------------------PGP-IGLQ--AVYRRP-----QGYFGKYGL----------------------------A--------------RHFYPRVGGIAY----YGFSLQPAY---------------------
>Node43_1_dist0.1
----------------M-TGINMPLD-------------------------------------------------------ESAKYRHWCFT-------------------------SYHTDAPSFDPGILSYLVYGKEICPDT-A-RQHWQCYVEFKS--NKRYRTIRKLFQ----GSHI-------------ER-----RHGTADQAAAYCKKD-LS-----FVEQGSL----------------------------------TDIVQGRRGDL----QDVCGTIA-SGE------SV-----DEIAVSQPGLFV-KYGRGLQVLGGLV--------NRNRSITWR--------------DVRC--------EMWWGATG-TGKTRKWFEEY--E-----DAYR---YQ----YGNNNKWWDGY---------DGEKHILF-------D-EFNC-------------------QILLS--EMLMLLDGYPMRMEVKGQVTYAHW----ETVVVISNDEPQA--------WYRNC---------------------------------------SAEKKNAFARRI-----NKSVKFTGQGHI-------------------------E-------------------------SQY--VSAEAAV-----------------------
>Node43_1_dist0.5
----------------M-AEINMPIAN----------------------------------------------------QVKDAMYRHWCFT-------------------------SFKPDAIDFLSGLMPYLVYGKEICPDA-A-RQHWQCYVEFES--NRQYRTIRKLFQ----GSHL-------------ER-----RTGTADQAFSYCKKD-DS-----FFQVGSI----------------------------------TE--QGRRSDI----TDVCGTIA-TGE-----VSS-----DEIAVSQPGITI-QYNKGLQILGSLV--------WRGRSITYR--------------DVQC--------QMWWGATG-AGKTRKWFEEYPPE-----DTYK---YQ----YKNANKWWDGY---------DGEKKILF-------D-EFFI-------------------MILAS--KMLLLLDGYPMRMEVKGSVTYALW----ETAVIISNDKPKY--------WYKNA---------------------------------------SEEKRSAFARQI-----NKVVQVQAEGDI-------------------------DSIN------FEE---------RDLASTY--IPSETTV-----------------------
>Node43_1_dist1.0
----------------------MPQDS----------------------------------------------------DGEKSKFQHWSFT-------------------------HVYPDTPIYAAVILDYLVCGKELCPDT-A-RLHWQCYVTVSE--NKRIKSLRKLFK----GSHI-------------EK-----QNGISKQAHPYCTKK-DA-----FPDKGTI----------------------------------SS--QGICQDL----NDNCGIVA-SKP------TP-----TECAISQPEFIV-EPGGGLQVLGTIL--------GQIRQVSWR--------------IVRC--------EMWWGHTG-EGKTRRWIEEY--G-----PAYR---YQ----YNNNNQWWDGY---------IGEKWITF-------D-EFEC-------------------QLVLE--EMLILLDGYPMQMEIKGSISYAYV----DTVVIISNQKAYQ--------WYVKC---------------------------------------AADNLNAFARRV-----DRIVKHHGEKSI-------------------------S-------------------------RRY--YLGGLEVGF------------FDGD-----
>Node43_1_dist2.0
----------------------MPFLW----------------------------------------------------EYETVEARNWCFT-------------------------SFGAPDPNWVLGVVTYCANGKEVFPGT-A-RDHWQCYVDHAA--SSKYKQLPKVNP----GPST-------------EH-----QAGQAISALRYIQKD-DS-----HYEIGKS----------------------------------RKILQGLRDEI----TEISGGLQ-SHE------AI-----LKVAMYKPGLYP-KYIRGLNVVRSDT--------PKSREVTWY--------------NVEL--------ATFWGFKG-AGETREWREKY--G-----LSYS---YQ----RSDNSNWWDGY---------NPKESIQT-------D-EFNG-------------------NILTD--RKLLLKQGYPLDMEIKGSVTAAKW----SVIPIVSNEDETQ--------WYSKC---------------------------------------VRSAAHPFTRRI-----NSIVEYPQQAFP-------------------------AEFE------LLF---------ADQQKEY--RTAGSTN-----------------------
>Node43_1_dist3.0
----------------------MLRPS----------------------------------------------------KIDNPLILKWLFT-------------------------SPGCNAGHHDDGTAVYMVFSRETVPLQ-C-RAHWKCYPTNQA--NDKYKKVKVTFP----GNHL-------------EK-----RLGTAATAHDSIKKD-VS-----VAELGPV----------------------------------MLLFQTDRANI----HAAILKVD-QTP------GI-----YVLSHVTPVLYT-YWGQGILALAYSQ--------QLYRTLTWR--------------DVPC--------YLIEGDAG-DGRKRYNGDPWCEE-----GNYA---YK----FEENSVQWDGY---------ELDSGISW-------D-DFTC-------------------QQLIS--EMLLHLDGYPMRMEAKGHISTRNW----PPVAIISNQGPRK--------KYARC---------------------------------------LQRRTRAFARRI-----STLPAFHNVVNM-------------------------SIKS------LYA---------ASKSFSS--GQDFLGI-----------------------
>Node43_1_dist4.0
----------------------MPEQ-------------------------------------------------------LREYLQLWTFS-------------------------SVDNEKPYTKTLSLARLLAGRARCPMD-A-RVHWQMKVQGAG--SGRSENLLNLIE----GSHL-------------GA-----KQGTAAEASLYCRKE-NT-----WEAKGLI----------------------------------TK--LALQKQV----MFVTDIHG-DHA------QI-----LDIAVGLKGVSA-GFPRDIDTLSPLW--------AIERQYTKK--------------HVKG--------LVPWGVSQ-DGKTRRWQQIY--H-----QLYA---IE----YVNANSTWDGY---------PRPNRIHQ-------D-EFPV-------------------QPLCS--EMLVIWDGFPTRVEQKNGEKDTHW----NKVIIISNHCPKK--------WLGLY---------------------------------------TCAQPKAFKRRI-----KNSIGTIEIDYV-------------------------YFNG------TAG---------NGENLLA--PGVRSGLKF------------CRRG-----
>Node43_1_dist5.0
----------------Y-KVIQMAYDL----------------------------------------------------RQAENSWEQWIFA-------------------------AWDYRFFHKEVGLLYRPLYGDELCDAV-S-RDHWQPSITPDR--SDQQTSIDLFLG----GTHR-------------EV-----KTGLAEIAAVYCPKE-DE-----IVGPGEE----------------------------------CIAGTGGRFPV----ENNNQTVQ-RNV------VL-----LKLAVGITYLLI-HFRRKLKCLPPPR--------YYLRATNWS--------------KVEC--------KLRLGGEG-RGKQWVWKEKL--N-----VVWS---YQ----NTNDPQWWDSY---------QSHNCISF-------D-EFRG-------------------WMASI--LLLLPFDGYHMLMDVKGTVGFSEW----DEPNLIHNLYPPE--------WLTIS---------------------------------------LSRQTEALIKKL-----RRIIQFGASTGP-------------------------V-------------------------KGY--LHNTPIVGF------------YDLA-----
