# Supplementary material for: Virus Pop—Expanding Viral Databases by Protein Sequence Simulation
Source: Viruses. 2023 May 24;15(6):1227. doi: 10.3390/v15061227 (PMC10304111; doi:10.3390/v15061227)
Supplement: Supplementary file 1 [file viruses-15-01227-s001.zip › S1_Main_datasets/Circovirus/README]

Command line :

./run_virus_pop.py group_name Circovirus Circovirus_simu -t 1 -s 30 -n 1 -f /home/jkende/unreal_viruses/Virus_Pop/DATA_generated/Circovirus_for_tree_figure/node_file -e '0.1 0.5 1 2 3 4 5'

or with a list of incestral nodes : 
./run_virus_pop.py group_name Circovirus Circovirus_simu -t 1 -s 30 -n 1 -f $PATH_TO_FILE$/ancestral_node_list_file -e '0.1 0.5 1 2 3 4 5'
