# Supplementary material for: Virus Pop—Expanding Viral Databases by Protein Sequence Simulation
Source: Viruses. 2023 May 24;15(6):1227. doi: 10.3390/v15061227 (PMC10304111; doi:10.3390/v15061227)
Supplement: Supplementary file 1 [file viruses-15-01227-s001.zip › S1_Main_datasets/Sarbecovirus/README]

Command line :

run_virus_pop.py homologous_protein_file $PATH_TO_FILE$/Sarbecovirus_spike_input.fa Spike_from_protein_file -n 1

or with a list of incestral nodes : 
run_virus_pop.py homologous_protein_file $PATH_TO_FILE$/Sarbecovirus_spike_input.fa Spike_from_protein_file -n 1 -f $PATH_TO_FILE$/ancestral_node_list_file
