# Supplementary material for: Virus Pop—Expanding Viral Databases by Protein Sequence Simulation
Source: Viruses. 2023 May 24;15(6):1227. doi: 10.3390/v15061227 (PMC10304111; doi:10.3390/v15061227)
Supplement: Supplementary file 1 [file viruses-15-01227-s001.zip › S1_Main_datasets/Sarbecovirus/Sarbecovirus_spike_simulations.fa]

>Node209_1_0.07020103424727273_dist0.0
--------------------T-----CYYDRFLFFGYSNRGWGQSNCCP--NCTACKFEFG---PLPT--GLNGTACPLE---KCKGIYTRPNTCPFFNFVYAWRICDYYNFCYGVSKLDLCFVYADVAPTGIADYNYPFGCAWND-YRRRDLYFQRVVVLSFLLPATVCGPKSTLCVNFNFNGGGVLKFFQGDVDPTLIPCGGIPGVAVYQVNCTVWFQGGACIPGAC-----YMSGYNNPNFEPVSKDCMYICGDSECLLLQYGSFCQLRALEQDNVFQKYKGGFNFPKRSFIELLVTDGFKYCLGARDICAQKFGLVLPPLTDMAYTLGGTGGALQPFAMQMAYRFNGIGVNVLYENQKIANQFNAIIQSTALKLQVNNALNTLVKLSFGILNDIRLDKVEAEVQIDRLITGRLQSQTYVTQQLIAARSANLAAKMSECGQSKRVDFCGGHMSFPQAPHGVVFLHPNFTTPAICGAFPGVFWTRNPTTNFGCVIINNTVYPLQPESFELDKFKNHTSNVEIALNSILLGKYYKWYWLFGMILCTCCSCGCSCCCFDDEPGVKLHYMNTVTIDKNRIVATKDVLEANGRDDSVSVKTTIANDALAVIISITTINATVSQDNKAISTITASNASSSKVTVMNHREIITDVDKDVLAIDEIAISKST-NSRVDIVLPNSDFAEVIFNAVFGRKDLYPSYKLSVQSFVVPNAPRSIVTSFSTNSSMVVRDERQISLDSYKPQSYPNVYLITLQYVNARIFNLDDLDRYRQLITIGVSYRATLAQSALTSVVMANSGKQDSTFTDFSVLSLMEGLNTLQGIASAAAQLSDIQQVLAEALKFIYIEVRDNGSPYEMGILDFDVDSSVNKKLNNIQQSLQEQLPGLIASMMGSK-DVL-------FI-AQIYSKPNSKSINDSL-FDVTEVATHVTTFKTTIFVGHIVIENFVRI-SIYKYYISFLNKFFIYFVGYKIF-I-FTRFKFGIFSVILTY--SSLHMLYDNVSQDSLLAVSSAYLSTSTENSLSRPNGQVTI-LLFVNVGDCPGSYYRKTPSFPNATLDEPTLLNYNGASTGSCQHQVKE---TTTPFTPAALAREAVLAVPPGPQFSNDVAESVWLNTQSTTSTNASSYNNIYASPSEPLEEDEWIIAFQ-------------------------------------------------------------------------------------------------------------------------------------------------------F-LFLLP------------------------------------------P--------VLL----DE-THTNLPNPKIHGFGIFNNRQILGNTHSN--RFHLQAH---IPNRTSTY----TSSSSQIGAIC-S-DDEKQSSSVSNG--SVGINTF---ATSTTTKLAAFPIQEY---SSTQQR-RAKENG--QIFKSTYSGKDDGCNPSEAWLKTSSV-QDEVSEN-SV--TTKA-SSTTRESCL
>Node209_1_0.07020103424727273_dist0.0
--------------------T-----CYYDRFLFFGYSNRGWGQSNCCP--NCTACKFEFG---PLPT--GLNGTACPLE---KCKGIYTRPNTCPFFNFVYAWRICDYYNFCYGVSKLDLCFVYADVAPTGIADYNYPFGCAWND-YRRRDLYFQRVVVLSFLLPATVCGPKSTLCVNFNFNGGGVLKFFQGDVDPTLIPCGGIPGVAVYQVNCTVWFQGGACIPGAC-----YMSGYNNPNFEPVSKDCMYICGDSECLLLQYGSFCQLRALEQDNVFQKYKGGFNFPKRSFIELLVTDGFKYCLGARDICAQKFGLVLPPLTDMAYTLGGTGGALQPFAMQMAYRFNGIGVNVLYENQKIANQFNAIIQSTALKLQVNNALNTLVKLSFGILNDIRLDKVEAEVQIDRLITGRLQSQTYVTQQLIAGRSANLAAKMSECGQSKRVDFCGGHMSFPQAPHGVVFLHPNFTTPAICGAFPGVFWTRNPTTNFGCVIINNTVYPLQPESFELDKFKNHTSNVEIALNSILLGKYYKWYWLFGMILCTCCSCGCSCCCFDDEPGVKLHYMNTVTIDKNRIVATKDVLEANSQDNSVSVTTTIANDALAVIISITTINATVSQDNKAISTITASNASSSKVTVMNHREIITDVDKDVLAIDEIAISKST-NSRVDIVLPNTDFAEVIFNAVFGRKDLYPSYKLSVQSFVVPNAPRSIVTSFSTNSSMVVRDERQISLDSYKPQSYPNVYLITLQYVNARIFNLDDLDRYRQLITIGVSYRATLAQSALTSVVMANSGKQDATFTDFSVLLLMEGLNTLQGIASAAAQLSDIQQVLAEALKFIYIEVRDNGSPYEMGILDFDVDSSVNKKLNNIQQSLQEQLPGLIASMMGSK-DVL-------FI-AQTYSKPNSTSVNDSL-FDVTEVATHVTTFKTTIFVGHVVIENFVRI-SIYKYYISFLNKFFSYFVGYKIF-V-FTKFEFGIFSVILTY--SSLHMLYDDVSQDSLLAVSSAYLSTSAENSLSRPNGQVTV-LLYVNVGDCPGSYYRKTPSFPKANLNEPTLLTNNGVSTGSCQHQVKE--NTTTPFTPATLARETVLAVPPGPQFSNDVAESVWLDAQSTISTSASSYNNIYASSSEPLEKDEWIIAFQ-------------------------------------------------------------------------------------------------------------------------------------------------------F-LFLLP------------------------------------------P--------VIL----DE-NHTNLPNPRIRGFGIFDNRQTLGNTRSN--RFHLQAH---IPNQTSSY----ISSSS-VGELC-S-DNDKHSSTVSNG--LVGINTF---VTSTTTKLAVTPIQEY---DSTKQR-RARENG--QFFKSTYSGKNDGCNPSEAWLNTGLV-QDENSKN-SF--TTKS-SNMTGESCY
>Node209_1_0.07020103424727273_dist0.1
--------------------T-----CYYDRFLFFGYSNRGWGQSNCCP--NCTACKFEFG---PLPT--GLNGTACPLE---KCKGIYTRPNTCPFFNFVYAWRICDYYNFCYGVSKLDLCFVYADVAPTGIADYNYPFGCAWND-YRRRDLYFQRVVVLSFLLPATVCGPKSTLCVNFNFNGGGVLKFFQGDVDPTLIPCGGIPGVAVYQVNCTVWFQGGACIPGAC-----YMSGYNNPNFEPVSKDCMYICGDSECLLLQYGSFCQLRALEQDNVFQKYKGGFNFPKRSFIELLVTDGFKYCLGARDICAQKFGLVLPPLTDMAYTLGGTGGALQPFAMQMAYRFNGIGVNVLYENQKIANQFNAIIQSTALKLQVNNALNTLVKLSFGILNDIRLDKVEAEVQIDRLITGRLQSQTYVTQQLIAARSANLAAKMSECGQSKRVDFCGGHMSFPQAPHGVVFLHPNFTTPAICGAFPGVFWTRNPTTNFGCVIINNTVYPLQPESFELDKFKNHTSNVEIALNSILLGKYYKWYWLFGMILCTCCSCGCSCCCFDDEPGVKLHYMNTVTIDKNRIVATKDVLEANSRDDSVNVTTTIANDALAVIISITTINATVSQDNKAISTITASNASSSKVTVMNHREIITDVDKDVLAIDEIAISKST-DSRVDIVLPNTDFAEVIFNAVFGRKDLYPSYKLSVQSFVVPNAPKNIVTSFSTNSSMVARDERQISLNSYKPQSYPNVYLITLQYVNARIFNLDDIDRYKQLITIGISYRATLAQSALTSVVMANSGKQDPTFTDFSVLSLMEGLNTLQGIASAAAQLSDIQQVLAEALKFIYIEVRDNGSPYEMGILDFAVDSSVNKKLNNIQQSLQEQLPGLIASMMGSK-DAL-------FI-AQIYSKPQSTSINDSI-FDVTDVATHVTTFSTTIFIGHIVTENFVRI-SIYKYYISFLNKFFIYFTGYKVF-V-FSKLKFGIFSKIMTY--RSLHVLYDNVSQDSLLEISSAYLSTSIENSLSRPNGQVTI-LLFVNVGDCPGSYYRNTPSFPNATLNEPTLLNYNGVKTGPCQHQVKE--NTTTPFTPATLARDAVLAVPPGPQFSSDAAESVWLDTHSTTATNASEYNNIYASPSEPLERDEWIIAFK-------------------------------------------------------------------------------------------------------------------------------------------------------F-SFILP------------------------------------------P--------VIL----EE-NHTILPNPKSEGFGISNSKRQLGNTNSN--RFHLQSH---IPNRTSTY----TNASSQIGAVC-S-DDDRHSPSVSSG--SIGYNVY---ATKTATKITAFPFQEH---NSTQQP-LSKENG--QFFKSTYNGKNNGCSPSEALVEKSSM-QEENSNT-SI--TNKT-ESSRRESCL
>Node219_1_0.36399193083928566_dist0.1
--------------------T-----CYYDRFLFFGYSNRGWGQSNCCP--NCT---FEFG---PLPT--GLNGTACPLE---KCKGIYTRPNTCPFFNFVYAWRICDYYNFCYGVSKLDLCFVYADVAPTGIADYNYPFGCAWND-YRRRDLYFQRVVVLSFLLPATVCGPKSTLCVNFNFNGGGVLKFFQGDVDPTLIPCGGIPGVAVYQVNCTVWFQGGACIPGAC-----YMSGYNNPNFEPVSKDCMYICGDSECLLLQYGSFCQLRALEQDNVFQKYKGGFNFPKRSFIELLVTDGFKYCLGARDICAQKFGLVLPPLTDMAYTLGGTGGALQPFAMQMAYRFNGIGVNVLYENQKIANQFNAIIQSTALKLQVNNALNTLVKLSFGILNDIRLDKVEAEVQIDRLITGRLQSQTYVTQQLIAARSANLAAKMSECGQSKRVDFCGGHMSFPQAPHGVVFLHPNFTTPAICGAFPGVFWTRNPTTNFGCVIINNTVYPLQPESFELDKFKNHTSNVEIALNSILLGKYYKWYWLFGMILCTCCSCGCSCCCFDDEPGVKLHYRNTITIDKNKIVATKDVIEANSRDDSVSVTTSTANDAIAITISTTTVNATVSDDNKPIATITASNASSSRITVVTHKEIITDIDKDIIAIDEIASSKST-NSRFDISKPNTDFAEVIFNAVFGRKDLYPNVKLTVQSFVVPNAPRSVVTSFSTNSYFIVKDDRQIGLDTFKPESYPNVKLTTQQFTDSRIYNLDDLQRYMQLVSIGIKYRSTLKPSAATSVIMSNSGKQDATIKDFQILSLMQGLNTLASATAFAAQLGDIQQVLLEALKYLYVEARNGTFQFDEGVLEYDVDSSVRKHLNEIKSELQEQIPGLIATMMGSREHV--------KFIARISSGFFSTRVTGSI-FDNIIVATKISTVDTTILVGHIIITNFDMFVSVYAYRVSFISNLHVNFVNYGV--FGFSKIRLGLSRVMMTS--NAYSMVFDDISQDSLTSFSEVFLGTNEVDSLSKPSGQVKL-LKYINVNNCPGGYYQKTPSFKLETTNAPTMATVIDIAKNNCQYDTYE--STAEQIDISSLTNKAIAVVPPAQKYAEGVNDAIYNRDQETTATVASQYTHIYSQISEPLDGDEWVVALK-------------------------------------------------------------------------------------------------------------------------------------------------------L-IILYLPY-------------------------------------------------IT-----EGAGTSNSSLPKLGQFRSYDKYLTLQSMGEQQLFPPGNAA---KSEQPYNW----TSTNF-NWSPD-P-S-HVIHPTVTNS--SVLMHLF---PSTITFNVDIHSMEDV---TEKTQTSKDVSEHG--GILGMYPSSGYCSSVGDMEGNKPTA-IGEDTRS-HPVDGSIV--GTNEKNCL
>Node219_1_0.36399193083928566_dist0.4
--------------------T-----CYYDRFLFFGYSNRGWGQSNCCP--NCT---FEFG---PLPT--GLNGTACPLE---KCKGIYTRPNTCPFFNFVYAWRICDYYNFCYGVSKLDLCFVYADVAPTGIADYNYPFGCAWND-YRRRDLYFQRVVVLSFLLPATVCGPKSTLCVNFNFNGGGVLKFFQGDVDPTLIPCGGIPGVAVYQVNCTVWFQGGACIPGAC-----YMSGYNNPNFEPVSKDCMYICGDSECLLLQYGSFCQLRALEQDTVFQKYKGGFNFPKRSFIELLVTDGFKYCLGARDICAQKFGLVLPPLTDMAYTLGGTGGALQPFAMQMAYRFNGIGVNVLYENQKIANQFNAIIQSTALKLQVNNALNTLVKLSFGILNDIRLDKVEAEVQIDRLITGRLQSQTYVTQQLIAARSANLAAKMSECGQSKRVDFCGGHMSFPQAPHGVVFLHPNFTTPAICGAFPGVFWTRNPTTNFGCVIINNTVYPLQPESFELDKFKNHTSNVEIALNSILLGKYYKWYWLFGMILCTCCSCGCSCCCFDDEPGVKLHYMNTITIDKNRVVATKDVIEANSRDDSVSITTSTANDAIAIITSTTTVNTTVSEDSRPIATITASNASSNRITVVTHKEVITNVEKDIIAIDEVAISKST-NSRIDISLPNTDFTEVIFNAVFGRRDLYPNVTLNMQSFVVPNASRSVATSFSIDSYFVVKEDRQIGLNTFKPDSYPNVKLTTQQFKESRRYNLDDLQRYMQLVSVGIKFRSTLEQSAATSIIMSNSRKQDATIMDFQILSLMQGLSTLTSVTAFAKQLGGIRQVLLDSVKYLYVEARNGTFQFDEGVLEYDVDAVVRDHLNEIKNEIQEQIPGMIATIIGSEEHVL-------MFLEQLSSGFFSIRVVGSV-LDNVFVTTRISTLDNTILVGHIIINEFHIYVPAYSSRASYVSWFHIDFTNYDI--FGTSKTKIGQFVIIMTT--DQYHMIFNETNQDSLKSFSTALLGTEELDNISKSNGQAVFGLKYLKVNKCPGGYYQRAPSFRLETWNATKLADVSEVATEDCQYDTYE--SNTQQLDINVLTNQAIIAIPPAPAYADGVEDAVYQKSQETTSTVANQYTHYYQKVSESVDGDEWVVALK-------------------------------------------------------------------------------------------------------------------------------------------------------I-VLLILPV-------------------------------------------------IA-----AD-GTSPKSEGVLSNYCTYEKHFHLRSIPNRHVYRPSVSS---ESDQIIGW----TGNSG-DTPPD-G-N-HPFCADMFNE--SVMLHLF---GITKIRRKNHLPLEET---GDVAKGGDDASDQV-IYFNGLYPMGNASNHTGRYKLNTPTT-IGEDSRN-DQEDGSTQ--EKSRRDCY
>Node219_1_0.36399193083928566_dist0.7
--------------------T-----CYYDRFLFFGYSNRGWGQSNCCP--NCT---FEFG---PLPT--GLNGTACPLE---KCKGIYTRPNTCPFFNFVYAWRICDYYNFCYGVSKLDLCFVYADVAPTGTADYNYPFGCAWND-YRRRDLYFQRVVVLSFLLPATVCGPKSTLCVNFNFNGGGVLKFFQGDVDPTLIPCGGIPGVAVYQVNCTVWFQGGACIPGAC-----YMSGYNNPNFEPVSKDCMYICGDSECLLLQYGSFCQLRALEQDNVFQKYKGGFNFPKRSFIELLITDGFKYCLGARDICAQKFGLVLPPLTDMAYTLGGTGGALQPFAMQMAYRFNGIGVNVLYENQKIANQFNAIIQSTALKLQVNNALNTLVKLSFGILNDIRLDKVEAEVQIDRLITGRLQSQTYVTQQLIAARSANLAAKMSECGQSKRVDFCGGHMSFPQAPHGVVFLHPNFTTPAICGAFPGVFWTRNPTTNFGCVIINNTVYPLQPESFELDKFKNHTSNVEIALNSILLGKYYKWYWLFGMILCTCCSCGCSCCCFDDEPGVKLHYINTKTIDKNRIVATKDVIETNTRDDSVSVTTSTANDAIAIIVSTTTINATVSDDNAPIGTITASNASSSRITVVTHKEVITDVDKDIIAIDEIAISKST-NGRFDISLPTMDFAEVIFNTLFGQRDLYPNVKLRDKSFVVPNATRSVVTSFSTNSYFVVRDNRQIGLDTFKPESYPNLKLNTQSFTDSRLYNLDDLQRYMQLISIGIKYRSTLEQSAATSVVMSNSGRQDATFKDYQLLSLMRGLNTLASATAFAAQLGDIQDVLLEALKYLYVEARNGTFQFDEGVLQYDVDSNVRKNLNEIKNELQEQIPGSLATIVGSKRHVL-------DFLAQQNRGFFSIRIIETI-FENMIIAMRTTTHNTTILVSDVIVRNFNIFVTICAYNVEFISNLHLNFANYSV--FGFGQLNLELFTAVLTS--GIYHMLYDSVSQDPLISFVELFLGTNPLALVSKPTGQMGL-LRLLDVNNCPRGFYEHSPSYRIGTSNTKTSTVVSNVATDTCTYDSYN--SAERSLDISHLTSRSVVAIPPAPRGPSGAKNIVHLRKSEHTANLTSQYTHFYSEVSEPQNGNKWELALG-------------------------------------------------------------------------------------------------------------------------------------------------------L-ILSLVPY-------------------------------------------------PK-----QG-TDSKTVTPSKPKLVSTDQYLVTSGWSIADIYPLLSGT---ANGKRLRW----MRIEF-DKGPD-S-Q-EIYHPTIIKG--SLSLTIL---SCNGTVDSDIFPLGYV---GKTEGSTTNGCTEG-NYRTGTNPSSDDCSLTEILNREDNRD-KGEKKET-ESLEGPMV--GTFKRTCL
>Node66_1_0.09503011625031775_dist0.04
--------------------T-N---CYYDRFLFFGYSNRGWGQSNCCP--NCT---FEFG---PLPT--GLNGTACPLE---KCKGIYTRPNTCPFFNFVYAWRICDYYNFCYGVSKLDLCFVYADVAPTGIADYNYPFGCAWND-YRRRDLYFQRVVVLSFLLPATVCGPKSTLCVNFNFNGGGVLKFFQGDVDPTLIPCGGIPGVAVYQVNCTVWFQGGACIPGAC-----YMSGYNNPNFEPVSKDCMYICGDSECLLLQYGSFCQLRALEQDNVFQKYKGGFNFPKRSFIELLVTDGFKYCLGARDICAQKFGLVLPPLTDMAYTLGGTGGALQPFAMQMAYRFNGIGVNVLYENQKIANQFNAIIQSTALKLQVNNALNTLVKLSFGILNDIRLDKVEAEVQIDRLITGRLQSQTYVTQQLIAARSANLAAKMSECGQSKRVDFCGGHMSFPQAPHGVVFLHPNFTTPAICGAFPGVFWTRNPTTNFGCVIINNTVYPLQPESFELDKFKNHTSNVEIALNSILLGKYYKWYWLFGMILCTCCSCGCSCCCFDDEPGVKLHYMNTITIDKNRIVATKDVLEANSRDDSVSVTTSTANDAIAIIISTTTVNATVSDDNKAIATITASNASSSRITVVTHKEVITDVDKDIIAIDEIAISKST-NSRVKISLPNTDFAEIIFNLVFGRKDFYPNVKMTVQSFVIPNAARSVVTSFSTDTSFVIRDERQIGLDSYNPESYPNVKLTTLQFTDARIFNLDEIQRYVRLISVGISYRSTLANSAATTVIMSTSGKQEATIKDFQILSLIQGLNTLQAITSFAAQLGDVQQVLLEALKYLYVEARNGTFQFDVGVLDYDVDSSVQKRLNEVKNELQEQIPGLIATMRGSKEDVL-------LF-SQLNSGPFSYLHQDSV-FDNVLVATKVTTLDTTLVVANVVIKNFDFLVSVYAFYVSYLDKLFVNYMKYTI--LGFSELELGIFRTLLAR--AAYYFLYNDVALDSSLSFTSVFLGTSNKNNLSKPNGYKTI-LKFIT--NCPGGYYKKTPATQLETTNQPVAADLTTVSTGNCEHVNYE--TTSSQVEVSSLTNTTIVQIPPSPKFADDIAESLWLSGKDSSASQSSQHSHVYKQISEVLGGNDWIIVLK-------------------------------------------------------------------------------------------------------------------------------------------------------L--FTLI------------------------------------------N--HFP---VN-----RS-VNTNRTQLNPTYTQTYYWYYALHTN------PDNQNG---YQKNNLKW----SSAESNLVAGK-K-K-NIKSPNLIRD--TAVTKLH---NRSNGWSAESYPKSET---AEQAET-NNLSRV---LFKS-----------EDFFQSHPTN-VGNESKI-HP--SQNS-VKTPKEDCC
>Node66_1_0.09503011625031775_dist0.11
--------------------T--C--CYYDRFLFFGYSNRGWGQSNCCP--NCT---FEFG---PLPT--GLNGTACPLE---KCKGIYTRPNTCPFFNFVYAWRICDYYNFCYGVSKLDLCFVYADVAPTGIADYNYPFGCAWNDNYRRRDLYFQRVVVLSFLLPATVCGPKSTLCVNFNFNGGGVLKFFQGDVDPTLIPCGGIPGVAVYQVNCTVWFQGGACIPGAC-----YMSGYNNPNFEPVSKDCMYICGDSECLLLQYGSFCQLRALEQDNVFQKYKGGFNFPKRSFIELLVTDGFKYCLGARDICAQKFGLVLPPLTDMAYTLGGTGGALQPFAMQMAYRFNGIGVNVLYENQKIANQFNAIIQSTALKLQVNNALNTLVKLSFGILNDIRLDKVEAEVQIDRLITGRLQSQTYVTQQLIAARSANLAAKMSECGQSKRVDFCGGHMSFPQAPHGVVFLHPNFTTPAICGAFPGVFWTRNPTTNFGCVIINNTVYPLQPESFELDKFKNHTSNVEIALNSILLGKYYKWYWLFGMILCTCCSCGCSCCCFDDEPGVKLHYMNTITIDKNRIVATKDVLEANSRDDSVSVTTSTANDAIAIIISTTTVNATVSDDNKAIATITASNASSSRITVVTHKEVITDIDRDIIAIDEIAISKST-NSRVKISLPNTDFAEIIFNLVFGRKDFYPNVKMTVQSFVIPNAARSVVTSFSTNTSFVIRDERQIGLDSYNPESYPNVKLTTLQFTDARIFNLDEIQRYVRLISIGISYRSTLANSAATTVIMSTSGKQEATIKDFQILSLIQGLNTLQAITSFAAQLGDVQQVLLEALKYLYVEARNGTFQFDVGVLDYDVDSSVQKRLNEVKNELQEQIPGLIATMMGSKEDVL-------LF-SQLNNGPFSVLHQDSVKFDNVLVATKVTTLDTTLIGANVVIKNFDFLVSVYALYISFLDKLFVNFMKYTI--LGFSELELGIFRTLLAR--AAYYFLYGDVALDSSLSFTSVFLGTANKNSLSNPNGQKTYGLKFVT--NCPGGYYKKTPATRLETNNQPVAADLTTDSTGNCEHVNYE-QTTSNQIEVSSFTNTNIVQIPPSPKSADDIAESIWLSGEDSSASQSMHHSHVYEQVSEPLGGNNWIIVLK-------------------------------------------------------------------------------------------------------------------------------------------------------L--LLLI---------------------------------------------HFPQLVVD-----QG-GNTNRTQLQPSYTQTYFWYYAL-TGVNSGIRSDNLHGTNYFQKNN-NW----SLAES-IIAGK-S-N-SIKSSSMIRD--IALIKLH---NSTNGWTAGAYPRREV---AEQEETTNSFSNVGYNLFRS-----------ESFFQSYPTNIVGTELRI-HP--SLNS-VSIPKENCC
>Node66_1_0.09503011625031775_dist0.19
--------------------T-N---CYYDRFLFFGYSNRGWGQSNCCP--NCT---FEFG---PLPT--GLNGTACPLE---KCKGIYTRPNTCPFFNFVYAWRICDYYNFCYGVSKLDLCFVYADVAPTGIADYNYPFGCAWND-YRRRDLYFQRVVVLSFLLPATVCGPKSTLCVNFNFNGGGVLKFFQGDVDPTLIPCGGIPGVAVYQVNCTVWFQGGACIPGAC-----YMSGYNNPNFEPVSKDCMYICGDSECLLLQYGSFCQLRALEQDNVFQKYKGGFNFPKRSFIELLVTDGFKYCLGARDICAQKFGLVLPPLTDMAYTLGGTGGALQPFAMQMAYRFNGIGVNVLYENQKIANQFNAIIQSTALKLQVNNALNTLVKLSFGILNDIRLDKVEAEVQIDRLITGRLQSQTYVTQQLIAARSANLAAKMSECGQSKRVDFCGGHMSFPQAPHGVVFLHPNFTTPAICGAFPGVFWTRNPTTNFGCVIINNTVYPLQPESFELDKFKNHTSNVEIALNSILLGKYYKWYWLFGMILCTCCSCGCSCCCFDDEPGVKLHYMNTITIDKNRIVATKDVLEANSRDDSVSVTTSTANDAIAIIISTTTVNATVSDDNKAIATITASNASSSRITVVTHKEVITDVDKDIIAIDETAISKST-NSKVKSSLPNTDFAEIIFNLVFGRKDFYPNVKMTVQSFVIPNAARSVVTSFSTNTSFVVRDERQIGLDSYNPESYPNVKLTTLQYTDARIFKLDEIQRYVRLISIGISYRSTLANSAATTVIMSTSGKQEATIKDFQILSLIQGLNTLQAITSFASQLGDVQQVLLEALKYLYVEARNGTFKFDVGVLDYDVDSSVQKRLNEVKNELQEQIPGLIATMMGSKEDVL-------LFFSQLNSGPFGVLHQKSVKFDKVLVVTKVTILDTALVVSKVIVKNFDFLVSVYAFYVSLLDKLFINYMKYTI--LGFSDLELGIFRTLLAR--AAYYLLYNDVALDSSLSVTSVLLGTSNKNSLSNPNGQDTI-LRFIT--KCPGGYYKKSPATELETTNQPVAADLTVVSMGSCEHVNYE-QTT-SQIEASTSTNITVVQIPPSSNFADEIAESLWLSGKDGSASQSRQHSQVYEQVSEELGGNDWMLVLG-------------------------------------------------------------------------------------------------------------------------------------------------------L-IFLLKDF----------------------------------------R--HFPI--VT-----NG-GPANRTSIQPTDTHTYSWYYAV-TNANRGVRPGNQDGNSYYRKNNLRT----SPAGN-FIVGN-S-K-QIKRPNLLRD--TAVLQIH---DNSNGWTIEKYPRRTT---TEQEET-NNLNWV---LFKS-----------EGFVPPHPTD-ARKESRI-QP--SHSK---VPKENCC
>Node208_1_0.637669510970432_dist0.31
--------------------T-----CYYDRFLFFGYSNRGWGQSNCCP--NCTACKFEFG---PLPT--GLNGTACPLE---KCKGIYTRPNTCPFFNFVYAWRICDYYNFCYGVSKLDLCFVYADVAPTGIADYNYPFGCAWND-YRRRDLYFQRVVVLSFLLPATVCGPKSTLCVNFNFNGGGVLKFFQGDVDPTLIPCGGIPGVAVYQVNCTVWFQGGACIPGAC-----YMSGYNNPNFEPVSKDCMYICGDSECLLLQYGSFCQLRALEQDNVFQKYKGGFNFPKRSFIELLVTDGFKYCLGARDICAQKFGLVLPPLTDMAYTLGGTGGALQPFAMQMAYRFNGIGVNVLYENQKIANQFNAIIQSTALKLQVNNALNTLVKLSFGILNDIRLDKVEAEVQIDRLITGRLQSQTYVTQQLIAARSANLAAKMSECGQSKRVDFCGGDMSFPQAPHGVVFLHPNFTTPAICGAFPGVFWTRNPTTNFGCVIINNTVYPLQPESFELDKFKNHTSNVEIALNSILLGKYYKWYWLFGMILCTCCSCGCSCCCFDDEPGVKLHYMNTITIHKNRIVATKDVLEANSRDDSVSVTTSTANDVIAIIVSTNTVNATVSPDSKAIATIKASNVSSSRVTVVTHKEVITDVDKDIVAIDEIAISKST-NSRISISLPTTDFSEVIFNVVFGREDFYPSVKLTVQSFVVPNAPRGVVTSFSTNSSFVVKDERQIGLGTYKPESYPNVKLTTQQFSDSRIFNLDNLQRYVQLISVGISYRSILAQSAATSVVMSTSGKQDATIKDFQILSLMQGSNTLASATGFAAQLGDIQQVLLEALKYLYVEARNGTFQFNVGVLDYDVDSSVQKRLNEVRAELQEQVPGLIATMMGSKEDVL-------FF-AQISSSPFSTKVEDSF-FGNTIVATKVNSLNTWVLVGHVIIRNFDMFVAVEVEYVPFLSRIFANFVGYKTN-L-FLKLKLGLFRVKMSP--AAYHMLHDDIEQDAFLSFSEVFLDSSQKDALYKPSGQTTL-LKFIAISDCPGGFYQKPPSFQLPLADEPTLIDMMGVSLDNCEHIVYE--TQSQLLEVLLLVNTGIIQVPPSPKFHNDINDVVWHRSSEITATRVSQYSHFYSQISEPLGGDDWAVALS-------------------------------------------------------------------------------------------------------------------------------------------------------F-EFIVF------------------------------------------L--------TTL----DP-HVTGRPKPKKIQFDYYDKYFRLNSVIKG--YPPRQQT---VTKTGYKW----VSLNN-QTNKE-T-QPSSHQISLFNG--FVIFNLF---STNGHAGTKAVPLKEA---SKSTTNTRSLSDQ--TYLSGLFPGGPPCEAIEASIQNSRHD-TNDNNKA-QPVSRKFI-SAATRDACL
>Node208_1_0.637669510970432_dist0.79
--------------------T-----CYYDRFLFFGYSNRGWGQSNCCP--NCTACKFEFG---PLPT--GLNGTACPLE---KCKGIYTRPNTCPFFNFVYAWRICDYYNFCYGVSKLDLCFVYADVAPTGIADYNYPFGCAWND-YRRRDLYFQRVVVLSFLLPATVCGPKSTLCVNFNFNGGGVLKFFQGDVDPTLIPCGGIPGVAVYQVNCTVWFQGGACIPGACN----YMSGYNNPNKEPVSKDCMYICGDSECLLLQYGSFCQLRALEQDNVFQKYKGGFNFPKRSFIELLVTDGFKYCLGARDICAQKFGLVLPPLTDMAYTLGGTGGALQPFAMQMAYRFNGIGVNVLYENQKIANQFNAIIQSTALKLQVNNALNTLVKLSFGILNDIRLDKVEAEVQIDRLITGRLQSQTYVTQQLIAARSANLAAKMSECGQSKRVDFCGGHMSFPQAPHGVVFLHPNFTTPAICGAFPGVFWTRNPTTNFGCVIINNTVYPLQPESFELDKFKNHTSNVEIALNSILLGKYYKWYWLFGMILCTCCSCGCSCCCFDDEPGVKLHYMNTVTVDKNRIVATKNVIEANSKDDTISVTTNTSNDAIAILISTTTVNGNVSNNNKAVATITASTASSARITVVTHKETTTDVDKDIIAINEIAISKST-NSRVDIAIPNTDFAEVLFNGVFGRRDSYPSLTLAVRLFVVPNAPRSVVTTFTTQSTFVVKDERQVGLDTYKPESYPNVKLATHQFTDSQVFNLDDIDRYVQLISIGISYRSTLAQSAATNVVMSTTGKQTATIKDFQVLSLMKGLNILASATAFVAQLGDVQQHLLEALKYLYIAARNGTFQFGVGILDYEVDSSVQKRLNEMKSDLQERIPGLIATMMISKKNVL-------LF-ADLRSGPISIRVLENM-FEITVMTTRVSTPDTTIVIASVIMQDFDTF-SMYSNYVPFLDKPFINCVNKKT--P-FSKLRVDLFKILLTS--STFHIIYNDISIGALLSFGEAFLRVHIQNSLGRPNSQIRM-IRFKNVSDCPGGYYQETPSFQVESTNEPTVINLPGLSDDNCKEVSYETYTT-ATSEPSSLATTAISKVPPTPRFADDVNDAVWKKSRETSATEPSHYSHVYGKSTGPMGGENWVIWLV-------------------------------------------------------------------------------------------------------------------------------------------------------L-SNPSM------------------------------------------L--------VS-----DT-TLVGSPLPVFVVLITSLWYYNLPTIISKSVYPPYKQT---RVYTRVPW----DDTNA-QTPLD-R-EPVQHHPNIGSG--SNLFSIL---ASDGQFGIPDKPVDTN---EEVTEE-KDLTIS--LYVKKTIRGKKPCHVVERRDIITPRE-NNNNNRV-RRLLVPTR---TIKPTCV
>Node208_1_0.637669510970432_dist1.27
--------------------T-----CYYDRFLFFGYSNRGWGQSNCCP--NCTACKFEFG---PLPT--GLNGTACPLE---KCKGIYTRPNTCPFFNFVYAWRICDYYNFCYGVSKLDLCFVYADVAPTGIADYNYPFGCAWND-YRRRDLYFQRVVVLSFLLPATVCGPKSTLCVNFNFDGGGILKFFQGDVDPTLIPCGGIPGVAVYQVNCTVWFQGGACIPGAC-----YMSGYNNPNFEPVSKDCMYICGDSECLLLQYGSFCQLRALEQDNVFQKYKGGFNFPKRSFIELLVTDGFKYCLGARDICAQKFGLVLPPLTDMAYTLGGTGGALQPFAMQMAYRFNGIGVNVLYENQKIANQFNAIIQSTHLKLQVNNALNTLVKLSFGILNDIRLDKVEAEVQIDRLITGRLQSQTYVTQQLIAARSANLAAKMSECGQSKRVDFCGGHMSFPQAPHGVVFLHPNFTTPAICGAFPGVFWTRNPTTNFGCVIINNTVYPLQPESFELDKFKNHTSNVEIALNSILLGKYYKWYWLFGMILCTCCSCGCSCCCFDDEPGVKLHYMNSNTIDKNRIVSTKDVLKADARDDSVSIPSTTANDAIAINVSATTVNATVSDDNKAMANVTAFSPGSARITVVVQKEVITDVDKDIIAVDEVVISKST-NSHVDISLSNSDFADIVFKALFGRKDLYPSVNLTIQNFTIPNNPRSVVTLLPTESTFVARDKRRIGMHAYRPESYPPIKLVTQQFTSSHIFNLDDLQRYIQLVSVQMSYRYTLAQSAATSVVKSKSGKQNATNKDFQIMSFMQGMNTLDSSTAFAAQEGGIQQVLLEALKYLYVPARNGVFQFDLRVLDYGVENSIQEQLNEIRSDKQELVPGLTATMIGST-GIL-------FLIVLMDSGAISVEVSGSF-LDNTIFNTTGTKSRTVVLMGGTIVETLDIF-KKYVTLTPFYSHLIVSYGWHIVT-I-MSKLGFGVYLMWNKN--TGCHPLFGVKSRDVLLNFTEVLVRSSRRDTLSKPSGKAVIRVKFIAISGCPGDYHQTVPTFYPNEGNNPTLSVLNSISKGKCWRITYD--NTTKQLNITEITNVTIMRIILSPKAFTERNEDIYQRDPGNNATQASKHPILGNLINKLSGSLRWIIKVT-------------------------------------------------------------------------------------------------------------------------------------------------------E-DLPHLVK-------------------------------------------------VD-----AS-RTGTQSAIFFIKLEVNVGVVAS---QDSNLYNPQSAD---LLSTHTQL----SKGDE-FNKIV-T-STSQETQRYIKE--RYRNDLI---GFVSGNGKGIKPFWVL---GEVMES-RGVGKLV-PHFHVVLGEYDPTAGVSESLEGVMQT-IGLSHVL-TY--RSEV-KPDREAKCL
>Node102_1_0.3429678579166999_dist0.17
--------------------T-----CYYDRFLFFGYSNRGWGQSNCCP--NCT---FEFG---PLPT--GLNGTACPLE---KCKGIYTRPNTCPFFNFVYAWRICDYYNFCYGVSKLDLCFVYADVAPTGIADYNYPFGCAWND-YRRRDLYFQRVVVLSFLLPATVCGPKSTLCVNFNFNGGGVLKFFQGDVDPTLIPCGGIPGVAVYQVNCTVWFQGGACIPGAC-----YMSGYNNPNFEPVSKDCMYICGDSECLLLQYGSFCQLRALEQDNVFQKYKGGFNFPKRSFIELLVTDGFKYCLGARDICAQKFGLVLPPLTDMAYTLGGTGGALQPFAMQMAYRFNGIGVNVLYENQKIANQFNAIIQSTALKLQVNNALNTLVKLSFGILNDIRLDKVEAEVQIDRLITGRLQSQTYVTQQLIAARSANLAAKMSECGQSKRVDFCGGHMSFPQAPHGVVFLHPNFTTPAICGAFPGVFWTRNPTTNFGCVIINNTVYPLQPESFELDKFKNHTSNVEIALNSILLGKYYKWYWLFGMILCTCCSCGCSCCCFDDEPGVKLHYMNTIAIDKNRIVATKDVIEVNSRDDSVSVTTSTADDAIAIIISTTTVNATVPDDNKAIASITASNANSSRITVVTHKEVITDVDKNIIAIDEIAISKST-NSRVDTSLPNTDFAEVIFNVVFGRKDLYPNIKMTVQSFVVPNAPKSVVTSFSSITTFLIRSERQVGLDTYKPESVANVRLKTQTFTDSRIVNLDDIRRYVQLISIGISYRSTLANSAAASIVMSTSGKQEATIKDFQILTLMQGLNTLASATAFTAQIGDVQQVLLEALKYLYVEAKNGTFQFDVGILDYDVDSSVQKRLNEVKNELQEQIPGLIATLMGSKEDVL-------FI-AKISSGPFGILCQDPV-FDNLIASTKISTLDHSIIVSHTIIRSLDMFVSVYAYYMSFLDKLFVNFVSYQIATLGFSKLKLGLFRVVMTS--SAYYFLYDDVSQNALLNFTEVFRDGAETATLSKHFFEVTI-SKFLS--NGTNPYTLQKSSFQLESASEPPAHDLTAIHHGNCEHAAYE-HTSSQKVDIASMANTVIEQMPTSKRFAENISEVAWQRSQETTSTQASEYSSIYSQITELLGGNDWVVALK-------------------------------------------------------------------------------------------------------------------------------------------------------L--LFY-----------------------------------------------SSL--TT-----EG-TVSNKPQPIYTQFKTHSQYYSINQQSDNVVYPSGNNT---GKGHLISW----ANFNSKSVAER-A-N-HRHHNDIITRTTIVLLSMF---PPTNNFSPVSFPTSEV---NPSKRR-AEQLRS---YHKT-----------EE-KNTFPSV-LNQDTDA-HP--IATF-TGQVMNNCA
>Node102_1_0.3429678579166999_dist0.42
--------------------T-----CYYDRFLFFGYSNRGWGQSNCCP--NCT---FEFG---PLPT--GLNGTACPLE---KCKGIYTRPNTCPFFNFVYAWRICDYYNFCYGVSKLDLCFVYADVAPTGIADYNYPFGCAWND-YRRRDLYFQRVVVLSFLLPATVCGPKSTLCVNFNFNGGGVLKFFQGDVDPTLIPCGGIPGVAVYQVNCTVWFQGGACIPGAC-----YMSGYNNPNFEPVSKDCMYICGDSECLLLQYGSFCQLRALEQDNVFQKYKGGFNFPKRSFIELLVTDGFKYCLGARDICAQKFGLVLPPLTDMAYTLGGTGGALQPFAMQMAYRFNGIGVNVLYENQKIANQFNAIIQSTALKLQVNNALNTLVKLSFGILNDIRLDKVEAEVQIDRLITGRLQSQTYVTQQLIAARSANLAAKMSECGQSKRVDFCGGHMSFPQAPHGVVFLHPNFTTPAICGAFPGVFWTRNPTTNFGCVIINNTVYPLQPESFELDKFKNHTSNVEIALNSILLGKYYKWYWLFGMILCTCCSCGCSCCCFDDEPGVKLHYMNTIAIDKNQIVATKDVLEANTRDDSVSITTSTANDAIAIIINTTTINATVSDSNKAIATITASNASSSRITVVAHKEVITDVDKDIIAIDEIAISKST-NSRVEISLPNTDFAEVIFNAVYGRRDLYPNVKMTVQSFVVPNIPKSVVTSFSSITTFLIRSERQVGLDTYRPESVADAKLTTQQFTDNRIFNLDEIKRYVQLISTGISYRSTLASGAATSVVMSTSGKQDAAIKNFQILTLMQGLNTLTSATAVAAQLGDTQQVLLEALRYLYVEARNGTFQFDVGILDIDVDSSVQKRLNEVKNELQEQIPGLVATLMGSKEDIL-------FT-SQVASEPFAVIRQDSM-FDDVIIANKVNSLDTIIITSHIVIRNMDVFTSIYAYYANFLDKLFVNFVNYAI--LGFSRLKLGLFGVVLTS--GILFKLFDDISQSNLLNFTEVYTDSPKTGTLSNPDFETTI-SRFLS--NGTNPYTQQSNSFQLESKTEPTASDITAVSSSNCEHIAFK-H-SSQKIEVASMANTSVVQMPPSPQFDENLSKAAWQKSQTTTNTQANQYIHLYSQIAEPIGGRDWVITLK-------------------------------------------------------------------------------------------------------------------------------------------------------E--IYMI---------------------------------------------LNAL--AR-----SA---RNKPLPTDKQIKSSVKYHSLQRN------PPGNGI---SNDRSMNW----ATLDPRTISRK-T-D-QGNQPSISRG--LVLLSI----SLTGMLGTSPFPSNEV---NSHKHR-ADVQGS---FHKT-----------AD-SVAYPNI-SGHTSRV-QP--V-NH-AAHASENCV
>Node102_1_0.3429678579166999_dist0.68
--------------------T-----CYYDRFLFFGYSNRGWGQSNCCP--NCT---FEFG---PLPT--GLNGTACPLE---KCKGIYTRPNTCPFFNFVYAWRICDYYNFCYGVSKLDLCFVYADVAPTGIADYNYPFGCAWND-YRRRDLYFQRVVVLSFLLPATVCGPKSTLCVNFNFNGGGVLKFFQGDIDPTLIPCGGIPGVAVYQVNCTVWFQGGACIPGAC-----YMSGYNNPNFEPVSKDCMYICGDSECLLLQYGSFCQLRALEQDNVFQKYKGGFNFPKRSFIELLVTDGFKYCLGARDICAQKFGLVLPPLTDMAYTLGGTGGALQPFAMQMAYRFNGIGVNVLYENQKIANQFNAIIQSTALKLQVNNALNTLVKLSFGILNDIRLDKVEAEVQIDRLITGRLQSQTYVTQQLIAARSANLAAKMSECGQSKRVDFCGGHMSFPQAPHGVVFLHPNFTTPAICGAFPGVFWTRNPTTNFGCVIINNTVYPLQPESFELDKFKNHTSNVEIALNSILLGKYYKWYWLFGMILCTCCSCGCSCCCFDDEPGVKLHYMNTVIIDRNRFVATQDVLEANSKDDSVSVKASTANDATAIIISTTTVNATVSGDNKAIATITASNASSSRITVVTLKEIVTDVDKNIIAIDETAISKST-NSRVDASLPNTDFAAITFNSVFGRRDSYPNVKIKVQSFIVPNAPKSVTIALSSVITFLIRSKRQVGLDKYKPESVNDVKMTIQQFTDSRIFNLDNTQRYVQLISIGISYECMMASSADTSVVMSKYGRQDAIIKGFQVMTLMQGLNTLASATAFPIQLDDVRQILLDALKYLSIETRNGTFQFDVGMLDYDVDPSVQERLSEVKNEIHEQVPGLVATLMGSKKDIL-------VV-VQVSSGRFDVLHQNPI-FDNVVIATELANRNARIVMAKIIIKNLDLLISSYSYYVSFLAKIIIKFVNYAM--LGFSRLKLSLFRVIQTT--AAFYFMYDEANQEFLLNFNQIFRGTNDTGTWSRPFFKVTI-RRFLT--NGTDPYTLHKSSFQLDSSSDPTAAELRAISVGGNEHVPYA-HTSSQRVEIANVTNTNVIQMPPSPKFVENISQAVTQRSQETSETKTSVMTSVYSQMATPLGGNDWTMGLK-------------------------------------------------------------------------------------------------------------------------------------------------------I---PL---------------------------------------------------GPM-----ES-TVLNSGRLTYSEYKPFERDCIRDRHYANIMYLPDIIT---PKGNNLNW----NTVDFQGPAKL-T-A-GKSGPGTTDG--TLLVAL----PAPDPLIPTSFPIYST---NAASLQ-MKQPNY---LLPA-----------GD-RTEEPNT-LSKSTHV-VL--STIL-SQWDHESIE
>Node71_1_0.12987878933750002_dist0.06
--------------------T-----CYYDRFLFFGYSNRGWGQSNCCP--NCT---FEFG---PLPT--GLNGTACPLE---KCKGIYTRPNTCPFFNFVYAWRICDYYNFCYGVSKLDLCFVYADVAPTGIADYNYPFGCAWNDNYRRRDLYFQRVVVLSFLLPATVCGPKSTLCVNFNFNGGGVLKFFQGDVDPTLIPCGGIPGVAVYQVNCTVWFQGGACIPGAC-----YMSGYNNPNFEPVSKDCMYICGDSECLLLQYGSFCQLRALEQDNVFQKYKGGFNFPKRSFIELLVTDGFKYCLGARDICAQKFGLVLPPLTDMAYTLGGTGGALQPFAMQMAYRFNGIGVNVLYENQKIANQFNAIIQSTALKLQVNNALNTLVKLSFGILNDIRLDKVEAEVQIDRLITGRLQSQTYVTQQLIAARSANLAAKMSECGQSKRVDFCGGHMSFPQAPHGVVFLHPNFTTPAICGAFPGVFWTRNPTTNFGCVIINNTVYPLQPESFELDKFKNHTSNVEIALNSILLGKYYKWYWLFGMILCTCCSCGCSCCCFDDEPGVKLHYMNTITIDKNRIVATKDVLEANSRDDSVSVTTSTANDAIAIIISTTTVNATVSDDNKAIATITASNASSSRVTVVTHKEVITDVDKDIIAIDEIAISKST-DSRVDISLPNTDFAEVVFNVAFGRKDLYPNVKMSIQSFVVPNAPRSVVTSFSINSSFRVKDDRQIGLDTYKPESYPNIKLTTQQFTDSRIFSLDDIQRYVQLISIGISYRSTLANSAATSIVMSNSGKQEATIKDFQILTLMQGLNTLASATAFAAQLGDVQQVLLEALKYLYVEARNGTFLFDVGILDYDVDSSVQKRLNEVKNELQEQIPGLIATLMGSKEDVL--------K-GSFSSGPLDILHQDSV-FDNIIVATKVSTMDKSIVMSNVVIRNLNFFVSIFSFYISFLDKLFIRLIGYQI--LGFSKLKLGLFRVLLTL--IAYYFLYDDVSQNALISFSEVFLGTSKKNSLSKVNGQVMLGSRFINVSNCPGGYYLQTPSFKLESTSEPTAADLTAISAGNCEHVTYE-HTSSQKVEIASMANSSIVAMPPSPKFAEDISKAVWQKSQETTNTQPSQYGSIFSQISEPLGGNDWVVALI-------------------------------------------------------------------------------------------------------------------------------------------------------L--LLFF---------------------------------------------ITL---VS---DIET-ETDDMSPPQQTSFRTLNGFLAFNYE------PPKQEAL-KPTGNQLTI----NNFESNSIGEK-P-N-HKHNPDIATG--SVLLNAF---PRNSTWGTSAFPTKEI---ENSRET-RNIAISASNRLNDPFPDGRSCT-PSEFWNDYTTN-IGESSRF-HP--SASL-TDKTRENCE
>Node71_1_0.12987878933750002_dist0.16
--------------------T-----CYYDRFLFFGYSNRGWGQSNCCP--NCT---FEFG---PLPT--GLNGTACPLE---KCKGIYTRPNTCPFFNFVYAWRICDYYNFCYGVSKLDLCFVYADVAPTGIADYNYPFGCAWNDNYRRRDLYFQRVVVLSFLLPATVCGPKSTLCVNFNFNGGGVLKFFQGDVDPTLIPCGGIPGVAVYQVNCTVWFQGGACIPGAC-----YMSGYNNPNFEPVSKDCMYICGDSECLLLQYGSFCQLRALEQDNVFQKYKGGFNFPKRSFIELLVTDGFKYCLGARDICAQKFGLVLPPLTDMAYTLGGTGGALQPFAMQMAYRFNGIGVNVLYENQKIANQFNAIIQSSALKLQVNNALNTLVKLSFGILNDIRLDKVEAEVQIDRLITGRLQSQTYVTQQLIAARSANLAAKMSECGQSKRVDFCGGHMSFPQAPHGVVFLHPNFTTPAICGAFPGVFWTRNPTTNFGCVIINNTVYPLQPESFELDKFKNHTSNVEIALNSILLGKYYKWYWLFGMILCTCCSCGCSCCCFDDEPGVKLHYMNTITIDKNRIVATKDVLEASSKDDSVSVTTSTANDAIAIIISTTTVNATVSDDNNAFATITASNASSSRITVVVHKEVITDVDKDIVAIDEIAISKST-NSRVDISLPNTDVAEVVFNVAFGRKDLYPNVKMSIQSLVVPNAPRSVVTSFSINPSFVVKDDRQIGLDTYKPESYPNIKLTTQQFTNSRIFNLDDIQRYVQLIRIGISYRSTLANSAATSIVMSNSGKQEATIKDFQILTLMQGLNTLASATAFAAQLGDVHQVLLEALKSLYVVARNGTFQFDVGILDYDVDSSVQKRLKEVKNELQKQIPGLIATLMGSKEDVL-------KF-GSFSSGPFDVLHQDSV-FDNINVAMKFNTMNTSVTMSNVVIRNVNFFVSIFAFYISFLDKLFVNFVGYQI--LGFSKLRLGLFRIILPL--VAYYFVHDNVSQDVLVSFSTVFLGQSEQNSLSKANGQVMSGSRFIDVSDCPGGYYLQTPSFKLESTSEPNAADLTAISAGNCEHVAYE-HTSSQRVEIASIANSSIIQMPPSPKFAEDISEAVWQKTQEQTSTQASQYSSISNQINEPLGGNSWVIALK-------------------------------------------------------------------------------------------------------------------------------------------------------I--LLFF---------------------------------------------STL---AG---DLDM-QVDDETPPGQTQFLALNGFFAFNYS------SPNQDPL-RPKGTQIAM----NKFVGNSVGET-K-T-HNHNPNGEKG--SILLKAF---PTTNTWNTSALPTREI---KTSKET-NDIATSTYNKLHDPFEGGKPCT-TPNFWNDYITN-IGDPGKF-HL--FANL-ADNTRENCA
>Node71_1_0.12987878933750002_dist0.25
--------------------T-----CYYDRFLFFGYSNRGWGQSNCCP--NCT---FEFG---PLPT--GLNGTACPLE---KCKGIYTRPNTCPFFNFVYAWRICDYYNFCYGVSKLDLCFVYADVAPTGIADYNYPFGCAWNDNYRRRDLYFQRVVVLSFLLPATVCGPKSTLCVNFNFNGGGVLKFFQGDVDPTLIPCGGIPGVAVYQVNCTVWFQGGACIPGAC-----YMSGYNNPNFEPVSKDCMYICGDSECLLLQYGSFCQLRALEQDNVFQKYKGGFNFPKRSFIELLVTDGFKYCLGARDICAQKFGLVLPPLTDMAYTLGGTGGALQPFAMQMAYRFNGIGVNVLYENQKIANQFNAIIQSTALKLQVNNALNTLVKLSFGILNDIRLDKVEAEVQIDRLITGRLQSQTYVTQQLIAARSANLAAKMSECGQSKRVDFCGGHMSFPQAPHGVVFLHPNFTTPAICGAFPGVFWTRNPTTNFGCVIINNTVYPLQPESFELDKFKNHTSNVEIALNSILLGKYYKWYWLFGMILCTCCSCGCSCCCFDDEPGVKLHYMNTITIDKNRIVATKDILEANSKDDGVSVTTSTANEAIAIIISSPTVNATVSSDNKAIATISASSASSSRITVVTHKEVIAYVDKDIIAIDEIAISKST-NSRVDISLPNTDFAEVVFNVAFGRKDLYPNVKMSIQSFVVPNAPRSVVTSFSINSSYVVKDDRQIGIDTYRPESYPNIKLTTQQFTDSRIFTLDDTQRYVQLISVGISYRSTLANSAATSIVMSNNGQQEATIRDFQILTLMQGLNTLASVTAFAAQLGDLQQVLLEALKYLYVEARNGTFQFDVGLLDYGVDSSVQKRINEVKNELQEQIPGLIATLMGSKEDVL-------KF-GAFSSGPFDVLQQDSI-IDNIVVATAVTNTDTSVTMSNVIILNLNFFVDIFAFHVSFLDKLFVEFVGFQI--LGFSKLALGLFRVLLSL--VAYYFLYDDVSQNAIVPFSEVFLGTSRKNSLSKANGQAMLGSMFVHVSNCPGGYYLQTPNFKLGSTSEPTATDLVDIAAGNCEQITFE-HTSSQKIEVASVTSMSVVQMPPNPSFAEDMSESVWTKGQETTSTQASHYSSLFSRISEPLNGNDWVIASK-------------------------------------------------------------------------------------------------------------------------------------------------------L--FMFF---------------------------------------------STL---VP---DIGK-ETSDINSPQSTKFKVLKGFTKLNYR------TPQTDSP-RVTHAVMSM----DSFTGSGVGKK-P-N-HRHNPEASKG--SVLLTAY---TANSSWKSSAKPKNQV---RNGKGI-RNVIITTINKLQGPFPNVGPCI-PPVSWSGYTTD-TGDPSRF-NP--NESL-SVTTVENCV
>Node65_1_0.03472141329008244_dist0.01
--------------------T-----CYYDRFLFFGYSNRGWGQSNCCP--NCT---FEFG---PLPT--GLNGTACPLE---KCKGIYTRPNTCPFFNFVYAWRICDYYNFCYGVSKLDLCFVYADVAPTGIADYNYPFGCAWND-YRRRDLYFQRVVVLSFLLPATVCGPKSTLCVNFNFNGGGVLKFFQGDVDPTLIPCGGIPGVAVYQVNCTVWFQGGACIPGAC-----YMSGYNNPNFEPVSKDCMYICGDSECLLLQYGSFCQLRALEQDNVFQKYKGGFNFPKRSFIELLVTDGFKYCLGARDICAQKFGLVLPPLTDMAYTLGGTGGALQPFAMQMAYRFNGIGVNVLYENQKIANQFNAIIQSTALKLQVNNALNTLVKLSFGILNDIRLDKVEAEVQIDRLITGRLQSQTYVTQQLIAARSANLAAKMSECGQSKRVDFCGGHMSFPQAPHGVVFLHPNFTTPAICGAFPGVFWTRNPTTNFGCVIINNTVYPLQPESFELDKFKNHTSNVEIALNSILLGKYYKWYWLFGMILCTCCSCGCSCCCFDDEPGVKLHYFNTITIDKNRIVATKDVLEANSRDDSVSVTTSTANDAIAIIISTTTVNATVSDDNKAIATITASNASSSRITVVTHKEVITDADKDIIAIDEIAISKST-MSRVKVSLPNTDFAEIIFSLVFGRKDFYPNVQLTVQSFVIPNAARSVVTSFSTNTSFVIRDERQIGLDSYNPESYPNVKLTTLQFTDARIFNLDEIQRYVRLISIGISYRSTLANSAATTVIMSTSGKQEATIKDFQILSLIQGLNTLQAITSFAAQLGDIQQVLLEALKYLYVEARNGTFQFDVGVLDYDVDSSVQKRLNEVKNELQEQIPGLIATMMGSKEDVL-------VF-SQLNSGPFSVLHQDSVKFDNVLVSTKITTLDKTLIVANVVIKEFDFLVSVYAFYVPFMDKLFVNYIKHTI--LGFSELDLGIFQTLLAR--AAYYFLYNDVALDSTLSFTSVFLGTSNKNSLSKPNGQKTI-LKFIT--NCPGGYYKKTPATQLETTNQPVAADLTTVSTGNCEHVNYE-QTTSSQIEVSSLTNTTIVQIPPSPKFADDIAESLWLSGKDSSASQSAQHSQVYEQISEPLGGNDWIIVLK-------------------------------------------------------------------------------------------------------------------------------------------------------L--LL-------------------------------------------------P---VS-----HG-VNTTRTQLPSAYTTTLFWF-EIHVSGTNGIRPPNQNG---YHKNNLKW----SSNESQLLNGK-Q-N-NIKSPNLVRD--QAVIRLH---DSSSGWTAGAYPRKET---TEQEET-NSLAKV---LFKS-----------EGFFQGHPTN-IGNENKI-HP--SQNS-VATPKDSCC
>Node65_1_0.03472141329008244_dist0.04
--------------------T-----CYYDRFLFFGYSNRGWGQSNCCP--NCT---FEFG---PLPT--GLNGTACPLE---KCKGIYTRPNTCPFFNFVYAWRICDYYNFCYGVSKLDLCFVYADVAPTGIADYNYPFGCAWNDNYRRRDLYFQRVVVLSFLLPATVCGPKSTLCVNFNFNGGGVLKFFQGDVDPTLIPCGGIPGVAVYQVNCTVWFQGGACIPGAC-----YMSGYNNPNFEPVSKDCMYICGDSECLLLQYGSFCQLRALEQDNVFQKYKGGFNFPKRSFIELLVTDGFKYCLGARDICAQKFGLVLPPLTDMAYTLGGTGGALQPFAMQMAYRFNGIGVNVLYENQKIANQFNAIIQSTALKLQVNNALNTLVKLSFGILNDIRLDKVEAEVQIDRLITGRLQSQTYVTQQLIAARSANLAAKMSECGQSKRVDFCGGHMSFPQAPHGVVFLHPNFTTPAICGAFPGVFWTRNPTTNFGCVIINNTVYPLQPESFELDKFKNHTSNVEIALNSILLGKYYKWYWLFGMILCTCCSCGCSCCCFDDEPGVKLHYFNTITIDKNRIVATKDVLEANSRDDSVSVTTSTANDAIAIIISTTTVNATVSDDNKAIAIITASNASSSRITVVTHKEVITDVDKDIIAIDEIAISKST-MSRVKVSLPNQDFAEIIFSLVFGRKDFYPNVQLTVQSFVIPNAARSVVTSFSTNTSFVIRDERQIGLDSYNPESYPNVKLTTLQFTDARIFNLDEIQRYVRLISIGISYRSTLANSAATTVIMSTSGKQEATIKDFQILSLIQGLNTLQAITSFAAQLGDVQQVLLEALKYLYVEARNGTFQFDVGVLDYDVDSSVQKRLNEVKNELQEQIPGLIATMMGSKEDVL-------VF-SQLNSGPFSVLHQDSV-FDNVLVSTKITTLDKTLIVANVVIKEFDFLISVYAFYVPFMDKLFVNYIKHTI--LGFSELDLGIFQTLLAR--AAYYFLYNDVALDSTLSFTSVFLGTSNKNSLSKPNGQKTIGLKFIT--NCPGGYYKKTPATQLETTNQPVAADLTTVSTGNCEHVNYE-STTSSQIEVSSLTNTTIVQIPPSPKFADNIAEGLWWSGKDSSASQSAQHSHVYEQIEKPLGGNDWIIVLK-------------------------------------------------------------------------------------------------------------------------------------------------------I-VLL-----------------------------------------------SVPL--VS-----HG-VNTTRTQLPPAYTVTLFWFHAIRVSGTNGIRPPNQDG--YYHNSKLKW----STNESQLLEEK-Q-N-NIKSPNLVRD--QTVIRLH---DSSSGWTAGSYLRKET---TEQKET-NNLAKIGYSIFKI-----------KGLFQSHPTN-VGNENKL-NP--SQNS-VATPEDSCC
>Node65_1_0.03472141329008244_dist0.06
--------------------T-----CYYDRFLFFGYSNRGWGQSNCCP--NCT---FEFG---PLPT--GLNGTACPLE---KCKGIYTRPNTCPFFNFVYAWRICDYYNFCYGVSKLDLCFVYADVAPTGIADYNYPFGCAWNDNYRRRDLYFQRVVVLSFLLPATVCGPKSTLCVNFNFNGGGVLKFFQGDVDPTLIPCGGIPGVAVYQVNCTVWFQGGACIPGAC-----YMSGYNNPNFEPVSKDCMYICGDSECLLLQYGSFCQLRALEQDNVFQKYKGGFNFPKRSFIELLVTDGFKYCLGARDICAQKFGLVLPPLTDMAYTLGGTGGALQPFAMQMAYRFNGIGVNVLYENQKIANQFNAIIQSTALKLQVNNALNTLVKLSFGILNDIRLDKVEAEVQIDRLITGRLQSQTYVTQQLIAARSANLAAKMSECGQSKRVDFCGGHMSFPQAPHGVVFLHPNFTTPAICGAFPGVFWTRNPTTNFGCVIINNTVYPLQPESFELDKFKNHTSNVEIALNSILLGKYYKWYWLFGMILCTCCSCGCSCCCFDDEPGVKLHYFNTITIDKNRIVATKDVLEANSRDDSVSVTTSTANDAIAIIISTTTVNATVSDDNKAIATITASNASSSRITVVTHKEVITDTDNDIIAIDEIAISKST-MSRVKVSLPNTDFAEIIFSLVFGRKDFYPNVQLTVQSFVIPNAARSVVTSFSTNTSFVIRDERQIGLDSYNPESVPNVKLTTLQFTNARIFNLDEIQRYVRLISIGISYRSTLANSAATTVIMSTPGKQEATIKDFQILSLIQGLNTLQAITSFAAQLGDVQQVLLEALKYLYIEARNGTFQFDVGVLDYDVDSSVQKRLNEVKNELQEQIPGLIATMMGSKEDVL-------VF-SELNSGPFSILHQDSV-FDNVLISTKITTLDKTLIVANVVIKEIDFLVSVYAFYVPFMNKLFVNYVKHTI--LGFSELDLGIFQTLLAG--AAYYFMYNDVALDSTLSFTSVFLRTSNKNSLSKPNGQKTFGLKFITEQNCPGGYYKKTPATQLETTNQPVAADLTTVSTGNCEHVNYE-QTTGSQIEISSLTNTAIVQIPPSPQFAVDIAESLWLSGKDSSASQSAQHSHVYTQISEPLGGNDWIIVLK-------------------------------------------------------------------------------------------------------------------------------------------------------L-VLFQL---------------------------------------------SVPL--VS-----HSQ--TTRTQLPPAYTTTLFWFHAIHVAGTNGIRPPNLNGT-YYSRNNLKW----SSNESQLLDGR-Q-D-NIKSPSLVRD--RAIIRLH---NSSSGWTAGAHPRRET---TAQEAT-SNIAKAGYNIFKSIYAGSTPCNGVEGFFHSHPTN-VGNENKT-HP--SQNS-VAIPKKSCC
>Node67_1_0.1057130790700505_dist0.05
--------------------T-----CYYDRFLFFGYSNRGWGQSNCCP--NCT---FEFG---PLPT--GLNGTACPLE---KCKGIYTRPNTCPFFNFVYAWRICDYYNFCYGVSKLDLCFVYADVAPTGIADYNYPFGCAWND-YRRRDLYFQRVVVLSFLLPATVCGPKSTLCVNFNFNGGGVLKFFQGDVDPTLIPCGGIPGVAVYQVNCTVWFQGGACIPGAC-----YMSGYNNPNFEPVSKDCMYICGDSECLLLQYGSFCQLRALEQDNVFQKYKGGFNFPKRSFIELLVTDGFKYCLGARDICAQKFGLVLPPLTDMAYTLGGTGGALQPFAMQMAYRFNGIGVNVLYENQKIANQFNAIIQSTALKLQVNNALNTLVKLSFGILNDIRLDKVEAEVQIDRLITGRLQSQTYVTQQLIAARSANLAAKMSECGQSKRVDFCGGHMSFPQAPHGVVFLHPNFTTPAICGAFPGVFWTRNPTTNFGCVIINNTVYPLQPESFELDKFKNHTSNVEIALNSILLGKYYKWYWLFGMILCTCCSCGCSCCCFDDEPGVKLHYMNTITIDKNRIVATKDVLEANSRDDSVSVTTSTANDAIAIIISTTIVNATVSDDNKAIATITASNASSSRITVVTHKEVITDVDEDIIAIDEIAISKSTRNSRVDISLPNTDFAEVIFNAVFGRKDLYPNVKMTVQSFVVPNAARSVVTSFSTNTSFVVRDERQIGLDSYKPESYPNVKLTTLQFTDARVFNLDDIQRYVRLISIGISYRSTLANSAATAVIMSTSGKQEATIKDFQILSLIQGLNTLQAITSFAAQLGDVQQVLLEALKYLYVEARNGTFQFDIGVLDYDVDSSVQKRLNEVKNELQEQIPGLIATMMGSKEDIL-------I--AQLLSGPFSVLHQGSV-FDTILVATKVSTLDTTLIVSHVILRNFDIFVSVYAYYVSFLDKLFVNFVSYTI--LGFSEIKLGLFRVMMTSE-AAYYFLFDDVALDSLLSFTQVFMGTSNKNSLSEPNGQKTL-LKFIT--NCPSGYYQKTPATQLETTSQPTAADLTTVSTGNCEYVNYE-QTTSSQIEVSSLTNTTIVQIPPSPKFADDIAESMWLSGKDSSASQSTQHSHVYEQISEPLGGNDWIVVLK---------------------------------------------------------------------------------------------------------------------------------------------------------IYLIA---------------------------------------------YVP---II-----QD-ANNTRPQPRSTRYQTYNFYYFIQIN------PPGQET---YQRNQPNW----RSFDSKQIAAK-P-N-NKGHPNLIRG--SVFLELFN--NTSSGF---AYPRRST---SEQDEN-KNLAKS---YFQS-----------EGFWQNHPTN-VGDDSRV-HP--SQNS-VSTPKENCC
>Node67_1_0.1057130790700505_dist0.13
--------------------T-----CYYDRFLFFGYSNRGWGQSNCCP--NCT---FEFG---PLPT--GLNGTACPLE---KCKGIYTRPNTCPFFNFVYAWRICDYYNFCYGVSKLDLCFVYADVAPTGIADYNYPFGCAWND-YRRRDLYFQRVVVLSFLLPATVCGPKSTLCVNFNFNGGGVLKFFQGDVDPTLIPCGGIPGVAVYQVNCTVWFQGGACIPGAC-----YMSGYNNPNFEPVSKDCMYICGDSECLLLQYGSFCQLRALEQDNVFQKYKGGFNFPKRSFIELLVTDGFKYCLGARDICAQKFGLVLPPLTDMAYTLGGTGGALQPFAMQMAYRFNGIGVNVLYENQKIANQFNAIIQSTALKLQVNNALNTLVKLSFGILNDIRLDKVEAEVQIDRLITGRLQSQTYVTQQLIAARSANLAAKMSECGQSKRVDFCGGHMSFPQAPHGVVFLHPNFTTPAICGAFPGVFWTRNPTTNFGCVIINNTVYPLQPESFELDKFKNHTSNVEIALNSILLGKYYKWYWLFGMILCTCCSCGCSCCCFDDEPGVKLHYMNTITIDKNRIVATKPVLEANSRDDSVSVTTSTANDAIAIIISTTTVNATVSDDNKAIATITTSNASSSRITVVTHKEVITDVDRDIIAIDEIAISKST-NSRVDISLPNTDFAEVIFNAVFGRKDLYPNVKMTVQSFVVPNAARSVATSFSTNTSFVVRDERQIGLDSYKPESYPNVKITTLQFTDARVFNLDDIQRYVRLMSIGISYRSTLANSAATTVIMSTSGKQEATIKDFQILSLIQGLNTLQAITSFVAQLGDVQQVLLTALKYLYVEARNGTFQFDVGVLDYDVDSSVQKRLNEVRSELQEQIPGLISTMMGSKEDVL-------IS-AQLLSGPFSVLHQGSI-LDNILVPTKVSTLDTTLIVSHVIIRNLDYFMSVYSYNVTFLDSLFVNYVSYTI--LGFSEIKLGLFRVLMTS--ATYYFLFDDVALDSLLSFTQVFLGTSNKNSLSKPNGQKTL-LKFIT--NCPGGYYQKTPAMQLETTSQPTAADLTIVSTGNCKHVNYE-LATSSQIEVNAITSSTIVEIPPSPKFADEIVESLWLSGKDSGASQSAQHSHVYEQISEPLGGNDWIVVLK-------------------------------------------------------------------------------------------------------------------------------------------------------I--FLIA---------------------------------------------HLPL--IA---QIQG-AKSTRPQPETAKYQTYNRYYSTQIN------LPGQEL---YQRNQPNW----RSFESNQVAAK-S-N-NKSRPSLVRD--KAFDELF---NTSSGSAPASYPRKET---SEGDDT-RNLIKS---YIKN-----------EGFWNHHPTD-VRVNNRN-YP--RDNS-IGTPRENCC
>Node67_1_0.1057130790700505_dist0.21
--------------------T-----CYYDRFLFFGYSSRGWGQSNCCP--NCT---FEFG---PLPT--GLNGTACPLE---KCKGIYTRPNTCPFFNFVYAWRICDYYNFCYGVSKLDLCFVYADVAPTGIADYNYPFGCAWND-YRRRDLYFQRVVVLSFLLPATVCGPKSTLCVNFNFNGGGVLKFFQGDVDPTLIPCGGIPGVAVYQVNCTVWFQGGACIPGAC-----YMSGYNNPNFEPVSKDCMYICGDSECLLLQYGSFCQLRALEQDNVFQKYKGGFNFPKRSFIELLVTDGFKYCLGARDICAQKFGLVLPPLTDMAYTLGGTGGALQPFAMQMAYRFNGIGVNVLYENQKIANQFNAIIQSTALKLQVNNALNTLVKLSFGILNDIRLDKVEAEVQIDRLITGRLQSQTYVTQQLIAARSANLAAKMSECGQSKRVDFCGGHMSFPQAPHGVVFLHPNFTTPAICGAFPGVFWTRNPTTNFGCVIINNTVYPLQPESFELDKFKNHTSNVEIALNSILLGKYYKWYWLFGMILCTCCSCGCSCCCFDDEPGVKLHYINTITIDKNRIIATKDVLEANSRDNSVSVTTSTANDALAIIISTTTVNATVSDDNKAIATITASNASSSRIAVVSHKEVITDVDRDIIAIDEIAISKST-NSRVDISLPNTDFAEVIFNAIFGRKDLYPNVKVTVQSFVVPNAARSVVTSFSTNTSFVVRDERQIGLDSYKPESYPNVKLTTLQLTDARVYKLDDIQRYVRLISIGISYRSTLSNSAATTVIMSTSGKQEATIKDFQILHLIQGLNTLQAITSFAAQLGDVQQVLLETLKYLYVEVRNGTFQFDVGVLDYDVDSSVQKRLNEVKNELQEQIPGLIVTMMGSKEDKL-------IF-AQLLSGPLSVLHQSSI-YDNILVATKVSTLDTTLLVAHVIIRKFDMF-SVYTYYVTHLDKLFVNFVSYTI--LGFSEIKLGLFRILITS--AAYFFLFEDIALDSLLGIIQTFMGTSNKNSLQKPDGQKTL-LKFIT--NCPGGYYQKTPATQIESTSQPTTSDLTTASTGNSEHINYE-QTTNRQIEVSGLTNTTIVQIPPNPKFADDIAESLWLSGKNSSARQSAQHSHIYEQVSETLSGNDWSIVLK-------------------------------------------------------------------------------------------------------------------------------------------------------M-VFLLA---------------------------------------------HFPL--MI-----QR-STSNRPNPKAARYRTYGWYYSSQVN------PPGTES---MKKNKPEW----RAFDSKQVATK-T-S-DKNRPNLIKN--DVFIELF---KTNSDFTASPYAKTEN---LKFEGA-DNLLKS---YFKN-----------EDFWQDWPTS-AGGDNRV-HS--PQNA-VSTPKEDCC
>Node69_1_0.6152131177162455_dist0.3
--------------------T-----CYYDRFLFFGYSNRGWGQSNCCP--NCTACKFEFG---PLPT--GLNGTACPLE---KCKGIYTRPNTCPFFNFVYAWRICDYYNFCYGVSKLDLCFVYADVAPTGIADYNYPFGCAWND-YRRRDLYFQRVVVLSFLLPATVCGPKSTLCVNFNFNGGGVLKFFQGDVDPTLIPCGGIPGVAVYQVNCTVWFQGGACIPGAC-----YMSGYNNPNFEPVSKDCMYICGDSECLLLQYGSFCQLRALEQDNVFQKYKGGFNFPKRSFIELLVTDGFKYCLGARDICAQKFGLVLPPLTDMAYTLGGTGGALQPFAMQMAYRFNGIGVNVLYENQKIANQFNAIIQSTALKLQVNNALNTLVKLSFGILNDIRLDKVEAEVQIDRLITGRLQSQTYVTQQLIAARSANLAAKMSECGQSKRVDFCGGHMSFPQAPHGVVFLHPNFTTPAICGAFPGVFWTRNPTTNFGCVIINNTVYPLQPESFELDKFKNHTSNVEIALNSILLGKYYKWYWLFGMILCTCCSCGCSCCCFDDEPGVKLHYLNTITIDKNRIEATKGVLEANSKDDSVSVTTSTANDAIAIIISTTTVNATVSDDNKAIATITASNTSSSRITVVTQKEVVNDVDKDVIAIDEIAILKST-NSRVDMSLPDTDFAKVIFNAVFGRKDLYSNVRMTVQSFAVPNAPRSIVTSFSTNSSFVVRDERQIGLDKYKPESYPNIRLTTQQFTDSRIFNLDDIKRYMQLIAIGISYRSTLANSAATSVVMSTSGKQEAAIKDFQILTLMQGLNTLASATAFAAQLGDVQQILIEALSHFYVEARNGTFQFDVGVLDYDVDSSVSKRLNGIKNELQEQIPGMIATMMGSKEDVL-------VF-AQLASGPFSVLHQDSV-FDDFLVATQVSILDTSIIVGHVVIKNFDVFISVYAYYVNFLDKLIINFVDYEF--LRFSELKLGLFNVIMNG--SSYYILYDDVSTDSFWSFTDVFLGASEKNSLSKPNGGVTI-PNFID--TCPGGYYQRTPGFLLDTTSAPTPTKLTAVPTGDCEHMTYN-QTISQQVEISFMANISIVQIPSSPKFADDISEAVWQKSQETTATQASQYTYIYPQVSKPLGGDEWVVAIK-------------------------------------------------------------------------------------------------------------------------------------------------------L--FLLF---------------------------------------------PILILSIF-----NG-GAIDQSQSRFAIFPNLSWYFSFNGNSQNVAYSKGQEP---GDGDNVTW----ISFESRSANEN-L-KPHKLYTGISKS--NVLLNGF---ITNGKLDSEGSPTRES---VGSTEN-KNQASA---YFQG-----------EA-WQNSATN-IDTDSRV-QP--VQNL-IDTARGKCI
>Node69_1_0.6152131177162455_dist0.76
--------------------T-----CYYDRFLFFGYSNRGWGQSNCCP--NCTACKFEFG---PLPT--GLNGTACPLELLPKCKGIYTRPNTCPFFNFVYAWRICDYYNFCYGVSKLDLCFVYADVAPTGIADYNYPFGCAWND-YRRRDLYFQRVVVLSFLLPATVCGPKSTLCVNFNFNGGGVLKFFQGDVDPTLIPCGGIPGVAVYQVNCTVWFQGGACIPGAC-----YMSGYNNPNFEPVSKDCMYICGDSECLLLQYGSFCQLRALEQDNVFQKYKGGFNFPKRSFIELLVTDGFKYCLGARDICAQKFGLVLPPLTDMAYTLGGTGGALQPFAMQMAYRFNGIGVNVLYENQKIANQFNAIIQSTALKLQVNNALNTLVKLSFGILNDIRLDKVEAEVQIDRLITGRLQSQTYVTQQLIAARSANLAAKMSECGQSKRVDFCGGHMSFPQAPHGVVFLHPNFTTPAICGAFPGVFWTRNPTTNFGCVIINNTVYPLQPDSFELDKFKNHTSNVEIALNSILLGKYYKWYWLFGMILCTCCSCGCSCCCFDDEPGVKLHYMVTITIDKNRIVATKDVLEANSRDDSVSVTTPTANDSISIIISTTTVNTTVSDDNKAIATITASTASSGKITVVTHKEVITDVNKDIIAVDEMAVSKST-NSRIDTPLANTDIAEVIIDVVFGRKDLYPNAKLTVQSFIVPSAPRSVTTSVQTNSSFAVKNEKQIGVNTYKPDSYPNVKLATQQFTDSSIFNLDDMQKYMLLISIGVSTRSTLADSATTSVVMPTSGKQEATIKDFRIVNLMQGLNTMASITVLAAQLGDVQQVPVEALKYLYVERRRGTFQFDVGVLDYDVDNSVQRRLNEVNNKLKEQIPGLTAVMVGSK-NVL-------MV-ARVSPSYFSLMQRDFP-IDKIMVAPRAETLDTTILISSIVVRNFKLFMSFYEYRVTYLDRQFSGFTGFAV--LNSSELKLGLFRTIVST--AAFYFLYDTVNQDHLLPLTDVFLGWPEGDSLGTANGQKTT-LRFVMRANYSGGIFQATPAYKLEIIDEPVAAGLTSIPTGNCEHVNYS-LTTSYFAEINAIGDNSVVQVSPSPKFSENIQEAVWAKNKKTPTTQQNQYEPYYGNISKPFGTNNWIVTLE-------------------------------------------------------------------------------------------------------------------------------------------------------H--LTTL---------------------------------------------NLVE--NN-----NN---KTVLTPDFQPFRIDKWYMNVSLNANNIFYSPEQLA---PDNDQRTI----QSLGGEEIQVS-H-NPYESHWGAPKG--SITPSVF---LLCVNIAEENNPTNMFNDDKDIADW-TDDTET---LYMGLFTGGSPCEVGEGGWINRKPN-KGKGQKS-HD--TKGA-VGKDHDYCV
>Node69_1_0.6152131177162455_dist1.23
--------------------T--C--CYYDRFLFFGYSNRGWGQSNCCP--NCT---FEFG---PLPT--GLNGTACPLE---KCKGIYTRPNTCPFFNFVYAWRICDYYNFCYGVSKLDLCFVYADVAPTGIADYNYPFGCAWND-YRRRDLYFQRVVVLSFLLPATVCGPKSTLCVNFNFNGGGVLKFFQGDVDPTLIPCGGIPGVAVYQVNCTVWFQGGACIPGAC-----YMSGYNNPNFEPVSKDCMYICGDSECLLLQYGSFCQLRALEQDNVFQKYKGGFNFPKRSFIELLVTDGFKYCLGARDICAQKFGLVLPPLTDMAYTLGGTGGALQPFAMQMAYRFNGIGVNVLYENQKIANQFNAIIQSTALKLQVNNALNTLVKLSFGILNDIRLDKVEAEVQIDRLITGRLQSQTYVTQQLIAARSANLAAKMSECGQSKRVDFCGGHMSFPQAPHGVVFLHPNFTTPAICGAFPGVFWTRNPTTNFGCVIINNTVYPLQPESFELDKFKNHTSNVEIALNSILLGKYYKWYWLFGMILCTCCSCGCSCCCFDDEPGVKLHYMNTLTIDKNKIVVTKDVLDASSRDDLISTTTSTARDAVAIIISTTTVNTTASDDNKAIATVTASNSSSGRIIVVTHKEIITDVDKDTISIDKITISEST-NNRVNASLPDDELAGLTFNAVFGRLDIYLNVRMTTQSFIVPDTPRSVVTTFSTNSSFIVNDERVTGLDTYKTEKYPDVRLEKQQFTNSRIFNLDEIQRYMPWLNIGISYRSTLANSAKTSVIVSTSGKEEAKLKNFQLLSSMQGLDTLTNATAIAAQLGTVQQVVFEAVKYLYVEARKVTFQFDIGIRDYDASPSTQRRLNEVKSEIQEQVAGLIDTIMSSKHDVI-------VT-RKLSTGNFTALSQDAI-LKNFLNAAKFMLLGIDIIINRTIVKIIEPWTRFYEYYLDFQDEILVSFVGKEI--YCFGRKSLVVYRIRIGS--TPHYYLPDSVKQSNILNLNQILLDISENKRMLGPNAQGTI-MGFID--HCPSEKYQTTKGRHLRKSKESQATSMLIPPNNKCAHSALE-YAVGNQAKTSFKVNTSITQIPPAGGNIEGIDYIMVQKSSEINITQANQYSKMYGQIVGSLSISYWIADLH-------------------------------------------------------------------------------------------------------------------------------------------------------L--AISP---------------------------------------------NIILDPKG-----YP-SYQSGDNSLSPQFRAYNWYAIPRITIPASPWNTTNETI-DEQESPKNW----EACENRLSNTK-R-E-NDNTPQVNQN--DNRLDYL---ITIDTFTVGIVTSRHV---IDGVKR-SQVNND---LIIG-----------TEQKREYSTY-IIKSERL-RL--TPSF-VLQNNSGCD
>Node70_1_0.4674381925458443_dist0.23
--------------------T-----CYYDRFLFFGYSNRGWGQSNCCP--NCT---FEFG---PLPT--GLNGTACPLE---KCKGIYTRPNTCPFFNFVYAWRICDYYNFCYGVSKLDLCFVYADVAPTGIADYNYPFGCAWND-YRRRDLYFQRVVVLSFLLPATVCGPKSTLCVNFNFNGGGVLKFFQGDVDPTLIPCGGIPGVAVYQVNCTVWFQGGACIPGAC-----YMSGYNNPNFEPVSKDCMYICGDSECLLLQYGSFCQLRALEQDNVFQKYKGGFNFPKRSFIELLVTDGFKYCLGARDICAQKFGLVLPPLTDMAYTLGGTGGALQPFAMQMAYRFNGIGVNVLYENQKIANQFNAIIQSTALKLQVNNALNTLVKLSFGILNDIRLDKVEAEVQIDRLITGRLQSQTYVTQQLIAARSANLAAKMSECGQSKRVDFCGGHMSFPQAPHGVVFLHPNFTTPAICGAFPGVFWTRNPTTNFGCVIINNTVYPLQPESFELDKFKNHTSNVEIALNSILLGKYYKWYWLFGMILCTCCSCGCSCCCFDDEPGVKLHYMNTITIDKNRIVATKDVLESNSRDDSVSVTTSTANDAVAILISTTTVNATVSDDNKAIKTITASNASSGRLTVVTHKEVITDVDRDIVAIDEIAISKST-NSRIDISLPNTDFAEVIFNAVFGRKDLYPNVKMTIQSFVVPNAPRSVVTSFSTNSSFVVRDERQIGLDMYKPESYPNVKLTTQQFTDSRIFNLDDIQRYVQLISIGISYRSTLANSAATSVVMSTSGKQEASIRDFQILTLMQGLNTLASATAFAAQLGDVQQVLHEALKYLYVEARNGTFQFDVGILDYDVDSSVQKRLNEVKNELQEHIPGLIATYIGSKEDIL--------F-EHFSSGPVNFMHPDSI-SNNVYVATKISNLDTTIIIPHVVIKNLDTFASIWAYYVSFLNKLFVNFIGYQI--LGFSKIELGLFRVWMTS--AAHYLLYDDGSQDTLLSFVEVLLSQSDRDSTSKPSGQITI-SRFIS--NCPGGFYIQSPYFKLESASEPTATDLTAISTCNCEHATYE-HTSNQRMEVSNMADSSVKQMPPLPKFDEDVSEAVWQRDQETTNAQASQFSSVYSQILEPLGKDDWVITLK-------------------------------------------------------------------------------------------------------------------------------------------------------L--FFGF---------------------------------------------LIFV--TA---SIKD-GTSDRSPPKYAQVRSHEWYVSLDQRDSRDLHAPNQSA---VKGQQTGR----GGFEHENVTED-P-D-HSYTPDINKS--SVLRSD----PAINTWTSACFPARDA---TDSKRV-KNKGEY---NFTE-----------NGFWKDHASP-IEDEGMT-QP--KANV-SETKKETCS
>Node70_1_0.4674381925458443_dist0.58
--------------------T-----CYYDRFLFFGYSNRGWGQSNCCP--NCT---FEFG---PLPT--GLNGTACPLE---KCKGIYTRPNTCPFFNFVYAWRICDYYNFCYGVSKLDLCFVYADVAPTGIADYNYPFGCAWND-YRRRDLYFQRVVVLSFLLPATVCGPKSTLCVNFNFNGGGVLKLFQGDVDPTLIPCGGIPGVAVYQVNCTVWFQGGACIPGAC-----YMSGYNNPNFEPVSKDCMYICGDSECLLLQYGSFCQLRALEQDNVFQKYKGGFNFPKRSFIELLVTDGFKYCLGARDICAQKFGLVLPPLTDMAYTLGGTGGALQPFAMQMAYRFNGIGVNVLYENQKIANQFNAIIQSTALKLQVNNALNTLVKLSFGILNDIRLDKVEAEVQIDRLITGRLQSQTYVTQQLIAARSANLAAKMSECGQSKRVDFCGGHMSFPQAPHGVVFLHPNFTTPAICGAFPGVFWTRNPTTNFGCVIINNTVYPLQPESFELDKFKNHTSNVEIALNSILLGKYYKWYWLFGMILCICCSCGCSCCCFDDEPGVKLHYKNTTTIDKNRIVATKDVLAANSRDDSISVTTNTGNDTIAIIVNTTTVNATVSDDNRVIATVTASNASSSRITVVTHKEVITDVTKDIVAIDEIAISKST-DSRVNISLPNTNFAEVIFNAVFERNDLHPNAKMTVQSFVAPNAPRSVVTSFGTDSSLVVKDEKQLGLDTYKPESYPNVKLTTQQFTDSRIFSLDDTQRYIQLLSVGVSHRSTLANSADTSIVMSTSGKQDATIKDYQILGLMQGLNTLASSTAFASQLGGVQQILLEALRVLYVETKNGTSQFGVGILDYDVDGSVKKRLNEVKNELQEIIPGLIATLVGSKEDLL-------MF-SKVSNDPFNILDQGRV-FDTMLIAVKMSTFSDLIKVSHVVMTRLKIFVGTYGHYVSFLEKLFVEYVGYFR--LGYSNMNVGVIRLLLTS--AEYYFLYDNVFQSAMLSFIRVFIAISGQEFLNRPSGHVTL-RRFVD--SCPGGYYIQIPKFQLESAEEPAAVDLPAISNGNCEHVQYN-NTSDSRVLINDFANTAMIKMPDSPRFAEKMVEAVWQISHNTNGIPFSQYSKLYYKIAEQLRSDDWTVVLQ-------------------------------------------------------------------------------------------------------------------------------------------------------V--FFFF---------------------------------------------PISQ--MR---WVDS-DVTDLSPPTYGNYRKFNTFQPITTD------PPGENP---PRAGRVWW----TKYNYGGVYER-P-K-YGHVPRMKKN--AVLLCIF---PAIWTWVTVGLVTRQV---NGKERS-IDQIRH---YFSE-----------HD-RRDHMGQ-MENNSHV-SA--ATDA-NSSTDINCG
>Node70_1_0.4674381925458443_dist0.93
--------------------T-----CYYDRFLFFGYSNRGWGQSNCCP--NCT---FEFG---PLPT--GLNGTACPLE---KCKGIYTRPNTCPFFNFVYAWRICDYYNFCYGVSKLDLCFVYADVAPTGIADYNYPFGCAWND-YRRRDLYFQRVVVLSFLLPATVCGPKSTLCVNFNFNGGGVLKFFQGDVDPTLIPCGGIPGVAVYQVNCTVWFQGGACIPGAC-----YMSGYNNPNFEPVSKDCMYICGDSECLLLQYGSFCQLRALEQDNVFQKYKGGFNFPKRSFIELLVTDGFKYCLGARDICAQKFGLVLPPLTDMAYTLGGTGGALQPFAMQMAYRFNGIGVNVLYENQKIANQFNAIIQSTALKLQVNNALNTLVKLSFGILNDIRLDKVEAEVQIDRLITGRLQSQTYVTQQLIAARSANLAAKMSECGQSKRVDFCGGHMSFPQAPHGVVFLHPNFTTPAICGAFPGVFWTRNPTTNFGCVIINNTVYPLQPESFELDKFKNHTSNVEIALNSILLGKYYKWYWLFGMILCTCCSCGCSCCCFDDEPGVKLHYMNIMTINRDSIVATKDVLETDSQDESVSVTTSTANECIAIIISTTTVNAKVSDDNEAIAAITASNASSSSITMVSNKEILTDVDRDIVAVDEVTISKST-NSRIDIPLLITDFAEVIFVAIFGRKALYPSVKLTVQSFIVPNSPRSVVASFSTNNSFVVREERQIGLNTYRPEGYPSVKIITQQFTDSRMFNLEDTARYIQLTFIGISYRSTIVNSEATSVFKSTHGKQEATIRDFQILTLIQKLNTLASASAFAQQLGDSQQVILEALKYLYIEARNGTFQFNIGILSYDVDSSVTKRLNEVKNELQEQIPDLIETLLGSAENVL-------MH-ARVGSGSFNVFKQVSI-FEDVVVVTTIGALDATIVVSPIVVRRLRLYVDAYALIVSFFDRLFINIVGYEI--FGLSILRYNVLRVGMWT--SASYVLYNYGDLGELLSMTEVFLTTPSKRALSWPLGQIAV-SKFVN--RCPRGLYRFNPNFQLGSGVKIHAANLNNVSNGNCTQITYD-HTSSQRVSISPLSGTGIAQMPPGPKIPDVIKEAVWPKYKESTDSKASLSSDLYPHVSGPLGTNDWIVALR-------------------------------------------------------------------------------------------------------------------------------------------------------Q--YISI---------------------------------------------LSYL--QG-----QK-GFTIVSSGKSQRIRTWTWNLGPDNSSNDSVYPPGENI---GSDRTDYW----GEFDYVGNHER-S-S-TTNSLEQHSN--NMSNNKY---ASASEL---VCKENRN---SKAVDP-GFTTTQ---QVKF-----------LELWAEYPSL-FVDEFLS-DI--TTTS-SGLKTKLCP
