# Supplementary material for: Virus Pop—Expanding Viral Databases by Protein Sequence Simulation
Source: Viruses. 2023 May 24;15(6):1227. doi: 10.3390/v15061227 (PMC10304111; doi:10.3390/v15061227)
Supplement: Supplementary file 1 [file viruses-15-01227-s001.zip › S1_Main_datasets/Sarbecovirus/Sarbecovirus_spike_tree.newick]

(hCoV-19/USA/MA-CDCBI-CRSP_DGVTANTE3GAJUIB6/2021|EPI_ISL_8211260|2021-12-15|21470|25339:0.0000010000,((hCoV-19/USA/FL-CDC-STM-GPQRJY2GV/2021|EPI_ISL_8547724|2021-12-23|21489|25358:0.0000010000,hCoV-19/Brazil/SP-IB_150091/2022|EPI_ISL_9804746|2022-02-04|21471|25340:0.0000010000)Node3:0.0000010000,((((((hCoV-19/USA/TX-TAMGHRC-L-72209-21R/2021|EPI_ISL_9882199|2021-12-22|21503|25381:0.0000010000,hCoV-19/Brazil/SP-LPV_SJRP168500/2021|EPI_ISL_8665273|2021-12-21|21465|25343:0.0051642961)Node9:0.0001103679,hCoV-19/Botswana/R66B32_BHP_362181118/2021|EPI_ISL_8826405|2021-12-20|21449|25327:0.0000010000)Node8:0.0000454115,hCoV-19/India/KA-SEQ_9226/2021|EPI_ISL_9324334|2021-12-28|21462|25340:0.0011482440)Node7:0.0000020930,hCoV-19/Botswana/R55B53_BHP_AAC38457/2021|EPI_ISL_7834441|2021-12-13|21449|25327:0.0000010000)Node6:0.0010299058,hCoV-19/India/MH-ICMR-NIV-INSACOG-GSEQ-8961/2022|EPI_ISL_9969202|2022-01-13|21478|25356:0.0024030728)Node5:0.0000029499,((hCoV-19/India/PB-VRDLGMCPTA-ICMR-INSACOG-587666318/2021|EPI_ISL_9457929|2021-11-29|21459|25337:0.0000022084,((((((((((((hCoV-19/Japan/PG-31732/2021|EPI_ISL_1931621|2021-03-25|21440|25318:0.0000010000,hCoV-19/Angola/CERI-KRISP-K012707/2021|EPI_ISL_2493026|2021-03-22|21464|25342:0.0000010000)Node23:0.0000010000,hCoV-19/Israel/CVL-13316/2021|EPI_ISL_2183517|2021-05-02|21456|25334:0.0000010000)Node22:0.0000010000,((hCoV-19/Taiwan/CGMH-CGU-55/2021|EPI_ISL_2249515|2021-01-28|21494|25366:0.0000010000,((hCoV-19/Peru/LOR-INS-3497/2021|EPI_ISL_3991669|2021-07-07|21491|25369:0.0024239098,hCoV-19/Ghana/nCoV-TRA-894/2021|EPI_ISL_4602047|2021-05-01|21440|25318:0.0020525783)Node27:0.0000022697,hCoV-19/Brazil/CE-FIOCRUZ-27165/2021|EPI_ISL_8057849|2021-10-07|21456|25334:0.0023888576)Node26:0.0000010000)Node25:0.0000010000,hCoV-19/England/PHEC-K303K43B/2021|EPI_ISL_2748270|2021|21478|25356:0.0000010000)Node24:0.0000010000)Node21:0.0000010000,hCoV-19/USA/NC-ECU-CORVASEQ-108119244/2021|EPI_ISL_5598301|2021-05-25|21493|25371:0.0000010000)Node20:0.0000010000,(hCoV-19/USA/CA-CDPH-3000005954/2021|EPI_ISL_2882859|2021-04-02|21474|25352:0.0000021821,hCoV-19/USA/CA-CDPH-3000052397/2021|EPI_ISL_8729660|2021-06-12|21484|25362:0.0000010000)Node28:0.0000027354)Node19:0.0011814821,hCoV-19/Spain/MD-51273106/2021|EPI_ISL_2179717|2021-03-16|21503|25381:0.0000020550)Node18:0.0007572454,hCoV-19/Italy/EMR-UA-02_00364/2021|EPI_ISL_5687845|2021-03-17|21501|25379:0.0027973668)Node17:0.0095680297,(((((hCoV-19/Switzerland/GE-33238378/2021|EPI_ISL_1040403|2021-02-10|21493|25371:0.0000010000,(hCoV-19/Spain/MD-HRYC-71496089/2021|EPI_ISL_1912230|2021-04-08|21499|25377:0.0000010000,((hCoV-19/USA/MI-MDHHS-SC24441/2021|EPI_ISL_1233803|2021-02-23|21455|25333:0.0000010000,hCoV-19/Chile/RM-75715/2021|EPI_ISL_2009293|2021-04-10|21375|25325:0.0014683255)Node36:0.0011890290,hCoV-19/Chile/RM-72705/2021|EPI_ISL_1633418|2021-04-06|21096|25211:0.0042845057)Node35:0.0000027904)Node34:0.0000024316)Node33:0.0011864982,hCoV-19/South-Africa/NHLS-UCT-AM-Z086/2021|EPI_ISL_5195365|2021-06-30|21465|25343:0.0012573440)Node32:0.0000021572,(((((hCoV-19/South-Africa/NICD-N4430/2021|EPI_ISL_1827584|2021-01-04|21443|25321:0.0012319648,hCoV-19/Hong-Kong/VM21018997_WHP4362/2021|EPI_ISL_4648411|2021-04|21403|25281:0.0023875258)Node41:0.0000010000,(hCoV-19/Botswana/R17B31_BHP_000470659/2021|EPI_ISL_2509334|2021-05-31|21473|25351:0.0000010000,hCoV-19/India/TN-ICMR-MCL_3836_4788/2021|EPI_ISL_3797078|2021|21484|25362:0.0000010000)Node42:0.0000010000)Node40:0.0000010000,hCoV-19/Aruba/AW-RIVM-25476/2021|EPI_ISL_1704949|2021-04-06|21440|25309:0.0000010000)Node39:0.0000010000,hCoV-19/India/KL-GENESCOV03080/2021|EPI_ISL_7220558|2021-03-19|21465|25343:0.0000010000)Node38:0.0000010000,hCoV-19/USA/NC-ECU-CORVASEQ-107134497/2021|EPI_ISL_5590239|2021-03-15|21469|25347:0.0000010000)Node37:0.0000010000)Node31:0.0000028839,hCoV-19/USA/OR-TRACE-LINN-033021-466/2021|EPI_ISL_1866418|2021-03-30|21470|25348:0.0011892807)Node30:0.0011855606,hCoV-19/Finland/6051/2021|EPI_ISL_2609008|2021-04-12|21486|25364:0.0025252860)Node29:0.0043513406)Node16:0.0000023200,((((((((((((((((hCoV-19/Israel/CVL-13489/2021|EPI_ISL_2183708|2021-05-07|21456|25313:0.0000010000,hCoV-19/Israel/CVL-13494/2021|EPI_ISL_2183717|2021-05-07|21463|25320:0.0000010000)Node58:0.0000010000,hCoV-19/Israel/CVL-13529/2021|EPI_ISL_2183767|2021-05-09|21456|25313:0.0000010000)Node57:0.0011871263,(hCoV-19/Mayotte/IPP18529/2021|EPI_ISL_3355716|2021-07-15|21440|25297:0.0000010000,hCoV-19/Mayotte/IPP22382/2021|EPI_ISL_3979691|2021-08-05|21415|25272:0.0000010000)Node59:0.0011870345)Node56:0.0000026965,hCoV-19/USA/CA-CDPH-3000006557/2021|EPI_ISL_2837638|2021-04-06|21449|25327:0.0000010000)Node55:0.0000020975,(hCoV-19/USA/CA-CDPH-3000127210/2021|EPI_ISL_4508728|2021-07-24|21449|25327:0.0000025003,((hCoV-19/Spain/MD-59901183/2021|EPI_ISL_3260808|2021-07|21503|25381:0.0000010000,hCoV-19/Spain/MD-59904169/2021|EPI_ISL_3260809|2021-07|21503|25381:0.0000010000)Node62:0.0000027281,hCoV-19/Switzerland/ZH-UZH-IMV-3ba4e155/2021|EPI_ISL_3824488|2021-08-16|21466|25344:0.0000010000)Node61:0.0035395306)Node60:0.0011742633)Node54:0.0011737529,((hCoV-19/USA/MI-MDHHS-SC30769/2021|EPI_ISL_8858812|2021-04-20|21456|25334:0.0000010000,hCoV-19/Peru/LIM-INS-430/2021|EPI_ISL_1111328|2021-01-17|21498|25376:0.0000010000)Node64:0.0011736835,hCoV-19/Ecuador/USFQ-1874/2021|EPI_ISL_3505614|2021-07-30|21449|25327:0.0023516990)Node63:0.0000021379)Node53:0.0060186575,(((((((((((((AY278741_SARS_coronavirus_Urbani|21486|25256:0.0000010000,(GU553363_Human_HKU-39849_Hong_Kong_2003|21446|25216:0.0012120232,NC_004718_Human_Tor2_Canada_2004|21486|25256:0.0012120934)Node78:0.0000010000)Node77:0.0000028110,FJ882963_Human_P2_USA_2004|21467|25237:0.0024267982)Node76:0.0104699558,((AY545918_Paguma_larvata_HC/GZ/32/03_China_2003|21452|25222:0.0000010000,AY545919_Melogale_moschata_CFB/SZ/94/03_China_2003|21465|25235:0.0036466232)Node80:0.0012047637,AY572034_Civet_007/2004_China_2004|21460|25230:0.0048937370)Node79:0.0102584828)Node75:0.0036642788,(AY304486_Civet_SZ3/2003_Hong_Kong_2003|21471|25241:0.0000010000,AY304488_Civet_SZ16/2003_Hong_Kong_2003|21471|25241:0.0012109483)Node81:0.0066715928)Node74:0.0275135322,((KT444582_Rhinolophus_sinicus_WIV16_China_2013|21486|25256:0.0012177351,KY417150_Rhinolophus_sinicus_Rs4874_China_2013|21400|25257:0.0000010000)Node83:0.0067424949,(KY417146_Rhinolophus_sinicus_Rs4231_China_2013|21400|25257:0.0049388078,(((OK017852_Rhinolophus_sinicus_YN2020B_China_2020|21274|25044:0.0012086586,OK017854_Rhinolophus_sinicus_YN2020D_China_2020|21277|25047:0.0012085833)Node87:0.0000010000,((OK017853_Rhinolophus_sinicus_YN2020C_China_2020|21278|25048:0.0000010000,OK017855_Rhinolophus_sinicus_YN2020E_China_2020|21278|25048:0.0000010000)Node89:0.0000010000,OK017856_Rhinolophus_sinicus_YN2020F_China_2020|21222|24992:0.0000010000)Node88:0.0000010000)Node86:0.0000010000,OK017857_Rhinolophus_sinicus_YN2020G_China_2020|21271|25041:0.0024207868)Node85:0.0138103220)Node84:0.0504681493)Node82:0.0035185307)Node73:0.0485526501,(((((KC881005_Rhinolophus_sinicus_RsSHC014_China_2011|21486|25259:0.0000010000,KY417144_Rhinolophus_sinicus_Rs4084_China_2012|21486|25259:0.0012178590)Node94:0.0000024605,OK017858_Rhinolophus_sinicus_YN2020H_China_2020|21275|25048:0.0135542437)Node93:0.0495285708,(KC881006_Rhinolophus_sinicus_Rs3367_China_2012|21486|25259:0.0012198005,KF367457_Rhinolophus_sinicus_WIV1_China_2012|21486|25259:0.0012238970)Node95:0.0060944923)Node92:0.0025935250,(KY417151_Rhinolophus_sinicus_Rs7327_China_2014|21486|25259:0.0000010000,KY417152_Rhinolophus_sinicus_Rs9401_China_2015|21486|25259:0.0012173259)Node96:0.0036825322)Node91:0.0091979167,(MK211376_Rhinolophus_sinicus_YN2018B_China_2016|21485|25258:0.0000021768,((((OK017847_Rhinolophus_sinicus_YN2016A_China_2016|21348|25121:0.0000010000,OK017848_Rhinolophus_sinicus_YN2016B_China_2016|21239|25012:0.0000010000)Node101:0.0000010000,OK017850_Rhinolophus_sinicus_YN2016D_China_2016|21348|25121:0.0000010000)Node100:0.0000023442,OK017851_Rhinolophus_sinicus_YN2016E_China_2016|21348|25121:0.0000010000)Node99:0.0036741630,OK017849_Rhinolophus_sinicus_YN2016C_China_2016|21348|25121:0.0000023783)Node98:0.0012206271)Node97:0.0000023399)Node90:0.0714564351)Node72:0.0617387904,KF569996_Rhinolophus_affinis_LYRa11_China_2011|21493|25275:0.0912561016)Node71:0.1644273206,((((((((((((((((((((((DQ022305_Rhinolophus_sinicus_HKU3-1_China_2005|21465|25196:0.0000010000,DQ084200_Rhinolophus_sinicus_HKU3-3_China_2005|21448|25179:0.0000010000)Node123:0.0000022013,DQ084199_Rhinolophus_sinicus_HKU3-2_China_2005|21448|25179:0.0012377977)Node122:0.0000021901,(((GQ153539_Rhinolophus_sinicus_HKU3-4_China_2005|21465|25196:0.0000010000,((GQ153540_Rhinolophus_sinicus_HKU3-5_China_2005|21465|25196:0.0000010000,GQ153545_Rhinolophus_sinicus_HKU3-10_China_2006|21456|25187:0.0000010000)Node128:0.0000010000,GQ153546_Rhinolophus_sinicus_HKU3-11_China_2007|21456|25187:0.0000010000)Node127:0.0000010000)Node126:0.0000010000,(GQ153541_Rhinolophus_sinicus_HKU3-6_China_2005|21465|25196:0.0000010000,GQ153544_Rhinolophus_sinicus_HKU3-9_China_2006|21456|25187:0.0000010000)Node129:0.0000021513)Node125:0.0000021578,GQ153548_Rhinolophus_sinicus_HKU3-13_China_2007|21438|25169:0.0012372943)Node124:0.0012370891)Node121:0.0037200514,GQ153547_Rhinolophus_sinicus_HKU3-12_China_2007|21465|25196:0.0000022555)Node120:0.0050023135,OK017837_Rhinolophus_sinicus_JX2021C_China_2021|21339|25070:0.0100250893)Node119:0.0037906297,(KF294457_Rhinolophus_pusillus_Longquan-140_China_2012|21455|25186:0.0062377575,OK017809_Rhinolophus_sinicus_FJ2021D_China_2021|21342|25073:0.0000020589)Node130:0.0024974782)Node118:0.0012401001,OK017840_Rhinolophus_sinicus_JX2021K_China_2021|21339|25070:0.0074853051)Node117:0.0000024560,((((OK017802_Rhinolophus_sp_HB2020E_China_2020|21339|25067:0.0152876217,((OK017807_Rhinolophus_sinicus_AH2021A_China_2021|21339|25070:0.0128568339,(((OK017810_Rhinolophus_sinicus_FJ2021E_China_2021|21339|25067:0.0012535814,OK017811_Rhinolophus_sinicus_FJ2021M_China_2021|21339|25067:0.0000020283)Node139:0.0050603611,OK017838_Rhinolophus_sinicus_JX2021G_China_2021|21339|25067:0.0025101453)Node138:0.0078901235,(OK017823_Rhinolophus_sinicus_GD2017Q_China_2017|21342|25070:0.0124553718,(OK017841_Rhinolophus_sinicus_JX2021L_China_2021|21240|24968:0.0076912072,OK017843_Rhinolophus_sinicus_JX2021N_China_2021|21342|25070:0.0000010000)Node141:0.0014062901)Node140:0.0012399489)Node137:0.0074979889)Node136:0.0000020175,OK017812_Rhinolophus_sinicus_GD2016B_China_2016|21342|25073:0.0063007113)Node135:0.0031608436)Node134:0.0080617470,OK017828_Rhinolophus_sinicus_GD2019E_China_2019|21342|25073:0.0031538001)Node133:0.0088764710,OK017827_Rhinolophus_sinicus_GD2019D_China_2019|21339|25070:0.0040346177)Node132:0.0021941534,(OK017808_Rhinolophus_sinicus_FJ2021A_China_2021|21339|25067:0.0063128345,(OK017822_Rhinolophus_sinicus_GD2017P_China_2017|21342|25070:0.0037800107,OK017824_Rhinolophus_sinicus_GD2017W_China_2017|21342|25070:0.0049991802)Node143:0.0024823258)Node142:0.0063822832)Node131:0.0012452403)Node116:0.0012457691,(GQ153542_Rhinolophus_sinicus_HKU3-7_China_2006|21477|25208:0.0024905396,GQ153543_Rhinolophus_sinicus_HKU3-8_China_2006|21477|25208:0.0012520924)Node144:0.0100261217)Node115:0.0000026512,(((((OK017814_Rhinolophus_sinicus_GD2017H_China_2017|21342|25073:0.0000010000,OK017817_Rhinolophus_sinicus_GD2017K_China_2017|21342|25073:0.0000010000)Node149:0.0000010000,(OK017818_Rhinolophus_sinicus_GD2017L_China_2017|21342|25073:0.0000010000,OK017821_Rhinolophus_sinicus_GD2017O_China_2017|21342|25073:0.0000010000)Node150:0.0000010000)Node148:0.0000010000,OK017816_Rhinolophus_sinicus_GD2017J_China_2017|21342|25073:0.0000010000)Node147:0.0000022525,OK017815_Rhinolophus_sinicus_GD2017I_China_2017|21342|25073:0.0012414054)Node146:0.0000026308,OK017820_Rhinolophus_sinicus_GD2017N_China_2017|21342|25073:0.0024831592)Node145:0.0112802435)Node114:0.0022908956,(OK017825_Rhinolophus_sinicus_GD2019A_China_2019|21345|25076:0.0000021900,OK017826_Rhinolophus_sinicus_GD2019B_China_2019|21342|25073:0.0012414757)Node151:0.0060316630)Node113:0.0175261458,KJ473815_Rhinolophus_sinicus_GX2013_China_2013|21240|24971:0.0073767740)Node112:0.0043232512,OK017792_Rhinolophus_affinis_GD2017F_China_2017|21336|25067:0.0147241257)Node111:0.0088303960,(((((((FJ588686_Rhinolophus_sinicus_Rs672_China_2006|20888|24616:0.0100098171,MK211378_Rhinolophus_sinicus_YN2018D_China_2016|21486|25214:0.0049966819)Node158:0.0000022898,KY417143_Rhinolophus_sinicus_Rs4081_China_2012|21486|25214:0.0062151333)Node157:0.0025753835,KY417149_Rhinolophus_sinicus_Rs4255_China_2013|21486|25214:0.0024103876)Node156:0.1025963778,KY417147_Rhinolophus_sinicus_Rs4237_China_2013|21486|25214:0.0024217046)Node155:0.0000028757,(KY417142_Aselliscus_stoliczkanus_As6526_China_2014|21486|25214:0.0000010000,MK211377_Rhinolophus_sinicus_YN2018C_China_2016|21484|25212:0.0037296284)Node159:0.0152309596)Node154:0.0141115172,(KY417148_Rhinolophus_sinicus_Rs4247_China_2013|21486|25217:0.0000021427,MK211375_Rhinolophus_sinicus_YN2018A_China_2016|21488|25219:0.0112386649)Node160:0.0001146453)Node153:0.0049443198,OK017793_Rhinolophus_affinis_YN2020A_China_2020|21322|25053:0.0023869745)Node152:0.0180789123)Node110:0.0061785139,OK017846_Rhinolophus_sinicus_SC2018B_China_2016|21209|24940:0.0467874897)Node109:0.0038792603,(OK017829_Rhinolophus_sinicus_GZ2021C_China_2021|21345|25073:0.0000010000,OK017831_Rhinolophus_sinicus_GZ2021I_China_2021|21345|25073:0.0000010000)Node161:0.0078298978)Node108:0.0079088058,(((DQ412043_Rhinolophus_macrotis_Rm1_China_2004|21500|25228:0.0037783508,DQ648857_Rhinolophus_macrotis_BtCoV/279/2005_China_2004|21503|25231:0.0012734072)Node164:0.0086349258,(OK017833_Rhinolophus_sinicus_HN2021D_China_2021|21330|25058:0.0250901898,OK017860_Rhinolophus_siamensis_JX2021D_China_2021|21336|25064:0.0062700117)Node165:0.0071017541)Node163:0.0241161195,OK017835_Rhinolophus_sinicus_HN2021F_China_2021|21339|25067:0.0146401572)Node162:0.0124038119)Node107:0.0031410105,DQ071615_Rhinolophus_pearsonii_Rp3_China_2004|21480|25208:0.0192392366)Node106:0.0299135659,(((DQ412042_Rhinolophus_ferrumequinum_Rf1_China_2004|21467|25195:0.0000021821,DQ648856_Rhinolophus_ferrumequinum_BtCoV/273/2005_China_2004|21470|25198:0.0000020898)Node168:0.0066518346,(KJ473812_Rhinolophus_ferrumequinum_HeB2013_China_2013|21214|24942:0.0025018585,(KJ473813_Rhinolophus_ferrumequinum_SX2013_China_2013|21237|24959:0.0025332338,KY770860_Rhinolophus_ferrumequinum_Jiyuan-84_China_2012|21422|25150:0.0024997878)Node170:0.0000020029)Node169:0.0081986517)Node167:0.0156808311,(KP886808_Rhinolophus_ferrumequinum_YNLF_31C_China_2013|21485|25213:0.0012384815,KP886809_Rhinolophus_ferrumequinum_YNLF_34C_China_2013|21485|25213:0.0000010000)Node171:0.0311831981)Node166:0.1227679101)Node105:0.0216965624,((EPI_ISL_1699443_Rhinolophus_sinicus_RsYN03_China_2019|21487|25215:0.0000010000,EPI_ISL_1699447_Rhinolophus_malayanus_RmYN07_China_2020|21487|25215:0.0088570624)Node173:0.0024847449,JX993988_Chaerephon_plicatus_Cp/Yunnan/2011_China_2010|21385|25113:0.0013016668)Node172:0.0659703917)Node104:0.0451563844,(((JX993987_Rhinolophus_pusillus_Rp/Shaanxi2011_China_2011|21388|25113:0.0169284626,OK017830_Rhinolophus_sinicus_GZ2021H_China_2021|21290|25018:0.0170272697)Node176:0.0114767348,(KJ473814_Rhinolophus_sinicus_Rs-HuB2013_China_2013|21417|25145:0.0117536153,(MK211374_Rhinolophus_sinicus_SC2018_China_2016|21449|25177:0.0286716742,OK017834_Rhinolophus_sinicus_HN2021E_China_2021|21339|25064:0.0273412058)Node178:0.0346387250)Node177:0.0073921982)Node175:0.0217291271,((OK017801_Rhinolophus_sp_HB2020D_China_2020|21342|25073:0.0083497416,(((OK017813_Rhinolophus_sinicus_GD2017G_China_2017|21342|25070:0.0012508883,OK017819_Rhinolophus_sinicus_GD2017M_China_2017|21342|25070:0.0012515572)Node183:0.0012582945,(OK017839_Rhinolophus_sinicus_JX2021J_China_2021|21336|25064:0.0063164060,(OK017844_Rhinolophus_sinicus_JX2021O_China_2021|21339|25067:0.0000010000,OK017845_Rhinolophus_sinicus_JX2021P_China_2021|21339|25067:0.0000010000)Node185:0.0050434010)Node184:0.0037554200)Node182:0.0056786689,OK017836_Rhinolophus_sinicus_JX2021AC_China_2021|21330|25058:0.0057088174)Node181:0.0141336271)Node180:0.0042651386,OK017842_Rhinolophus_sinicus_JX2021M_China_2021|21240|24968:0.0106060238)Node179:0.0601266541)Node174:0.1049205436)Node103:0.0620939671,((EPI_ISL_1699449_Rhinolophus_stheno_RsYN09_China_2020|21401|25207:0.1323005413,(KJ473816_Rhinolophus_sinicus_YN2013_China_2013|21251|24955:0.0079076969,(KY770858_Rhinolophus_sinicus_Anlong-103_China_2013|21475|25179:0.0000010000,KY770859_Rhinolophus_sinicus_Anlong-112_China_2013|21475|25179:0.0000010000)Node189:0.0049570844)Node188:0.1518486595)Node187:0.0463348991,((EPI_ISL_412977_Rhinolophus_malayanus_RmYN02_China_2019|21538|25224:0.0175432534,(((MW251308_Rhinolophus_acuminatus_RacCS203_Thailand_2020|21556|25242:0.0000020236,MW251310_Rhinolophus_acuminatus_RacCS253_Thailand_2020|21549|25235:0.0017265722)Node194:0.0000020566,MW251312_Rhinolophus_acuminatus_RacCS271_Thailand_2020|21549|25235:0.0248530921)Node193:0.0043289205,MW251309_Rhinolophus_acuminatus_RacCS224_Thailand_2020|21549|25235:0.0296985790)Node192:0.0126037235)Node191:0.3403433385,(((KJ473811_Rhinolophus_ferrumequinum_JL2012_China_2012|21237|24950:0.0053476513,((KU182964_Rhinolophus_ferrumequinum_JTMC15_China_2013|20888|24601:0.0013157640,((OK017794_Rhinolophus_ferrumequinum_LN2020A_China_2020|21333|25046:0.0013196877,OK017799_Rhinolophus_ferrumequinum_LN2020G_China_2020|21333|25046:0.0000010000)Node201:0.0039726603,OK017797_Rhinolophus_ferrumequinum_LN2020E_China_2020|21333|25046:0.0355937214)Node200:0.0013297878)Node199:0.0000021402,((OK017795_Rhinolophus_ferrumequinum_LN2020B_China_2020|21333|25046:0.0000010000,(OK017796_Rhinolophus_ferrumequinum_LN2020C_China_2020|20754|24467:0.0000010000,OK017798_Rhinolophus_ferrumequinum_LN2020F_China_2020|21333|25046:0.0013083910)Node204:0.0013106787)Node203:0.0013183684,OK017800_Rhinolophus_ferrumequinum_LN2020H_China_2020|21333|25046:0.0013044327)Node202:0.0066168951)Node198:0.0026393508)Node197:0.0000027573,KY938558_Rhinolophus_ferrumequinum_16BO133_South_Korea_2016|20895|24608:0.0066274999)Node196:0.1068680214,((KU973692_Rhinolophus_pusillus_F46_China_2012|21486|25199:0.0083203627,KY417145_Rhinolophus_ferrumequinum_Rf4092_China_2012|21486|25193:0.0089330666)Node206:0.0170095205,(OK017832_Rhinolophus_sinicus_HN2021C_China_2021|21330|25040:0.0223306526,OK017859_Rhinolophus_siamensis_GX2019A_China_2019|21330|25040:0.0102420710)Node207:0.0090754831)Node205:0.0157544695)Node195:0.0518377251)Node190:0.2102244555)Node186:0.0228460976)Node102:0.1320183874)Node70:0.0633190347,(((EPI_ISL_1699444_Rhinolophus_stheno_RsYN04_China_2020|21509|25270:0.0012337904,(EPI_ISL_1699445_Rhinolophus_malayanus_RmYN05_China_2020|21509|25270:0.0000010000,EPI_ISL_1699448_Rhinolophus_malayanus_RmYN08_China_2020|21509|25270:0.0000010000)Node211:0.0000010000)Node210:0.0911012191,((((((MN312632_Rhinolophus_stheno_Rs7905_China_2015|21496|25251:0.0000010000,(MN312635_Rhinolophus_stheno_Rs7921_China_2015|21495|25250:0.0000010000,MN312673_Rhinolophus_stheno_Rs7952_China_2015|21370|25125:0.0000010000)Node218:0.0000010000)Node217:0.0000023496,MN312672_Rhinolophus_stheno_Rs7931_China_2015|21588|25343:0.0000010000)Node216:0.0000010000,MN312634_Rhinolophus_affinis_Ra7909_China_2015|21596|25351:0.0000010000)Node215:0.0000010000,MN312633_Rhinolophus_stheno_Rs7907_China_2015|21577|25332:0.0000010000)Node214:0.0000026499,MN312671_Rhinolophus_stheno_Rs7896_China_2015|21407|25162:0.0000010000)Node213:0.0000022533,MN312636_Rhinolophus_stheno_Rs7924_China_2015|21494|25249:0.0012298203)Node212:0.0687336891)Node209:0.8654917145,((((KY352407_Rhinolophus_sp_BtKY72_Kenya_2007|21412|25188:0.0335520222,((MT726043_Rhinolophus_sp_PREDICT/PDF-2386/OTBA40RSV_Uganda_2013|21411|25181:0.0000010000,MT726044_Rhinolophus_sp_PREDICT/PDF-2370/OTBA35RSV_Uganda_2013|21411|25181:0.0000010000)Node224:0.0023894244,MT726045_Rhinolophus_sp_PREDICT/PRD-0038/AABSMF_Rwanda_2013|21411|25184:0.0049955452)Node223:0.0118262823)Node222:0.1210985790,MZ190137_Rhinolophus_ferrumequinum_Khosta-1_Russia_2020|21349|25116:0.0743994013)Node221:0.0760586484,NC_014470_Rhinolophus_blasii_BM48-31/BGR/2008_Bulgaria_2008|21385|25167:0.2103246069)Node220:0.0422925949,(MW719567_Rhinolophus_hipposideros_RhGB01_UK_2020|21456|25229:0.2046665613,MZ190138_Rhinolophus_hipposideros_Khosta-2_Russia_2020|21387|25151:0.2144288437)Node225:0.1002629786)Node219:0.2056686576)Node208:0.0953636971)Node69:0.1095135261,LC556375_Rhinolophus_pusillus_Rc-o319_Japan_2013|21499|25212:0.4588396951)Node68:0.1026260826,(EPI_ISL_852604_Rhinolophus_shameli_RShSTT182_Cambodia_2010|21529|25287:0.0000029315,EPI_ISL_852605_Rhinolophus_shameli_RShSTT200_Cambodia_2010|21535|25293:0.0012396577)Node226:0.1923744145)Node67:0.1575575944,((((((EPI_ISL_1098866_Rhinolophus_sp_PrC31_China_2018|21515|25258:0.0051098494,OK017806_Rhinolophus_pusillus_YN2021_China_2021|21416|25159:0.0103019776)Node232:0.0057808664,OK017805_Rhinolophus_pusillus_HN2021G_China_2021|21371|25114:0.0111751330)Node231:0.0012414053,(OK017803_Rhinolophus_pusillus_HN2021A_China_2021|21401|25144:0.0012638298,OK017804_Rhinolophus_pusillus_HN2021B_China_2021|21392|25135:0.0000010000)Node233:0.0045518643)Node230:0.0020026368,(MG772933_Rhinolophus_pusillus_bat-SL-CoVZC45_China_2017|21543|25286:0.0036599474,MG772934_Rhinolophus_pusillus_bat-SL-CoVZXC21_China_2015|21477|25217:0.0169835914)Node234:0.0024678709)Node229:0.0094756537,EPI_ISL_1699446_Rhinolophus_pusillus_RpYN06_China_2020|21553|25296:0.0136751580)Node228:0.2574307830,(EPI_ISL_410721_Manis_javanica_Guangdong-1_China_2019|21535|25335:0.0012032523,(((EPI_ISL_471467_Manis_javanica_Guangdong-A22-2_China_2019|21518|25318:0.0000021940,EPI_ISL_471468_Manis_javanica_Guangdong-FM45-9_China_2019|21495|25295:0.0036771115)Node238:0.0012022517,EPI_ISL_471469_Manis_javanica_Guangdong-SM44-9_China_2019|21496|25296:0.0000021717)Node237:0.0012018326,EPI_ISL_471470_Manis_javanica_Guangdong-SM79-9_China_2019|21504|25304:0.0012018340)Node236:0.0012028774)Node235:0.0169062609)Node227:0.0938848580)Node66:0.0780924953,(EPI_ISL_402131_Rhinolophus_affinis_RaTG13_China_2013|21500|25366:0.0187832176,(EPI_ISL_410538_Manis_javanica_Guangxi-P4L_China_2017|21522|25340:0.0013484022,(EPI_ISL_410539_Manis_javanica_Guangxi-P1E_China_2017|21522|25334:0.0012152572,((EPI_ISL_410540_Manis_javanica_Guangxi-P5L_China_2017|21522|25340:0.0000010000,EPI_ISL_410542_Manis_javanica_Guangxi-P2V_China_2017|21504|25328:0.0012160381)Node243:0.0000010000,EPI_ISL_410541_Manis_javanica_Guangxi-P5E_China_2017|21522|25340:0.0036319039)Node242:0.0012151724)Node241:0.0010823945)Node240:0.1242810608)Node239:0.0092409947)Node65:0.0105534595)Node52:0.0011035873,EPI_ISL_408514_Huanan_Seafood_Market_IVDC-HBF13-20_China_2020|21503|25381:0.0000010000)Node51:0.0000021498,EPI_ISL_402119_Human_Wuhan/IVDC-HB-01/2019_China_2019|21503|25381:0.0000010000)Node50:0.0000010000,EPI_ISL_406798_Human_Wuhan/WH01/2019_China_2019|21478|25356:0.0000010000)Node49:0.0000010000,EPI_ISL_529213_Human_Wuhan/IME-WH01/2019_China_2019|21415|25293:0.0000010000)Node48:0.0000010000,EPI_ISL_402132_Human_Wuhan/HBCDC-HB-01/2019_China_2019|21492|25370:0.0011818960)Node47:0.0000010000,EPI_ISL_402123_Human_Wuhan/IPBCAMS-WH-01/2019_China_2019|21503|25381:0.0000010000)Node46:0.0000010000,EPI_ISL_408515_Huanan_Seafood_Market_IVDC-HBF13-21_China_2020|21503|25381:0.0000010000)Node45:0.0000010000,EPI_ISL_529214_Human_Wuhan/IME-WH02/2019_China_2019|21466|25344:0.0000010000)Node44:0.0011864018,(((((hCoV-19/India/MH-IGIB-GP151/2021|EPI_ISL_4125478|2021-04-20|21471|25349:0.0000010000,(((((((hCoV-19/India/TN-SEQ_5245_S345_R1_001/2021|EPI_ISL_6033664|2021-07-23|21465|25343:0.0000010000,hCoV-19/India/PB-VRDLGMCPTA-ICMR-561307107/2021|EPI_ISL_8145752|2021-11|21463|25341:0.0000010000)Node255:0.0000029324,((hCoV-19/USA/LA-BIE-LSUH900063/2021|EPI_ISL_3404978|2021-08-02|21465|25343:0.0011813584,hCoV-19/Uganda/MRC-UVRI-CP20/2021|EPI_ISL_8307322|2021-11-29|21499|25377:0.0011780869)Node257:0.0011745170,(hCoV-19/Brazil/SP-NVBS6673GENOV828072669204/2021|EPI_ISL_6997227|2021-09-03|21465|25337:0.0011720868,hCoV-19/Senegal/11015535/2021|EPI_ISL_8526328|2021-07-04|21484|25356:0.0000010000)Node258:0.0023488082)Node256:0.0011712967)Node254:0.0011686142,hCoV-19/Germany/HE-RKI-I-334702/2021|EPI_ISL_6957200|2021-11-17|21452|25330:0.0000010000)Node253:0.0000015052,((hCoV-19/USA/MI-MDHHS-SC36934/2021|EPI_ISL_7495139|2021-11-12|21467|25345:0.0011921152,hCoV-19/Chile/ML-111500/2021|EPI_ISL_2756159|2021-06-13|21465|25343:0.0023518747)Node260:0.0000021405,(hCoV-19/Germany/SN-RKI-I-275632/2021|EPI_ISL_5119051|2021-09-25|21373|25332:0.0000010000,hCoV-19/DRC/RDC-368/2021|EPI_ISL_2966639|2021-06-18|21173|25045:0.0023440390)Node261:0.0000021441)Node259:0.0000021417)Node252:0.0000026553,hCoV-19/Brazil/MG-FIOCRUZ-179/2021|EPI_ISL_6701364|2021-08|21497|25375:0.0035351174)Node251:0.0000027300,hCoV-19/Germany/ST-RKI-I-155547/2021|EPI_ISL_2266083|2021-05-08|21503|25381:0.0023447220)Node250:0.0011692387,hCoV-19/South-Africa/NHLS-UCT-GS-H320/2021|EPI_ISL_4817015|2021-08-26|21466|25344:0.0000010000)Node249:0.0000020859)Node248:0.0000020745,hCoV-19/Egypt/CCHE57357_Wave_4_084/2021|EPI_ISL_6011755|2021-10-21|21503|25381:0.0011724500)Node247:0.0000020348,hCoV-19/USA/MT-WL-009/2021|EPI_ISL_3669084|2021-08-05|21449|25327:0.0000010000)Node246:0.0000023298,hCoV-19/Senegal/239737/2021|EPI_ISL_8526565|2021-07-14|21465|25337:0.0024143889)Node245:0.0048219974,hCoV-19/Indonesia/JK-GS-GSILab-843004/2021|EPI_ISL_8131154|2021-12-20|21449|25327:0.0036206670)Node244:0.0011927664)Node43:0.0015956813)Node15:0.0011890395,((((hCoV-19/India/CT-ILSGS03620/2021|EPI_ISL_3009780|2021-04-10|21465|25343:0.0000010000,(hCoV-19/USA/MN-MDH-6587/2021|EPI_ISL_2018467|2021-04-24|21440|25309:0.0000010000,hCoV-19/USA/MN-MDH-6597/2021|EPI_ISL_2018477|2021-04-26|21440|25309:0.0000010000)Node266:0.0000010000)Node265:0.0000010000,hCoV-19/France/IDF-HMN-21032180436/2021|EPI_ISL_1707167|2021-03-16|21449|25318:0.0000010000)Node264:0.0000010000,(((hCoV-19/Argentina/INEI101331/2021|EPI_ISL_2135137|2021-02-04|21404|25273:0.0000010000,hCoV-19/Republic-of-the-Congo/RC-018/2021|EPI_ISL_2978203|2021-06-04|21440|25309:0.0000010000)Node269:0.0011950593,hCoV-19/Argentina/PAIS-D0140/2021|EPI_ISL_5771887|2021-06-21|21451|25320:0.0011949901)Node268:0.0000026256,((hCoV-19/Brazil/GO-DNAGYN-29/2021|EPI_ISL_2820226|2021-02-03|21472|25341:0.0012068610,hCoV-19/Kenya/ILRI_KEM-21-03-93912/2021|EPI_ISL_4252312|2021-03-03|21440|25309:0.0000010000)Node271:0.0000010000,((hCoV-19/Ghana/WACCBIP-GS724/2021|EPI_ISL_2836854|2021-01-18|21440|25309:0.0000010000,hCoV-19/England/CAMC-C471A4/2020|EPI_ISL_718726|2020-12-10|21152|25021:0.0000010000)Node273:0.0000010000,hCoV-19/Sweden/6A17305530099/2021|EPI_ISL_3795010|2021-05-14|21471|25340:0.0000010000)Node272:0.0000010000)Node270:0.0000010000)Node267:0.0000010000)Node263:0.0000022017,hCoV-19/USA/CO-CDPHE-2101398123/2021|EPI_ISL_3842700|2021-07-06|21440|25309:0.0023988312)Node262:0.0064237463)Node14:0.0000027140,(((((((hCoV-19/Kenya/SS4231/2021|EPI_ISL_7868871|2021-12-06|21453|25304:0.0000010000,(hCoV-19/Canada/ON-PHL-22-00563/2021|EPI_ISL_9136145|2021-12-14|21453|25304:0.0000010000,(hCoV-19/Canada/ON-PHL-22-02914/2022|EPI_ISL_9138259|2022-01-02|21453|25304:0.0000010000,hCoV-19/Indonesia/JK-NIHRD-WGS13396/2021|EPI_ISL_7547548|2021-11-30|21472|25350:0.0023559569)Node282:0.0000022697)Node281:0.0000010000)Node280:0.0000010000,hCoV-19/France/ARA-HCL021221447501/2021|EPI_ISL_7988548|2021-11-30|21453|25304:0.0000010000)Node279:0.0000010000,hCoV-19/USA/CA-CDPH-6000007062/2021|EPI_ISL_9756826|2021-12-26|21491|25342:0.0000010000)Node278:0.0000010000,hCoV-19/Spain/CT-HUVH-E44748/2021|EPI_ISL_6268734|2021-11-05|21463|25314:0.0000010000)Node277:0.0000010000,hCoV-19/Italy/LAZ-IFO-11193393/2021|EPI_ISL_6815835|2021-11-19|21473|25324:0.0011938370)Node276:0.0000010000,hCoV-19/DRC/INRB-RDC-1059/2021|EPI_ISL_9571116|2021|21449|25327:0.0000010000)Node275:0.0039432378,(hCoV-19/Chad/TCH-45/2021|EPI_ISL_9274879|2021-11-05|21440|25318:0.0000021667,hCoV-19/India/DL-ILBS-WGS584/2021|EPI_ISL_7379386|2021-11-15|21455|25306:0.0018476092)Node283:0.0040319250)Node274:0.0095564653)Node13:0.0037276800,((hCoV-19/Switzerland/ZH-UZH-IMV-3ba4cac8/2021|EPI_ISL_3231561|2021-07-19|21501|25379:0.0000010000,(((hCoV-19/Spain/MD-51511337/2021|EPI_ISL_3260804|2021-07|21503|25381:0.0000010000,((((hCoV-19/Morocco/RA42C/2021|EPI_ISL_8178768|2021-07-04|21479|25363:0.0011701227,hCoV-19/Israel/SMC-7005952/2021|EPI_ISL_3154873|2021-07-04|21466|25347:0.0012025513)Node292:0.0000010000,hCoV-19/South-Korea/KDCA6502/2021|EPI_ISL_3024839|2021-07-04|21486|25367:0.0011688413)Node291:0.0000010000,hCoV-19/Colombia/DC-SDS-904468/2021|EPI_ISL_8786404|2021-08-07|21449|25330:0.0000010000)Node290:0.0000021592,hCoV-19/Ecuador/USFQ-1939/2021|EPI_ISL_3505625|2021-08-04|21449|25327:0.0011777923)Node289:0.0000010000)Node288:0.0000010000,hCoV-19/England/PHEC-Q308QB6E/2021|EPI_ISL_3292337|2021-08-05|21478|25356:0.0000010000)Node287:0.0000010000,(hCoV-19/Israel/SMC-7014523/2021|EPI_ISL_6080358|2021-08-23|21440|25345:0.0012392368,(hCoV-19/Costa-Rica/INC-1072/2021|EPI_ISL_3948498|2021-08-05|21492|25370:0.0000010000,(hCoV-19/Costa-Rica/INC-1099/2021|EPI_ISL_3948525|2021-08-07|21467|25345:0.0011999638,hCoV-19/Costa-Rica/INC-1156/2021|EPI_ISL_4258609|2021-08-16|21488|25366:0.0012125131)Node295:0.0000010000)Node294:0.0000010000)Node293:0.0000010000)Node286:0.0000025390)Node285:0.0000028150,hCoV-19/Chile/AN-134062/2021|EPI_ISL_3537187|2021-08-02|21465|25343:0.0000010000)Node284:0.0029883690)Node12:0.0241028212)Node11:0.0058507445,hCoV-19/England/LSPA-36720DD/2022|EPI_ISL_9994029|2022-02-09|21444|25313:0.0143185436)Node10:0.0023322378)Node4:0.0011800923)Node2:0.0011772985,((hCoV-19/Brazil/SP-IB_150112/2022|EPI_ISL_9804748|2022-02-04|21453|25322:0.0000010000,hCoV-19/Mauritius/3095/2022|EPI_ISL_9402433|2022-01-14|21478|25356:0.0000010000)Node297:0.0000010000,(hCoV-19/England/LSPA-3671BA0/2022|EPI_ISL_9994012|2022-02-08|21438|25307:0.0000010000,hCoV-19/England/MILK-36721AD/2022|EPI_ISL_9994030|2022-02-11|21441|25310:0.0000010000)Node298:0.0000010000)Node296:0.0000021488)Node1;
