# Supplementary material for: Virus Pop—Expanding Viral Databases by Protein Sequence Simulation
Source: Viruses. 2023 May 24;15(6):1227. doi: 10.3390/v15061227 (PMC10304111; doi:10.3390/v15061227)
Supplement: Supplementary file 1 [file viruses-15-01227-s001.zip › S1_Main_datasets/Sarbecovirus/Sarbecovirus_spike_tree_with_simulation.newick]

(hCoV-19/USA/MA-CDCBI-CRSP_DGVTANTE3GAJUIB6/2021|EPI_ISL_8211260|2021-12-15|21470|25339:0.0000010004,((hCoV-19/USA/FL-CDC-STM-GPQRJY2GV/2021|EPI_ISL_8547724|2021-12-23|21489|25358:0.0000010004,hCoV-19/Brazil/SP-IB_150091/2022|EPI_ISL_9804746|2022-02-04|21471|25340:0.0000010004):0.0000027059,((((((hCoV-19/USA/TX-TAMGHRC-L-72209-21R/2021|EPI_ISL_9882199|2021-12-22|21503|25381:0.0000010004,hCoV-19/Brazil/SP-LPV_SJRP168500/2021|EPI_ISL_8665273|2021-12-21|21465|25343:0.0051258140):0.0001556604,hCoV-19/India/MH-ICMR-NIV-INSACOG-GSEQ-8961/2022|EPI_ISL_9969202|2022-01-13|21478|25356:0.0023864001):0.0000038806,hCoV-19/India/KA-SEQ_9226/2021|EPI_ISL_9324334|2021-12-28|21462|25340:0.0011392936):0.0010225248,((hCoV-19/India/PB-VRDLGMCPTA-ICMR-INSACOG-587666318/2021|EPI_ISL_9457929|2021-11-29|21459|25337:0.0000022534,((((((((((((hCoV-19/Japan/PG-31732/2021|EPI_ISL_1931621|2021-03-25|21440|25318:0.0000000000,hCoV-19/Angola/CERI-KRISP-K012707/2021|EPI_ISL_2493026|2021-03-22|21464|25342:0.0000000000):0.0000010004,hCoV-19/Israel/CVL-13316/2021|EPI_ISL_2183517|2021-05-02|21456|25334:0.0000010004):0.0000027692,hCoV-19/USA/NC-ECU-CORVASEQ-108119244/2021|EPI_ISL_5598301|2021-05-25|21493|25371:0.0000010004):0.0000010005,((hCoV-19/Taiwan/CGMH-CGU-55/2021|EPI_ISL_2249515|2021-01-28|21494|25366:0.0000010004,(hCoV-19/Brazil/CE-FIOCRUZ-27165/2021|EPI_ISL_8057849|2021-10-07|21456|25334:0.0023715855,hCoV-19/Ghana/nCoV-TRA-894/2021|EPI_ISL_4602047|2021-05-01|21440|25318:0.0020288198):0.0000025168):0.0000024658,hCoV-19/England/PHEC-K303K43B/2021|EPI_ISL_2748270|2021|21478|25356:0.0000010004):0.0000010005):0.0000027693,(hCoV-19/USA/CA-CDPH-3000005954/2021|EPI_ISL_2882859|2021-04-02|21474|25352:0.0000010004,hCoV-19/USA/CA-CDPH-3000052397/2021|EPI_ISL_8729660|2021-06-12|21484|25362:0.0000010004):0.0000010005):0.0000021446,hCoV-19/Peru/LOR-INS-3497/2021|EPI_ISL_3991669|2021-07-07|21491|25369:0.0024082463):0.0011730139,hCoV-19/Spain/MD-51273106/2021|EPI_ISL_2179717|2021-03-16|21503|25381:0.0000024403):0.0000022242,hCoV-19/Italy/EMR-UA-02_00364/2021|EPI_ISL_5687845|2021-03-17|21501|25379:0.0035338486):0.0094812097,((((hCoV-19/Switzerland/GE-33238378/2021|EPI_ISL_1040403|2021-02-10|21493|25371:0.0000021521,(hCoV-19/Spain/MD-HRYC-71496089/2021|EPI_ISL_1912230|2021-04-08|21499|25377:0.0000010004,hCoV-19/Chile/RM-72705/2021|EPI_ISL_1633418|2021-04-06|21096|25211:0.0042527790):0.0000027303):0.0000023888,(hCoV-19/USA/MI-MDHHS-SC24441/2021|EPI_ISL_1233803|2021-02-23|21455|25333:0.0000010004,hCoV-19/Chile/RM-75715/2021|EPI_ISL_2009293|2021-04-10|21375|25325:0.0014517967):0.0011776946):0.0011748761,((((((hCoV-19/South-Africa/NICD-N4430/2021|EPI_ISL_1827584|2021-01-04|21443|25321:0.0012224309,hCoV-19/Hong-Kong/VM21018997_WHP4362/2021|EPI_ISL_4648411|2021-04|21403|25281:0.0023716525):0.0000010005,(hCoV-19/Botswana/R17B31_BHP_000470659/2021|EPI_ISL_2509334|2021-05-31|21473|25351:0.0000010004,hCoV-19/India/TN-ICMR-MCL_3836_4788/2021|EPI_ISL_3797078|2021|21484|25362:0.0000010004):0.0000010005):0.0000010005,hCoV-19/Aruba/AW-RIVM-25476/2021|EPI_ISL_1704949|2021-04-06|21440|25309:0.0000010004):0.0000021520,hCoV-19/India/KL-GENESCOV03080/2021|EPI_ISL_7220558|2021-03-19|21465|25343:0.0000010004):0.0000010005,hCoV-19/USA/NC-ECU-CORVASEQ-107134497/2021|EPI_ISL_5590239|2021-03-15|21469|25347:0.0000010004):0.0000010005,(hCoV-19/South-Africa/NHLS-UCT-AM-Z086/2021|EPI_ISL_5195365|2021-06-30|21465|25343:0.0012491319,hCoV-19/USA/OR-TRACE-LINN-033021-466/2021|EPI_ISL_1866418|2021-03-30|21470|25348:0.0011806789):0.0000021485):0.0000010005):0.0011742351,hCoV-19/Finland/6051/2021|EPI_ISL_2609008|2021-04-12|21486|25364:0.0025074516):0.0035458831):0.0000028898,((((((((hCoV-19/Israel/CVL-13489/2021|EPI_ISL_2183708|2021-05-07|21456|25313:0.0000010004,hCoV-19/Israel/CVL-13494/2021|EPI_ISL_2183717|2021-05-07|21463|25320:0.0000010004):0.0000021486,hCoV-19/Israel/CVL-13529/2021|EPI_ISL_2183767|2021-05-09|21456|25313:0.0000024029):0.0011800685,(hCoV-19/Mayotte/IPP18529/2021|EPI_ISL_3355716|2021-07-15|21440|25297:0.0000021473,hCoV-19/Mayotte/IPP22382/2021|EPI_ISL_3979691|2021-08-05|21415|25272:0.0000021473):0.0011789848):0.0000026453,hCoV-19/USA/CA-CDPH-3000006557/2021|EPI_ISL_2837638|2021-04-06|21449|25327:0.0000010004):0.0000021159,(hCoV-19/USA/CA-CDPH-3000127210/2021|EPI_ISL_4508728|2021-07-24|21449|25327:0.0000021607,((hCoV-19/Spain/MD-59901183/2021|EPI_ISL_3260808|2021-07|21503|25381:0.0000010004,hCoV-19/Spain/MD-59904169/2021|EPI_ISL_3260809|2021-07|21503|25381:0.0000010004):0.0000027157,hCoV-19/Switzerland/ZH-UZH-IMV-3ba4e155/2021|EPI_ISL_3824488|2021-08-16|21466|25344:0.0000010004):0.0035157000):0.0011660871):0.0011661596,((hCoV-19/USA/MI-MDHHS-SC30769/2021|EPI_ISL_8858812|2021-04-20|21456|25334:0.0000021544,hCoV-19/Peru/LIM-INS-430/2021|EPI_ISL_1111328|2021-01-17|21498|25376:0.0000021392):0.0011661092,hCoV-19/Ecuador/USFQ-1874/2021|EPI_ISL_3505614|2021-07-30|21449|25327:0.0023360004):0.0000024366):0.0058877657,((((((((hCoV-19/India/MH-IGIB-GP151/2021|EPI_ISL_4125478|2021-04-20|21471|25349:0.0000010004,((((((hCoV-19/India/TN-SEQ_5245_S345_R1_001/2021|EPI_ISL_6033664|2021-07-23|21465|25343:0.0000010004,hCoV-19/India/PB-VRDLGMCPTA-ICMR-561307107/2021|EPI_ISL_8145752|2021-11|21463|25341:0.0000010004):0.0000029724,(hCoV-19/Brazil/SP-NVBS6673GENOV828072669204/2021|EPI_ISL_6997227|2021-09-03|21465|25337:0.0011646890,hCoV-19/Senegal/11015535/2021|EPI_ISL_8526328|2021-07-04|21484|25356:0.0000027062):0.0034975577):0.0011609515,hCoV-19/Germany/HE-RKI-I-334702/2021|EPI_ISL_6957200|2021-11-17|21452|25330:0.0000010004):0.0000012726,(hCoV-19/Chile/ML-111500/2021|EPI_ISL_2756159|2021-06-13|21465|25343:0.0023368370,(hCoV-19/Germany/SN-RKI-I-275632/2021|EPI_ISL_5119051|2021-09-25|21373|25332:0.0000010004,hCoV-19/DRC/RDC-368/2021|EPI_ISL_2966639|2021-06-18|21173|25045:0.0023293772):0.0000010005):0.0000021315):0.0000025905,hCoV-19/Germany/ST-RKI-I-155547/2021|EPI_ISL_2266083|2021-05-08|21503|25381:0.0023288931):0.0000021380,hCoV-19/Brazil/MG-FIOCRUZ-179/2021|EPI_ISL_6701364|2021-08|21497|25375:0.0035109763):0.0000021321):0.0003803496,hCoV-19/South-Africa/NHLS-UCT-GS-H320/2021|EPI_ISL_4817015|2021-08-26|21466|25344:0.0000010004):0.0007811497,hCoV-19/USA/MI-MDHHS-SC36934/2021|EPI_ISL_7495139|2021-11-12|21467|25345:0.0011840751):0.0000020561,hCoV-19/Senegal/239737/2021|EPI_ISL_8526565|2021-07-14|21465|25337:0.0023981403):0.0000021303,hCoV-19/USA/MT-WL-009/2021|EPI_ISL_3669084|2021-08-05|21449|25327:0.0000010004):0.0000022188,hCoV-19/Egypt/CCHE57357_Wave_4_084/2021|EPI_ISL_6011755|2021-10-21|21503|25381:0.0011653681):0.0000025158,(hCoV-19/USA/LA-BIE-LSUH900063/2021|EPI_ISL_3404978|2021-08-02|21465|25343:0.0017594052,hCoV-19/Uganda/MRC-UVRI-CP20/2021|EPI_ISL_8307322|2021-11-29|21499|25377:0.0011697811):0.0017498919):0.0047881763,hCoV-19/Indonesia/JK-GS-GSILab-843004/2021|EPI_ISL_8131154|2021-12-20|21449|25327:0.0035966452):0.0011844501):0.0000024388,(((((((((((((((((((AY278741_SARS_coronavirus_Urbani|21486|25256:0.0000010004,(GU553363_Human_HKU-39849_Hong_Kong_2003|21446|25216:0.0012036841,NC_004718_Human_Tor2_Canada_2004|21486|25256:0.0012037664):0.0000010005):0.0000025298,FJ882963_Human_P2_USA_2004|21467|25237:0.0024100743):0.0103797835,((AY545918_Paguma_larvata_HC/GZ/32/03_China_2003|21452|25222:0.0000010004,AY545919_Melogale_moschata_CFB/SZ/94/03_China_2003|21465|25235:0.0036208081):0.0011961307,AY572034_Civet_007/2004_China_2004|21460|25230:0.0048586455):0.0101927801):0.0036434950,(AY304486_Civet_SZ3/2003_Hong_Kong_2003|21471|25241:0.0000020892,AY304488_Civet_SZ16/2003_Hong_Kong_2003|21471|25241:0.0012028189):0.0066329534):0.0271052017,((KT444582_Rhinolophus_sinicus_WIV16_China_2013|21486|25256:0.0012094518,KY417150_Rhinolophus_sinicus_Rs4874_China_2013|21400|25257:0.0000023498):0.0065769886,(KY417146_Rhinolophus_sinicus_Rs4231_China_2013|21400|25257:0.0047932560,(OK017852_Rhinolophus_sinicus_YN2020B_China_2020|21274|25044:0.0012003989,(((OK017853_Rhinolophus_sinicus_YN2020C_China_2020|21278|25048:0.0000000000,OK017856_Rhinolophus_sinicus_YN2020F_China_2020|21222|24992:0.0000000000):0.0000010004,OK017855_Rhinolophus_sinicus_YN2020E_China_2020|21278|25048:0.0000010004):0.0000029923,(OK017854_Rhinolophus_sinicus_YN2020D_China_2020|21277|25047:0.0012003361,OK017857_Rhinolophus_sinicus_YN2020G_China_2020|21271|25041:0.0024046266):0.0000029193):0.0000010005):0.0138249689):0.0501301038):0.0038748582):0.0442366461,(((((KC881005_Rhinolophus_sinicus_RsSHC014_China_2011|21486|25259:0.0000010004,KY417144_Rhinolophus_sinicus_Rs4084_China_2012|21486|25259:0.0012091626):0.0000021967,OK017858_Rhinolophus_sinicus_YN2020H_China_2020|21275|25048:0.0134581593):0.0491048392,(KC881006_Rhinolophus_sinicus_Rs3367_China_2012|21486|25259:0.0012111067,KF367457_Rhinolophus_sinicus_WIV1_China_2012|21486|25259:0.0012161068):0.0060535115):0.0025752528,(KY417151_Rhinolophus_sinicus_Rs7327_China_2014|21486|25259:0.0000029834,KY417152_Rhinolophus_sinicus_Rs9401_China_2015|21486|25259:0.0012091780):0.0036511895):0.0077702087,(MK211376_Rhinolophus_sinicus_YN2018B_China_2016|21485|25258:0.0000021804,((((OK017847_Rhinolophus_sinicus_YN2016A_China_2016|21348|25121:0.0000000000,OK017850_Rhinolophus_sinicus_YN2016D_China_2016|21348|25121:0.0000000000):0.0000000000,OK017851_Rhinolophus_sinicus_YN2016E_China_2016|21348|25121:0.0000000000):0.0000027787,OK017848_Rhinolophus_sinicus_YN2016B_China_2016|21239|25012:0.0000027789):0.0036471851,OK017849_Rhinolophus_sinicus_YN2016C_China_2016|21348|25121:0.0000025133):0.0012113794):0.0013640979):0.0731117520):0.0504671673,((KF569996_Rhinolophus_affinis_LYRa11_China_2011|21493|25275:0.0926991138,Node71_1_0.12987878933750002_dist0.06:0.0793520668):0.0000029063,(Node71_1_0.12987878933750002_dist0.16:0.1606576811,Node71_1_0.12987878933750002_dist0.25:0.2589158649):0.0055064233):0.0126823652):0.1455384628,Node70_1_0.4674381925458443_dist0.23:0.3095935052):0.0100959340,Node70_1_0.4674381925458443_dist0.58:0.6631948884):0.0133615222,(((((((((((((((((((((((((((DQ022305_Rhinolophus_sinicus_HKU3-1_China_2005|21465|25196:0.0000010004,DQ084200_Rhinolophus_sinicus_HKU3-3_China_2005|21448|25179:0.0000010004):0.0000021981,DQ084199_Rhinolophus_sinicus_HKU3-2_China_2005|21448|25179:0.0012285731):0.0000026621,((((((GQ153539_Rhinolophus_sinicus_HKU3-4_China_2005|21465|25196:0.0000000000,GQ153544_Rhinolophus_sinicus_HKU3-9_China_2006|21456|25187:0.0000000000):0.0000000000,GQ153541_Rhinolophus_sinicus_HKU3-6_China_2005|21465|25196:0.0000000000):0.0000000000,GQ153546_Rhinolophus_sinicus_HKU3-11_China_2007|21456|25187:0.0000000000):0.0000000000,GQ153545_Rhinolophus_sinicus_HKU3-10_China_2006|21456|25187:0.0000000000):0.0000010004,GQ153540_Rhinolophus_sinicus_HKU3-5_China_2005|21465|25196:0.0000010004):0.0000021977,GQ153548_Rhinolophus_sinicus_HKU3-13_China_2007|21438|25169:0.0012287390):0.0012280524):0.0036921320,GQ153547_Rhinolophus_sinicus_HKU3-12_China_2007|21465|25196:0.0000010004):0.0049648270,OK017837_Rhinolophus_sinicus_JX2021C_China_2021|21339|25070:0.0099485778):0.0037607973,(KF294457_Rhinolophus_pusillus_Longquan-140_China_2012|21455|25186:0.0061904554,OK017809_Rhinolophus_sinicus_FJ2021D_China_2021|21342|25073:0.0000021071):0.0024787920):0.0012298546,(OK017808_Rhinolophus_sinicus_FJ2021A_China_2021|21339|25067:0.0062635430,(OK017822_Rhinolophus_sinicus_GD2017P_China_2017|21342|25070:0.0037477133,OK017824_Rhinolophus_sinicus_GD2017W_China_2017|21342|25070:0.0049643388):0.0024618492):0.0075940600):0.0000025782,((OK017802_Rhinolophus_sp_HB2020E_China_2020|21339|25067:0.0162498280,((OK017807_Rhinolophus_sinicus_AH2021A_China_2021|21339|25070:0.0127568185,(((OK017810_Rhinolophus_sinicus_FJ2021E_China_2021|21339|25067:0.0012443446,OK017811_Rhinolophus_sinicus_FJ2021M_China_2021|21339|25067:0.0000028054):0.0050220332,OK017838_Rhinolophus_sinicus_JX2021G_China_2021|21339|25067:0.0024891181):0.0078288656,(OK017823_Rhinolophus_sinicus_GD2017Q_China_2017|21342|25070:0.0123593581,(OK017841_Rhinolophus_sinicus_JX2021L_China_2021|21240|24968:0.0076299476,OK017843_Rhinolophus_sinicus_JX2021N_China_2021|21342|25070:0.0000021916):0.0013959906):0.0012301226):0.0074370750):0.0000020521,OK017812_Rhinolophus_sinicus_GD2016B_China_2016|21342|25073:0.0062493575):0.0020938427):0.0056771703,OK017828_Rhinolophus_sinicus_GD2019E_China_2019|21342|25073:0.0063908755):0.0090302702):0.0000022306,OK017840_Rhinolophus_sinicus_JX2021K_China_2021|21339|25070:0.0074285793):0.0012336135,(GQ153542_Rhinolophus_sinicus_HKU3-7_China_2006|21477|25208:0.0024707913,GQ153543_Rhinolophus_sinicus_HKU3-8_China_2006|21477|25208:0.0012428861):0.0099465641):0.0000024533,OK017827_Rhinolophus_sinicus_GD2019D_China_2019|21339|25070:0.0061919678):0.0000022701,((((((OK017814_Rhinolophus_sinicus_GD2017H_China_2017|21342|25073:0.0000000000,OK017821_Rhinolophus_sinicus_GD2017O_China_2017|21342|25073:0.0000000000):0.0000000000,OK017818_Rhinolophus_sinicus_GD2017L_China_2017|21342|25073:0.0000000000):0.0000000000,OK017817_Rhinolophus_sinicus_GD2017K_China_2017|21342|25073:0.0000000000):0.0000010004,OK017816_Rhinolophus_sinicus_GD2017J_China_2017|21342|25073:0.0000010004):0.0000023009,OK017815_Rhinolophus_sinicus_GD2017I_China_2017|21342|25073:0.0012312829):0.0000027201,OK017820_Rhinolophus_sinicus_GD2017N_China_2017|21342|25073:0.0024654736):0.0111971402):0.0022727298,(OK017825_Rhinolophus_sinicus_GD2019A_China_2019|21345|25076:0.0000021995,OK017826_Rhinolophus_sinicus_GD2019B_China_2019|21342|25073:0.0012321362):0.0059891685):0.0173867419,KJ473815_Rhinolophus_sinicus_GX2013_China_2013|21240|24971:0.0073199475):0.0042869711,OK017792_Rhinolophus_affinis_GD2017F_China_2017|21336|25067:0.0146121942):0.0087657374,(((((((FJ588686_Rhinolophus_sinicus_Rs672_China_2006|20888|24616:0.0099327154,MK211378_Rhinolophus_sinicus_YN2018D_China_2016|21486|25214:0.0049581929):0.0000025330,KY417143_Rhinolophus_sinicus_Rs4081_China_2012|21486|25214:0.0061676444):0.0025573987,KY417149_Rhinolophus_sinicus_Rs4255_China_2013|21486|25214:0.0023886413):0.1015375936,(KY417142_Aselliscus_stoliczkanus_As6526_China_2014|21486|25214:0.0000021962,MK211377_Rhinolophus_sinicus_YN2018C_China_2016|21484|25212:0.0037014560):0.0151091222):0.0000020306,KY417147_Rhinolophus_sinicus_Rs4237_China_2013|21486|25214:0.0024066331):0.0139854638,(KY417148_Rhinolophus_sinicus_Rs4247_China_2013|21486|25217:0.0000010004,MK211375_Rhinolophus_sinicus_YN2018A_China_2016|21488|25219:0.0111528996):0.0001239489):0.0049064664,OK017793_Rhinolophus_affinis_YN2020A_China_2020|21322|25053:0.0023528634):0.0179439418):0.0061326820,OK017846_Rhinolophus_sinicus_SC2018B_China_2016|21209|24940:0.0463925209):0.0038132516,(OK017829_Rhinolophus_sinicus_GZ2021C_China_2021|21345|25073:0.0000010004,OK017831_Rhinolophus_sinicus_GZ2021I_China_2021|21345|25073:0.0000010004):0.0078133095):0.0078737989,(((DQ412043_Rhinolophus_macrotis_Rm1_China_2004|21500|25228:0.0037490419,DQ648857_Rhinolophus_macrotis_BtCoV/279/2005_China_2004|21503|25231:0.0012635246):0.0085728121,(OK017833_Rhinolophus_sinicus_HN2021D_China_2021|21330|25058:0.0248846358,OK017860_Rhinolophus_siamensis_JX2021D_China_2021|21336|25064:0.0062233165):0.0070385751):0.0238126979,OK017835_Rhinolophus_sinicus_HN2021F_China_2021|21339|25067:0.0146247011):0.0123129996):0.0032363192,DQ071615_Rhinolophus_pearsonii_Rp3_China_2004|21480|25208:0.0189043800):0.0306118106,(((DQ412042_Rhinolophus_ferrumequinum_Rf1_China_2004|21467|25195:0.0000010004,DQ648856_Rhinolophus_ferrumequinum_BtCoV/273/2005_China_2004|21470|25198:0.0000010004):0.0066061491,(KJ473812_Rhinolophus_ferrumequinum_HeB2013_China_2013|21214|24942:0.0024830664,(KJ473813_Rhinolophus_ferrumequinum_SX2013_China_2013|21237|24959:0.0025135261,KY770860_Rhinolophus_ferrumequinum_Jiyuan-84_China_2012|21422|25150:0.0024816472):0.0000022106):0.0081333207):0.0153765575,(KP886808_Rhinolophus_ferrumequinum_YNLF_31C_China_2013|21485|25213:0.0012293293,KP886809_Rhinolophus_ferrumequinum_YNLF_34C_China_2013|21485|25213:0.0000010004):0.0311475176):0.1211268390):0.0224277828,((EPI_ISL_1699443_Rhinolophus_sinicus_RsYN03_China_2019|21487|25215:0.0000026630,EPI_ISL_1699447_Rhinolophus_malayanus_RmYN07_China_2020|21487|25215:0.0087876359):0.0024736969,JX993988_Chaerephon_plicatus_Cp/Yunnan/2011_China_2010|21385|25113:0.0012843805):0.0642816642):0.0395824915,(((JX993987_Rhinolophus_pusillus_Rp/Shaanxi2011_China_2011|21388|25113:0.0167726140,OK017830_Rhinolophus_sinicus_GZ2021H_China_2021|21290|25018:0.0168967691):0.0117668758,(KJ473814_Rhinolophus_sinicus_Rs-HuB2013_China_2013|21417|25145:0.0118140545,(MK211374_Rhinolophus_sinicus_SC2018_China_2016|21449|25177:0.0284068100,OK017834_Rhinolophus_sinicus_HN2021E_China_2021|21339|25064:0.0270977402):0.0341744133):0.0069711698):0.0190745987,((OK017801_Rhinolophus_sp_HB2020D_China_2020|21342|25073:0.0082599859,(((OK017813_Rhinolophus_sinicus_GD2017G_China_2017|21342|25070:0.0012418242,OK017819_Rhinolophus_sinicus_GD2017M_China_2017|21342|25070:0.0012420438):0.0012491352,(OK017839_Rhinolophus_sinicus_JX2021J_China_2021|21336|25064:0.0062672564,(OK017844_Rhinolophus_sinicus_JX2021O_China_2021|21339|25067:0.0000010004,OK017845_Rhinolophus_sinicus_JX2021P_China_2021|21339|25067:0.0000010004):0.0050044459):0.0037263732):0.0056548874,OK017836_Rhinolophus_sinicus_JX2021AC_China_2021|21330|25058:0.0056433257):0.0140214076):0.0042075447,OK017842_Rhinolophus_sinicus_JX2021M_China_2021|21240|24968:0.0105596571):0.0617745539):0.1083155515):0.0477447832,(Node102_1_0.3429678579166999_dist0.42:0.3669004432,Node102_1_0.3429678579166999_dist0.68:0.6654565708):0.0103596996):0.0014308818,Node102_1_0.3429678579166999_dist0.17:0.1701890400):0.0136030795,(EPI_ISL_1699449_Rhinolophus_stheno_RsYN09_China_2020|21401|25207:0.1315024104,(KJ473816_Rhinolophus_sinicus_YN2013_China_2013|21251|24955:0.0087906192,(KY770858_Rhinolophus_sinicus_Anlong-103_China_2013|21475|25179:0.0000010004,KY770859_Rhinolophus_sinicus_Anlong-112_China_2013|21475|25179:0.0000010004):0.0039744236):0.1521082732):0.0591699246):0.0088753430,((EPI_ISL_412977_Rhinolophus_malayanus_RmYN02_China_2019|21538|25224:0.0176734795,(((MW251308_Rhinolophus_acuminatus_RacCS203_Thailand_2020|21556|25242:0.0000029278,MW251310_Rhinolophus_acuminatus_RacCS253_Thailand_2020|21549|25235:0.0017095654):0.0000021400,MW251312_Rhinolophus_acuminatus_RacCS271_Thailand_2020|21549|25235:0.0246046818):0.0043348376,MW251309_Rhinolophus_acuminatus_RacCS224_Thailand_2020|21549|25235:0.0294224203):0.0121721849):0.3323720259,(((KJ473811_Rhinolophus_ferrumequinum_JL2012_China_2012|21237|24950:0.0053039144,((KU182964_Rhinolophus_ferrumequinum_JTMC15_China_2013|20888|24601:0.0013054011,((OK017794_Rhinolophus_ferrumequinum_LN2020A_China_2020|21333|25046:0.0013095856,OK017799_Rhinolophus_ferrumequinum_LN2020G_China_2020|21333|25046:0.0000010004):0.0039401756,OK017797_Rhinolophus_ferrumequinum_LN2020E_China_2020|21333|25046:0.0353005871):0.0013193484):0.0000025504,((OK017795_Rhinolophus_ferrumequinum_LN2020B_China_2020|21333|25046:0.0000010004,(OK017796_Rhinolophus_ferrumequinum_LN2020C_China_2020|20754|24467:0.0000010004,OK017798_Rhinolophus_ferrumequinum_LN2020F_China_2020|21333|25046:0.0012983054):0.0013005191):0.0013079972,OK017800_Rhinolophus_ferrumequinum_LN2020H_China_2020|21333|25046:0.0012945098):0.0065637804):0.0026179190):0.0000024798,KY938558_Rhinolophus_ferrumequinum_16BO133_South_Korea_2016|20895|24608:0.0065741804):0.1044508954,((KU973692_Rhinolophus_pusillus_F46_China_2012|21486|25199:0.0081380426,KY417145_Rhinolophus_ferrumequinum_Rf4092_China_2012|21486|25193:0.0089759180):0.0168114586,(OK017832_Rhinolophus_sinicus_HN2021C_China_2021|21330|25040:0.0221866739,OK017859_Rhinolophus_siamensis_GX2019A_China_2019|21330|25040:0.0101148478):0.0092165545):0.0167990770):0.0534318361):0.2071780857):0.1279778520):0.0061939463,Node70_1_0.4674381925458443_dist0.93:0.9064206720):0.0585492513,((((((EPI_ISL_1699444_Rhinolophus_stheno_RsYN04_China_2020|21509|25270:0.0012250160,(EPI_ISL_1699445_Rhinolophus_malayanus_RmYN05_China_2020|21509|25270:0.0000010004,EPI_ISL_1699448_Rhinolophus_malayanus_RmYN08_China_2020|21509|25270:0.0000010004):0.0000010005):0.0760240935,((((((((MN312632_Rhinolophus_stheno_Rs7905_China_2015|21496|25251:0.0000000000,MN312635_Rhinolophus_stheno_Rs7921_China_2015|21495|25250:0.0000000000):0.0000000000,MN312634_Rhinolophus_affinis_Ra7909_China_2015|21596|25351:0.0000000000):0.0000000000,MN312671_Rhinolophus_stheno_Rs7896_China_2015|21407|25162:0.0000000000):0.0000000000,MN312672_Rhinolophus_stheno_Rs7931_China_2015|21588|25343:0.0000000000):0.0000000000,MN312673_Rhinolophus_stheno_Rs7952_China_2015|21370|25125:0.0000000000):0.0000010004,MN312633_Rhinolophus_stheno_Rs7907_China_2015|21577|25332:0.0000010004):0.0000010005,MN312636_Rhinolophus_stheno_Rs7924_China_2015|21494|25249:0.0012213564):0.0728712368,(Node209_1_0.07020103424727273_dist0.03:0.0274409958,Node209_1_0.07020103424727273_dist0.08:0.0688293488):0.0010600480):0.0008400169):0.0064795172,Node209_1_0.07020103424727273_dist0.14:0.1244933576):0.7798239796,Node208_1_0.637669510970432_dist0.79:0.6748208730):0.0313075611,(Node208_1_0.637669510970432_dist0.31:0.3771611508,Node208_1_0.637669510970432_dist1.27:1.3554115866):0.0000027450):0.0276356323,((((KY352407_Rhinolophus_sp_BtKY72_Kenya_2007|21412|25188:0.0329654354,((MT726043_Rhinolophus_sp_PREDICT/PDF-2386/OTBA40RSV_Uganda_2013|21411|25181:0.0000010004,MT726044_Rhinolophus_sp_PREDICT/PDF-2370/OTBA35RSV_Uganda_2013|21411|25181:0.0000010004):0.0024360326,MT726045_Rhinolophus_sp_PREDICT/PRD-0038/AABSMF_Rwanda_2013|21411|25184:0.0048968582):0.0118488970):0.1183049228,MZ190137_Rhinolophus_ferrumequinum_Khosta-1_Russia_2020|21349|25116:0.0760620639):0.0757278147,NC_014470_Rhinolophus_blasii_BM48-31/BGR/2008_Bulgaria_2008|21385|25167:0.2046783960):0.0354679164,((((MW719567_Rhinolophus_hipposideros_RhGB01_UK_2020|21456|25229:0.2065236206,MZ190138_Rhinolophus_hipposideros_Khosta-2_Russia_2020|21387|25151:0.2109391739):0.0843528196,Node219_1_0.36399193083928566_dist0.45:0.4570584918):0.0166500886,Node219_1_0.36399193083928566_dist0.72:0.6593721045):0.0004792373,Node219_1_0.36399193083928566_dist0.18:0.1659593236):0.0060573311):0.2033976209):0.0902860922):0.0118159688,(Node69_1_0.6152131177162455_dist0.3:0.3026433500,(Node69_1_0.6152131177162455_dist0.76:0.7673184752,Node69_1_0.6152131177162455_dist1.23:1.2503837651):0.0247166837):0.0043030103):0.1123051451,LC556375_Rhinolophus_pusillus_Rc-o319_Japan_2013|21499|25212:0.4473283680):0.0940667651,((EPI_ISL_852604_Rhinolophus_shameli_RShSTT182_Cambodia_2010|21529|25287:0.0000010004,EPI_ISL_852605_Rhinolophus_shameli_RShSTT200_Cambodia_2010|21535|25293:0.0012308531):0.1911105154,(Node67_1_0.1057130790700505_dist0.05:0.0459928588,(Node67_1_0.1057130790700505_dist0.13:0.1226990746,Node67_1_0.1057130790700505_dist0.21:0.1934119009):0.0105106429):0.0052267339):0.0159443139):0.1512505790,((((((((EPI_ISL_1098866_Rhinolophus_sp_PrC31_China_2018|21515|25258:0.0050804282,OK017806_Rhinolophus_pusillus_YN2021_China_2021|21416|25159:0.0102137367):0.0057405403,OK017805_Rhinolophus_pusillus_HN2021G_China_2021|21371|25114:0.0110839644):0.0012412323,(OK017803_Rhinolophus_pusillus_HN2021A_China_2021|21401|25144:0.0012535571,OK017804_Rhinolophus_pusillus_HN2021B_China_2021|21392|25135:0.0000010004):0.0045087544):0.0019750646,(MG772933_Rhinolophus_pusillus_bat-SL-CoVZC45_China_2017|21543|25286:0.0036701377,MG772934_Rhinolophus_pusillus_bat-SL-CoVZXC21_China_2015|21477|25217:0.0168076498):0.0024229134):0.0090401697,EPI_ISL_1699446_Rhinolophus_pusillus_RpYN06_China_2020|21553|25296:0.0139850892):0.2533791163,(EPI_ISL_410721_Manis_javanica_Guangdong-1_China_2019|21535|25335:0.0011957213,(((EPI_ISL_471467_Manis_javanica_Guangdong-A22-2_China_2019|21518|25318:0.0000021852,EPI_ISL_471468_Manis_javanica_Guangdong-FM45-9_China_2019|21495|25295:0.0036530512):0.0011939826,EPI_ISL_471469_Manis_javanica_Guangdong-SM44-9_China_2019|21496|25296:0.0000021634):0.0011936854,EPI_ISL_471470_Manis_javanica_Guangdong-SM79-9_China_2019|21504|25304:0.0011939938):0.0011946625):0.0170272903):0.0847613521,(Node66_1_0.09503011625031775_dist0.11:0.0846517650,Node66_1_0.09503011625031775_dist0.19:0.1625210159):0.0036999452):0.0005454210,Node66_1_0.09503011625031775_dist0.04:0.0447615628):0.0089203751):0.0773969396,(((EPI_ISL_402131_Rhinolophus_affinis_RaTG13_China_2013|21500|25366:0.0186158556,(EPI_ISL_410538_Manis_javanica_Guangxi-P4L_China_2017|21522|25340:0.0013375606,(EPI_ISL_410539_Manis_javanica_Guangxi-P1E_China_2017|21522|25334:0.0012066731,((EPI_ISL_410540_Manis_javanica_Guangxi-P5L_China_2017|21522|25340:0.0000010004,EPI_ISL_410542_Manis_javanica_Guangxi-P2V_China_2017|21504|25328:0.0012080180):0.0000021764,EPI_ISL_410541_Manis_javanica_Guangxi-P5E_China_2017|21522|25340:0.0036067106):0.0012064558):0.0010769611):0.1234556891):0.0057922641,Node65_1_0.03472141329008244_dist0.04:0.0396142728):0.0016095010,(Node65_1_0.03472141329008244_dist0.01:0.0112103476,Node65_1_0.03472141329008244_dist0.06:0.0616072114):0.0015178378):0.0014856315):0.0109305261,EPI_ISL_402132_Human_Wuhan/HBCDC-HB-01/2019_China_2019|21492|25370:0.0011741058):0.0000023558,((((((EPI_ISL_402119_Human_Wuhan/IVDC-HB-01/2019_China_2019|21503|25381:0.0000000000,EPI_ISL_529213_Human_Wuhan/IME-WH01/2019_China_2019|21415|25293:0.0000000000):0.0000000000,EPI_ISL_408515_Huanan_Seafood_Market_IVDC-HBF13-21_China_2020|21503|25381:0.0000000000):0.0000000000,EPI_ISL_408514_Huanan_Seafood_Market_IVDC-HBF13-20_China_2020|21503|25381:0.0000000000):0.0000000000,EPI_ISL_529214_Human_Wuhan/IME-WH02/2019_China_2019|21466|25344:0.0000000000):0.0000000000,EPI_ISL_406798_Human_Wuhan/WH01/2019_China_2019|21478|25356:0.0000000000):0.0000010004,EPI_ISL_402123_Human_Wuhan/IPBCAMS-WH-01/2019_China_2019|21503|25381:0.0000020952):0.0000026996):0.0011667278):0.0023219749):0.0011698774,((hCoV-19/India/CT-ILSGS03620/2021|EPI_ISL_3009780|2021-04-10|21465|25343:0.0000010004,(((((((hCoV-19/Argentina/INEI101331/2021|EPI_ISL_2135137|2021-02-04|21404|25273:0.0000021575,hCoV-19/Republic-of-the-Congo/RC-018/2021|EPI_ISL_2978203|2021-06-04|21440|25309:0.0000021575):0.0011871368,hCoV-19/Argentina/PAIS-D0140/2021|EPI_ISL_5771887|2021-06-21|21451|25320:0.0011871411):0.0000027072,(hCoV-19/Ghana/WACCBIP-GS724/2021|EPI_ISL_2836854|2021-01-18|21440|25309:0.0000000000,hCoV-19/England/CAMC-C471A4/2020|EPI_ISL_718726|2020-12-10|21152|25021:0.0000000000):0.0000010004):0.0000010005,(hCoV-19/Brazil/GO-DNAGYN-29/2021|EPI_ISL_2820226|2021-02-03|21472|25341:0.0011986857,hCoV-19/Kenya/ILRI_KEM-21-03-93912/2021|EPI_ISL_4252312|2021-03-03|21440|25309:0.0000010004):0.0000010005):0.0000010005,hCoV-19/Sweden/6A17305530099/2021|EPI_ISL_3795010|2021-05-14|21471|25340:0.0000010004):0.0000010005,((hCoV-19/USA/MN-MDH-6587/2021|EPI_ISL_2018467|2021-04-24|21440|25309:0.0000010004,hCoV-19/USA/MN-MDH-6597/2021|EPI_ISL_2018477|2021-04-26|21440|25309:0.0000010004):0.0000021986,hCoV-19/France/IDF-HMN-21032180436/2021|EPI_ISL_1707167|2021-03-16|21449|25318:0.0000023957):0.0000021579):0.0000026286,hCoV-19/USA/CO-CDPHE-2101398123/2021|EPI_ISL_3842700|2021-07-06|21440|25309:0.0023823437):0.0000021106):0.0071394758,(((((((hCoV-19/Kenya/SS4231/2021|EPI_ISL_7868871|2021-12-06|21453|25304:0.0000000000,hCoV-19/Canada/ON-PHL-22-00563/2021|EPI_ISL_9136145|2021-12-14|21453|25304:0.0000000000):0.0000000000,hCoV-19/France/ARA-HCL021221447501/2021|EPI_ISL_7988548|2021-11-30|21453|25304:0.0000000000):0.0000010004,((hCoV-19/Italy/LAZ-IFO-11193393/2021|EPI_ISL_6815835|2021-11-19|21473|25324:0.0011858840,hCoV-19/Indonesia/JK-NIHRD-WGS13396/2021|EPI_ISL_7547548|2021-11-30|21472|25350:0.0023416239):0.0000010005,hCoV-19/Canada/ON-PHL-22-02914/2022|EPI_ISL_9138259|2022-01-02|21453|25304:0.0000010004):0.0000010005):0.0000010005,hCoV-19/Spain/CT-HUVH-E44748/2021|EPI_ISL_6268734|2021-11-05|21463|25314:0.0000010004):0.0000010005,hCoV-19/USA/CA-CDPH-6000007062/2021|EPI_ISL_9756826|2021-12-26|21491|25342:0.0000010004):0.0000010005,hCoV-19/DRC/INRB-RDC-1059/2021|EPI_ISL_9571116|2021|21449|25327:0.0000010004):0.0046704591,(hCoV-19/Chad/TCH-45/2021|EPI_ISL_9274879|2021-11-05|21440|25318:0.0000021614,hCoV-19/India/DL-ILBS-WGS584/2021|EPI_ISL_7379386|2021-11-15|21455|25306:0.0019216152):0.0031585731):0.0094733302):0.0000027116):0.0034527704,((((hCoV-19/Switzerland/ZH-UZH-IMV-3ba4cac8/2021|EPI_ISL_3231561|2021-07-19|21501|25379:0.0000010004,((hCoV-19/Spain/MD-51511337/2021|EPI_ISL_3260804|2021-07|21503|25381:0.0000010004,hCoV-19/England/PHEC-Q308QB6E/2021|EPI_ISL_3292337|2021-08-05|21478|25356:0.0000010004):0.0000010005,((hCoV-19/Costa-Rica/INC-1099/2021|EPI_ISL_3948525|2021-08-07|21467|25345:0.0011928473,hCoV-19/Costa-Rica/INC-1156/2021|EPI_ISL_4258609|2021-08-16|21488|25366:0.0012045243):0.0000021535,hCoV-19/Chile/AN-134062/2021|EPI_ISL_3537187|2021-08-02|21465|25343:0.0000010004):0.0000010005):0.0000010005):0.0000010005,(hCoV-19/South-Korea/KDCA6502/2021|EPI_ISL_3024839|2021-07-04|21486|25367:0.0011611614,((hCoV-19/Israel/SMC-7014523/2021|EPI_ISL_6080358|2021-08-23|21440|25345:0.0012306995,hCoV-19/Ecuador/USFQ-1939/2021|EPI_ISL_3505625|2021-08-04|21449|25327:0.0011699183):0.0000010005,hCoV-19/Colombia/DC-SDS-904468/2021|EPI_ISL_8786404|2021-08-07|21449|25330:0.0000010004):0.0000010005):0.0000010005):0.0000010005,(hCoV-19/Morocco/RA42C/2021|EPI_ISL_8178768|2021-07-04|21479|25363:0.0011588298,hCoV-19/Israel/SMC-7005952/2021|EPI_ISL_3154873|2021-07-04|21466|25347:0.0011945373):0.0000011797):0.0000026836,hCoV-19/Costa-Rica/INC-1072/2021|EPI_ISL_3948498|2021-08-05|21492|25370:0.0000010004):0.0024014466):0.0239619830):0.0058115595,hCoV-19/England/LSPA-36720DD/2022|EPI_ISL_9994029|2022-02-09|21444|25313:0.0142190510):0.0023159085):0.0000131141,hCoV-19/Botswana/R66B32_BHP_362181118/2021|EPI_ISL_8826405|2021-12-20|21449|25327:0.0000010004):0.0000017749,hCoV-19/Botswana/R55B53_BHP_AAC38457/2021|EPI_ISL_7834441|2021-12-13|21449|25327:0.0000010004):0.0011566439):0.0004493586,((hCoV-19/Brazil/SP-IB_150112/2022|EPI_ISL_9804748|2022-02-04|21453|25322:0.0000010004,hCoV-19/Mauritius/3095/2022|EPI_ISL_9402433|2022-01-14|21478|25356:0.0000022583):0.0000021418,(hCoV-19/England/LSPA-3671BA0/2022|EPI_ISL_9994012|2022-02-08|21438|25307:0.0000010004,hCoV-19/England/MILK-36721AD/2022|EPI_ISL_9994030|2022-02-11|21441|25310:0.0000010004):0.0000026212):0.0007221232);
