# Supplementary material for: Virus Pop—Expanding Viral Databases by Protein Sequence Simulation
Source: Viruses. 2023 May 24;15(6):1227. doi: 10.3390/v15061227 (PMC10304111; doi:10.3390/v15061227)
Supplement: Supplementary file 1 [file viruses-15-01227-s001.zip › S2_sarbecovirus_spike_structural_evaluation/screening.xlsx]

## Sheet: Sheet1
seq_id	seq_name	sequence identity	AlphaFold2 Plddt	binding energy [kcal/mol]	# ssbonds	#ssbonds
SEQ-022	Node209_2_0.07020103424727273_dist1	0.59	83.69	-3.406	4	[(336,361),(379,432),(391,521),(477,484)]
SEQ-120	Node102_4_0.3429678579166999_dist1	0.59	83.15	10.986	3	[(336,361),(379,432),(391,506)]
SEQ-045	Node219_1_0.36399193083928566_dist1	0.61	81.14	-2.333	3	[(336,361),(380,433),(392,523)]
SEQ-048	Node219_4_0.36399193083928566_dist1	0.62	84.29	-8.862	4	[(336,361),(380,433),(392,524),(479,487)]
SEQ-094	Node208_2_0.637669510970432_dist1	0.62	82.71	-6.671	4	[(336,361),(379,432),(391,521),(476,484)]
SEQ-093	Node208_1_0.637669510970432_dist1	0.62	86.24	-6.017	4	[(336,361),(380,433),(392,522),(477,485)]
SEQ-119	Node102_3_0.3429678579166999_dist1	0.62	81.89	-5.808	3	[(336,361),(379,432),(391,506)]
SEQ-117	Node102_1_0.3429678579166999_dist1	0.62	82.51	-3.573	3	[(336,361),(379,432),(391,507)]
SEQ-042	Node219_2_0.36399193083928566_dist0.75	0.63	83.38	-9.596	4	[(336,361),(380,433),(392,522),(478,485)]
SEQ-021	Node209_1_0.07020103424727273_dist1	0.63	82.93	-8.158	3	[(336,361),(379,432),(391,521)]
SEQ-016	Node209_4_0.07020103424727273_dist0.5	0.63	84.99	-7.126	3	[(336,361),(379,432),(391,521)]
SEQ-020	Node209_4_0.07020103424727273_dist0.75	0.63	86.81	-7.077	4	[(336,361),(379,432),(391,521),(477,484)]
SEQ-140	Node71_4_0.12987878933750002_dist0.75	0.63	83.29	-6.199	3	[(336,361),(379,432),(391,524)]
SEQ-118	Node102_2_0.3429678579166999_dist1	0.63	86.82	-1.155	3	[(336,361),(379,432),(391,506)]
SEQ-144	Node71_4_0.12987878933750002_dist1	0.63	84.17	0	3	[(336,361),(379,432),(391,524)]
SEQ-114	Node102_2_0.3429678579166999_dist0.75	0.63	81.5	0.617	3	[(336,361),(379,432),(391,507)]
SEQ-023	Node209_3_0.07020103424727273_dist1	0.63	83.04	1.394	4	[(336,361),(379,432),(391,521),(477,484)]
SEQ-110	Node102_2_0.3429678579166999_dist0.5	0.64	85.35	-6.035	3	[(336,361),(379,432),(391,507)]
SEQ-143	Node71_3_0.12987878933750002_dist1	0.64	83.91	-5.827	4	[(336,361),(379,432),(391,524),(480,487)]
SEQ-046	Node219_2_0.36399193083928566_dist1	0.64	83.78	-4.204	4	[(336,361),(380,433),(392,523),(478,486)]
SEQ-115	Node102_3_0.3429678579166999_dist0.75	0.64	79.13	7.553	3	[(336,361),(379,432),(391,506)]
SEQ-017	Node209_1_0.07020103424727273_dist0.75	0.65	85.71	-10.078	4	[(336,361),(379,432),(391,521),(477,484)]
SEQ-015	Node209_3_0.07020103424727273_dist0.5	0.65	86.43	-8.995	4	[(336,361),(379,432),(391,521),(477,484)]
SEQ-116	Node102_4_0.3429678579166999_dist0.75	0.65	87.98	-8.053	3	[(336,361),(379,432),(391,506)]
SEQ-136	Node71_4_0.12987878933750002_dist0.5	0.65	86.66	-7.783	4	[(336,361),(379,432),(391,524),(480,487)]
SEQ-013	Node209_1_0.07020103424727273_dist0.5	0.65	88.31	-7.154	4	[(336,361),(379,432),(391,521),(477,484)]
SEQ-018	Node209_2_0.07020103424727273_dist0.75	0.65	87.16	-7.021	3	[(336,361),(379,432),(391,521)]
SEQ-024	Node209_4_0.07020103424727273_dist1	0.65	81.5	-4.4	4	[(336,361),(349,472),(379,432),(391,521)]
SEQ-233	Node70_1_0.4674381925458443_dist0.75	0.65	83.97	-2.087	3	[(336,361),(379,432),(391,519)]
SEQ-014	Node209_2_0.07020103424727273_dist0.5	0.65	87.77	-2.064	4	[(336,361),(379,432),(391,521),(477,484)]
SEQ-237	Node70_1_0.4674381925458443_dist1	0.65	88.63	-1.346	3	[(336,361),(379,432),(391,506)]
SEQ-091	Node208_3_0.637669510970432_dist0.75	0.65	81.83	-0.806	4	[(336,361),(380,433),(392,522),(477,485)]
SEQ-106	Node102_2_0.3429678579166999_dist0.3	0.65	80.34	9.655	3	[(336,361),(379,432),(391,506)]
SEQ-113	Node102_1_0.3429678579166999_dist0.75	0.65	79.96	12.089	3	[(336,361),(379,432),(391,506)]
SEQ-011	Node209_3_0.07020103424727273_dist0.3	0.66	85.42	-9.267	4	[(336,361),(379,432),(391,521),(477,484)]
SEQ-105	Node102_1_0.3429678579166999_dist0.3	0.66	88.33	-8.004	3	[(336,361),(379,432),(391,506)]
SEQ-142	Node71_2_0.12987878933750002_dist1	0.66	84.45	-7.423	4	[(336,361),(379,432),(391,524),(480,487)]
SEQ-212	Node69_4_0.6152131177162455_dist0.75	0.66	89.88	-5.764	4	[(336,361),(379,432),(391,525),(480,487)]
SEQ-044	Node219_4_0.36399193083928566_dist0.75	0.66	86.26	-5.579	4	[(336,361),(380,433),(392,523),(478,486)]
SEQ-041	Node219_1_0.36399193083928566_dist0.75	0.66	87.09	-2.681	3	[(336,361),(380,433),(392,522)]
SEQ-047	Node219_3_0.36399193083928566_dist1	0.66	84.25	-0.759	4	[(336,361),(380,433),(392,521),(477,484)]
SEQ-005	Node209_1_0.07020103424727273_dist0.2	0.67	85.45	-10.775	4	[(336,361),(379,432),(391,521),(477,484)]
SEQ-215	Node69_3_0.6152131177162455_dist1	0.67	84.6	-9.397	4	[(336,361),(379,432),(391,520),(475,483)]
SEQ-095	Node208_3_0.637669510970432_dist1	0.67	84.36	-9.277	4	[(336,361),(380,433),(392,522),(477,485)]
SEQ-096	Node208_4_0.637669510970432_dist1	0.67	86.08	-8.211	4	[(336,361),(379,432),(391,521),(476,484)]
SEQ-043	Node219_3_0.36399193083928566_dist0.75	0.67	85.25	-6.508	4	[(336,361),(380,433),(392,521),(477,484)]
SEQ-019	Node209_3_0.07020103424727273_dist0.75	0.67	85.41	-6.481	4	[(336,361),(379,432),(391,521),(477,484)]
SEQ-037	Node219_1_0.36399193083928566_dist0.5	0.67	85.21	-5.67	4	[(336,361),(380,433),(392,524),(479,487)]
SEQ-240	Node70_4_0.4674381925458443_dist1	0.67	78.93	-5.632	3	[(336,361),(379,432),(391,506)]
SEQ-033	Node219_1_0.36399193083928566_dist0.3	0.67	88.24	-5.537	4	[(336,361),(380,433),(392,522),(477,485)]
SEQ-235	Node70_3_0.4674381925458443_dist0.75	0.67	82.91	-5.462	3	[(336,361),(379,432),(391,518)]
SEQ-230	Node70_2_0.4674381925458443_dist0.5	0.67	88.48	-5.133	4	[(336,361),(379,432),(391,523),(480,486)]
SEQ-138	Node71_2_0.12987878933750002_dist0.75	0.67	87.18	-4.84	4	[(336,361),(379,432),(391,524),(480,487)]
SEQ-238	Node70_2_0.4674381925458443_dist1	0.67	85.43	-3.823	4	[(336,361),(379,432),(391,519),(475,482)]
SEQ-102	Node102_2_0.3429678579166999_dist0.2	0.67	87.09	-3.56	3	[(336,361),(379,432),(391,506)]
SEQ-188	Node67_4_0.1057130790700505_dist0.75	0.67	83.15	-2.849	4	[(336,361),(379,432),(391,523),(480,487)]
SEQ-107	Node102_3_0.3429678579166999_dist0.3	0.67	82.24	-1.78	3	[(336,361),(379,432),(391,507)]
SEQ-111	Node102_3_0.3429678579166999_dist0.5	0.67	84.18	0.385	3	[(336,361),(379,432),(391,506)]
SEQ-213	Node69_1_0.6152131177162455_dist1	0.67	84.76	0.539	3	[(336,361),(379,432),(391,511)]
SEQ-190	Node67_2_0.1057130790700505_dist1	0.67	80.18	9.702	3	[(336,361),(379,432),(391,507)]
SEQ-012	Node209_4_0.07020103424727273_dist0.3	0.68	86.9	-12.32	4	[(336,361),(379,432),(391,521),(477,484)]
SEQ-141	Node71_1_0.12987878933750002_dist1	0.68	86.99	-11.039	4	[(336,361),(379,432),(391,524),(480,487)]
SEQ-133	Node71_1_0.12987878933750002_dist0.5	0.68	89.12	-10.483	4	[(336,361),(379,432),(391,524),(480,487)]
SEQ-137	Node71_1_0.12987878933750002_dist0.75	0.68	87.71	-8.247	4	[(336,361),(379,432),(391,524),(480,487)]
SEQ-109	Node102_1_0.3429678579166999_dist0.5	0.68	84.83	-7.887	3	[(336,361),(379,432),(391,506)]
SEQ-132	Node71_4_0.12987878933750002_dist0.3	0.68	86.74	-7.529	4	[(336,361),(379,432),(391,524),(480,487)]
SEQ-139	Node71_3_0.12987878933750002_dist0.75	0.68	87.3	-6.255	4	[(336,361),(379,432),(391,524),(480,487)]
SEQ-086	Node208_2_0.637669510970432_dist0.5	0.68	82.76	-5.956	3	[(336,361),(380,433),(392,522)]
SEQ-101	Node102_1_0.3429678579166999_dist0.2	0.68	86.68	-5.229	3	[(336,361),(379,432),(391,506)]
SEQ-038	Node219_2_0.36399193083928566_dist0.5	0.68	86.36	-3.346	4	[(336,361),(380,433),(392,524),(479,487)]
SEQ-239	Node70_3_0.4674381925458443_dist1	0.68	84.16	-2.619	4	[(336,361),(379,432),(391,523),(475,486)]
SEQ-112	Node102_4_0.3429678579166999_dist0.5	0.68	83.39	-2.33	3	[(336,361),(379,432),(391,506)]
SEQ-216	Node69_4_0.6152131177162455_dist1	0.68	76.78	10.264	3	[(336,361),(379,432),(391,506)]
SEQ-010	Node209_2_0.07020103424727273_dist0.3	0.69	88.37	-12.312	4	[(336,361),(379,432),(391,521),(477,484)]
SEQ-039	Node219_3_0.36399193083928566_dist0.5	0.69	86.05	-10.286	4	[(336,361),(380,433),(392,522),(478,485)]
SEQ-131	Node71_3_0.12987878933750002_dist0.3	0.69	86.91	-9.93	4	[(336,361),(379,432),(391,524),(480,487)]
SEQ-135	Node71_3_0.12987878933750002_dist0.5	0.69	86.27	-6.729	4	[(336,361),(379,432),(391,524),(480,487)]
SEQ-134	Node71_2_0.12987878933750002_dist0.5	0.69	85.99	-6.3	4	[(336,361),(379,432),(391,524),(480,487)]
SEQ-108	Node102_4_0.3429678579166999_dist0.3	0.69	84.59	-4.895	3	[(336,361),(379,432),(391,506)]
SEQ-084	Node208_4_0.637669510970432_dist0.3	0.69	84.96	-4.648	4	[(336,361),(380,433),(392,522),(477,485)]
SEQ-104	Node102_4_0.3429678579166999_dist0.2	0.69	85.79	-1.462	3	[(336,361),(379,432),(391,505)]
SEQ-192	Node67_4_0.1057130790700505_dist1	0.69	80.39	1.364	3	[(336,361),(379,432),(391,507)]
SEQ-035	Node219_3_0.36399193083928566_dist0.3	0.7	86.03	-10.455	4	[(336,361),(380,433),(392,523),(478,486)]
SEQ-090	Node208_2_0.637669510970432_dist0.75	0.7	86.03	-10.006	4	[(336,361),(380,433),(392,522),(477,485)]
SEQ-129	Node71_1_0.12987878933750002_dist0.3	0.7	87.89	-9.622	3	[(336,361),(379,432),(391,524)]
SEQ-009	Node209_1_0.07020103424727273_dist0.3	0.7	83.14	-9.581	4	[(336,361),(379,432),(391,521),(477,484)]
SEQ-040	Node219_4_0.36399193083928566_dist0.5	0.7	87.79	-8.781	4	[(336,361),(380,433),(392,522),(478,485)]
SEQ-036	Node219_4_0.36399193083928566_dist0.3	0.7	86.25	-8.261	4	[(336,361),(380,433),(392,522),(477,485)]
SEQ-003	Node209_3_0.07020103424727273_dist0.1	0.7	88.59	-7.864	4	[(336,361),(379,432),(391,521),(477,484)]
SEQ-165	Node65_1_0.03472141329008244_dist1	0.7	85.68	-6.381	3	[(336,361),(379,432),(391,524)]
SEQ-085	Node208_1_0.637669510970432_dist0.5	0.7	85.82	-6.328	4	[(336,361),(379,432),(391,523),(478,486)]
SEQ-209	Node69_1_0.6152131177162455_dist0.75	0.7	86.12	-5.582	3	[(336,361),(379,432),(391,512)]
SEQ-089	Node208_1_0.637669510970432_dist0.75	0.7	82.65	-5.117	4	[(336,361),(379,432),(391,523),(478,486)]
SEQ-034	Node219_2_0.36399193083928566_dist0.3	0.7	86.51	-4.669	4	[(336,361),(380,433),(392,522),(477,485)]
SEQ-007	Node209_3_0.07020103424727273_dist0.2	0.7	87.26	-4.543	4	[(336,361),(379,432),(391,521),(477,484)]
SEQ-098	Node102_2_0.3429678579166999_dist0.1	0.7	83.26	-4.352	3	[(336,361),(379,432),(391,507)]
SEQ-099	Node102_3_0.3429678579166999_dist0.1	0.7	85.32	-3.568	3	[(336,361),(379,432),(391,506)]
SEQ-168	Node65_4_0.03472141329008244_dist1	0.7	78.83	-3.044	3	[(336,361),(379,432),(391,507)]
SEQ-210	Node69_2_0.6152131177162455_dist0.75	0.7	88.15	-2.936	4	[(336,361),(379,432),(391,519),(475,482)]
SEQ-071	Node66_3_0.09503011625031775_dist1	0.7	79.91	14.649	3	[(336,361),(379,432),(391,506)]
SEQ-232	Node70_4_0.4674381925458443_dist0.5	0.71	86.72	-12.823	3	[(336,361),(379,432),(391,506)]
SEQ-008	Node209_4_0.07020103424727273_dist0.2	0.71	88.78	-9.652	3	[(336,361),(379,432),(391,521)]
SEQ-001	Node209_1_0.07020103424727273_dist0.1	0.71	88.56	-9.239	4	[(336,361),(379,432),(391,521),(477,484)]
SEQ-128	Node71_4_0.12987878933750002_dist0.2	0.71	88.24	-9.239	4	[(336,361),(379,432),(391,524),(480,487)]
SEQ-125	Node71_1_0.12987878933750002_dist0.2	0.71	89.1	-7.936	4	[(336,361),(379,432),(391,524),(480,487)]
SEQ-088	Node208_4_0.637669510970432_dist0.5	0.71	85.81	-7.778	4	[(336,361),(379,432),(391,523),(478,486)]
SEQ-067	Node66_3_0.09503011625031775_dist0.75	0.71	85.78	-6.428	4	[(336,361),(379,432),(391,520),(475,483)]
SEQ-087	Node208_3_0.637669510970432_dist0.5	0.71	88.39	-6.164	4	[(336,361),(379,432),(391,521),(476,484)]
SEQ-004	Node209_4_0.07020103424727273_dist0.1	0.71	89.62	-5.721	4	[(336,361),(379,432),(391,521),(477,484)]
SEQ-097	Node102_1_0.3429678579166999_dist0.1	0.71	87.83	-3.125	3	[(336,361),(379,432),(391,507)]
SEQ-100	Node102_4_0.3429678579166999_dist0.1	0.71	84.37	-2.529	3	[(336,361),(379,432),(391,506)]
SEQ-070	Node66_2_0.09503011625031775_dist1	0.71	78.21	-1.662	3	[(336,361),(379,432),(391,512)]
SEQ-236	Node70_4_0.4674381925458443_dist0.75	0.71	86.24	0.359	3	[(336,361),(379,432),(391,511)]
SEQ-065	Node66_1_0.09503011625031775_dist0.75	0.71	84.32	1.123	4	[(336,361),(379,432),(391,520),(475,483)]
SEQ-211	Node69_3_0.6152131177162455_dist0.75	0.71	79.95	1.631	3	[(336,361),(379,432),(391,506)]
SEQ-029	Node219_1_0.36399193083928566_dist0.2	0.72	86.11	-12.84	3	[(336,361),(380,433),(392,523)]
SEQ-122	Node71_2_0.12987878933750002_dist0.1	0.72	87.11	-11.669	4	[(336,361),(379,432),(391,524),(480,487)]
SEQ-124	Node71_4_0.12987878933750002_dist0.1	0.72	87.64	-10.172	4	[(336,361),(379,432),(391,524),(480,487)]
SEQ-006	Node209_2_0.07020103424727273_dist0.2	0.72	86.27	-9.705	4	[(336,361),(379,432),(391,521),(477,484)]
SEQ-127	Node71_3_0.12987878933750002_dist0.2	0.72	87.19	-7.332	4	[(336,361),(379,432),(391,524),(480,487)]
SEQ-027	Node219_3_0.36399193083928566_dist0.1	0.72	87.6	-7.101	4	[(336,361),(380,433),(392,522),(477,485)]
SEQ-082	Node208_2_0.637669510970432_dist0.3	0.72	86.56	-7.092	4	[(336,361),(379,432),(391,521),(476,484)]
SEQ-002	Node209_2_0.07020103424727273_dist0.1	0.72	89.81	-6.971	4	[(336,361),(379,432),(391,521),(477,484)]
SEQ-231	Node70_3_0.4674381925458443_dist0.5	0.72	86.69	-6.769	4	[(336,361),(379,432),(391,524),(480,487)]
SEQ-167	Node65_3_0.03472141329008244_dist1	0.72	86.09	-4.896	3	[(336,361),(379,432),(391,512)]
SEQ-031	Node219_3_0.36399193083928566_dist0.2	0.72	86.07	-4.717	4	[(336,361),(380,433),(392,521),(478,484)]
SEQ-092	Node208_4_0.637669510970432_dist0.75	0.72	85.88	-4.148	4	[(336,361),(379,432),(391,521),(476,484)]
SEQ-066	Node66_2_0.09503011625031775_dist0.75	0.72	88.48	-4.112	3	[(336,361),(379,432),(391,512)]
SEQ-229	Node70_1_0.4674381925458443_dist0.5	0.72	88.58	-4.008	4	[(336,361),(379,432),(391,519),(475,482)]
SEQ-189	Node67_1_0.1057130790700505_dist1	0.72	84.02	-3.903	3	[(336,361),(379,432),(391,506)]
SEQ-186	Node67_2_0.1057130790700505_dist0.75	0.72	79.24	-3.523	3	[(336,361),(379,432),(391,506)]
SEQ-103	Node102_3_0.3429678579166999_dist0.2	0.72	84.75	-2.104	3	[(336,361),(379,432),(391,507)]
SEQ-234	Node70_2_0.4674381925458443_dist0.75	0.72	79	-1.103	3	[(336,361),(379,432),(391,507)]
SEQ-123	Node71_3_0.12987878933750002_dist0.1	0.73	88.09	-11.581	4	[(336,361),(379,432),(391,524),(480,487)]
SEQ-130	Node71_2_0.12987878933750002_dist0.3	0.73	89.22	-10.697	4	[(336,361),(379,432),(391,524),(480,487)]
SEQ-030	Node219_2_0.36399193083928566_dist0.2	0.73	87.53	-9.123	4	[(336,361),(380,433),(392,522),(477,485)]
SEQ-025	Node219_1_0.36399193083928566_dist0.1	0.73	88.79	-7.607	4	[(336,361),(380,433),(392,522),(477,485)]
SEQ-081	Node208_1_0.637669510970432_dist0.3	0.73	85.8	-7.229	4	[(336,361),(380,433),(392,524),(479,487)]
SEQ-032	Node219_4_0.36399193083928566_dist0.2	0.73	86.66	-7.02	4	[(336,361),(380,433),(392,522),(477,485)]
SEQ-126	Node71_2_0.12987878933750002_dist0.2	0.73	87.21	-5.498	4	[(336,361),(379,432),(391,524),(480,487)]
SEQ-166	Node65_2_0.03472141329008244_dist1	0.73	86.99	-3.106	3	[(336,361),(379,432),(391,512)]
SEQ-121	Node71_1_0.12987878933750002_dist0.1	0.74	87.89	-11.873	4	[(336,361),(379,432),(391,524),(480,487)]
SEQ-228	Node70_4_0.4674381925458443_dist0.3	0.74	86.83	-11.459	4	[(336,361),(379,432),(391,518),(475,481)]
SEQ-079	Node208_3_0.637669510970432_dist0.2	0.74	87.71	-10.949	4	[(336,361),(379,432),(391,521),(476,484)]
SEQ-078	Node208_2_0.637669510970432_dist0.2	0.74	81.19	-10.453	4	[(336,361),(380,433),(392,524),(479,487)]
SEQ-206	Node69_2_0.6152131177162455_dist0.5	0.74	85.09	-8.134	3	[(336,361),(379,432),(391,520)]
SEQ-069	Node66_1_0.09503011625031775_dist1	0.74	85.31	-4.92	3	[(336,361),(379,432),(391,507)]
SEQ-161	Node65_1_0.03472141329008244_dist0.75	0.74	84.48	-0.999	4	[(336,361),(379,432),(391,518),(475,481)]
SEQ-072	Node66_4_0.09503011625031775_dist1	0.74	77.02	7.923	3	[(336,361),(379,432),(391,506)]
SEQ-214	Node69_2_0.6152131177162455_dist1	0.74	80.31	10.162	3	[(336,361),(379,432),(391,506)]
SEQ-225	Node70_1_0.4674381925458443_dist0.3	0.75	86.74	-7.194	4	[(336,361),(379,432),(391,518),(475,481)]
SEQ-191	Node67_3_0.1057130790700505_dist1	0.75	88.95	-5.915	3	[(336,361),(379,432),(391,511)]
SEQ-208	Node69_4_0.6152131177162455_dist0.5	0.75	86.06	-5.645	4	[(336,361),(379,432),(391,507),(452,470)]
SEQ-204	Node69_4_0.6152131177162455_dist0.3	0.75	81.27	-4.893	3	[(336,361),(379,432),(391,506)]
SEQ-187	Node67_3_0.1057130790700505_dist0.75	0.75	85.74	-3.759	3	[(336,361),(379,432),(391,506)]
SEQ-077	Node208_1_0.637669510970432_dist0.2	0.76	87.85	-13.77	4	[(336,361),(379,432),(391,521),(476,484)]
SEQ-026	Node219_2_0.36399193083928566_dist0.1	0.76	87.34	-11.732	4	[(336,361),(380,433),(392,522),(477,485)]
SEQ-076	Node208_4_0.637669510970432_dist0.1	0.76	83.73	-8.876	4	[(336,361),(380,433),(392,521),(477,484)]
SEQ-182	Node67_2_0.1057130790700505_dist0.5	0.76	87.12	-8.791	4	[(336,361),(379,432),(391,518),(475,481)]
SEQ-028	Node219_4_0.36399193083928566_dist0.1	0.76	87.44	-8.47	4	[(336,361),(380,433),(392,521),(477,484)]
SEQ-207	Node69_3_0.6152131177162455_dist0.5	0.76	81.35	-8.432	3	[(336,361),(379,432),(391,506)]
SEQ-181	Node67_1_0.1057130790700505_dist0.5	0.76	86.22	-5.771	4	[(336,361),(379,432),(391,519),(475,482)]
SEQ-226	Node70_2_0.4674381925458443_dist0.3	0.76	84.17	-5.062	4	[(336,361),(379,432),(391,506),(451,469)]
SEQ-227	Node70_3_0.4674381925458443_dist0.3	0.76	88.23	-4.701	3	[(336,361),(379,432),(391,507)]
SEQ-183	Node67_3_0.1057130790700505_dist0.5	0.76	80.87	-3.239	3	[(336,361),(379,432),(391,506)]
SEQ-185	Node67_1_0.1057130790700505_dist0.75	0.76	81.06	-1.857	3	[(336,361),(379,432),(391,505)]
SEQ-163	Node65_3_0.03472141329008244_dist0.75	0.76	80.15	2.444	3	[(336,361),(379,432),(391,514)]
SEQ-073	Node208_1_0.637669510970432_dist0.1	0.77	87.47	-9.104	4	[(336,361),(380,433),(392,522),(477,485)]
SEQ-184	Node67_4_0.1057130790700505_dist0.5	0.77	84.75	-7.053	4	[(336,361),(380,433),(392,519),(476,482)]
SEQ-201	Node69_1_0.6152131177162455_dist0.3	0.77	87.95	-5.297	3	[(336,361),(379,432),(391,512)]
SEQ-159	Node65_3_0.03472141329008244_dist0.5	0.77	86.12	-3.669	4	[(336,361),(379,432),(391,520),(475,483)]
SEQ-068	Node66_4_0.09503011625031775_dist0.75	0.77	86.64	-3.463	3	[(336,361),(379,432),(391,507)]
SEQ-083	Node208_3_0.637669510970432_dist0.3	0.77	85.48	-2.594	4	[(336,361),(380,433),(392,524),(479,487)]
SEQ-197	Node69_1_0.6152131177162455_dist0.2	0.78	82.06	-11.158	4	[(336,361),(379,432),(391,518),(475,481)]
SEQ-080	Node208_4_0.637669510970432_dist0.2	0.78	85.14	-10.67	4	[(336,361),(380,433),(392,521),(477,484)]
SEQ-199	Node69_3_0.6152131177162455_dist0.2	0.78	86.48	-9.631	4	[(336,361),(379,432),(391,523),(480,486)]
SEQ-178	Node67_2_0.1057130790700505_dist0.3	0.78	89.21	-8.115	3	[(336,361),(379,432),(391,511)]
SEQ-202	Node69_2_0.6152131177162455_dist0.3	0.78	86.94	-7.296	3	[(336,361),(379,432),(391,506)]
SEQ-158	Node65_2_0.03472141329008244_dist0.5	0.78	85.31	-6.803	3	[(336,361),(379,432),(391,517)]
SEQ-205	Node69_1_0.6152131177162455_dist0.5	0.78	88.71	-6.381	3	[(336,361),(379,432),(391,512)]
SEQ-062	Node66_2_0.09503011625031775_dist0.5	0.78	90.26	-1.351	3	[(336,361),(379,432),(391,506)]
SEQ-162	Node65_2_0.03472141329008244_dist0.75	0.78	79.36	5.834	4	[(336,361),(379,432),(391,512),(456,475)]
SEQ-164	Node65_4_0.03472141329008244_dist0.75	0.78	80.07	14.413	3	[(336,361),(379,432),(391,507)]
SEQ-074	Node208_2_0.637669510970432_dist0.1	0.79	87.15	-13.364	4	[(336,361),(379,432),(391,520),(476,483)]
SEQ-075	Node208_3_0.637669510970432_dist0.1	0.79	87.52	-9.205	4	[(336,361),(380,433),(392,522),(477,485)]
SEQ-179	Node67_3_0.1057130790700505_dist0.3	0.79	87.65	-8.429	4	[(336,361),(379,432),(391,525),(480,488)]
SEQ-203	Node69_3_0.6152131177162455_dist0.3	0.79	83.28	-7.227	3	[(336,361),(379,432),(391,507)]
SEQ-217	Node70_1_0.4674381925458443_dist0.1	0.79	88.98	-6.236	4	[(336,361),(379,432),(391,524),(480,487)]
SEQ-198	Node69_2_0.6152131177162455_dist0.2	0.79	86.96	-5.868	3	[(336,361),(379,432),(391,512)]
SEQ-177	Node67_1_0.1057130790700505_dist0.3	0.79	88.11	-5.862	4	[(336,361),(379,432),(391,525),(480,488)]
SEQ-064	Node66_4_0.09503011625031775_dist0.5	0.79	87.97	-4.999	4	[(336,361),(379,432),(391,522),(478,485)]
SEQ-220	Node70_4_0.4674381925458443_dist0.1	0.79	82.07	-2.445	3	[(336,361),(379,432),(391,507)]
SEQ-221	Node70_1_0.4674381925458443_dist0.2	0.79	84.81	-2.217	3	[(336,361),(379,432),(391,506)]
SEQ-200	Node69_4_0.6152131177162455_dist0.2	0.79	82.87	-1.832	3	[(336,361),(379,432),(391,507)]
SEQ-223	Node70_3_0.4674381925458443_dist0.2	0.79	77	6.649	3	[(336,361),(379,432),(391,506)]
SEQ-218	Node70_2_0.4674381925458443_dist0.1	0.8	86.35	-7.125	3	[(336,361),(379,432),(391,506)]
SEQ-196	Node69_4_0.6152131177162455_dist0.1	0.8	85	-6.127	3	[(336,361),(379,432),(391,507)]
SEQ-224	Node70_4_0.4674381925458443_dist0.2	0.8	80.84	-4.699	3	[(336,361),(379,432),(391,512)]
SEQ-219	Node70_3_0.4674381925458443_dist0.1	0.8	82.47	-4.259	3	[(336,361),(379,432),(391,512)]
SEQ-160	Node65_4_0.03472141329008244_dist0.5	0.8	86.08	-1.644	3	[(336,361),(379,432),(391,507)]
SEQ-222	Node70_2_0.4674381925458443_dist0.2	0.8	77.87	6.368	3	[(336,361),(379,432),(391,507)]
SEQ-180	Node67_4_0.1057130790700505_dist0.3	0.81	86.35	-8.54	4	[(336,361),(379,432),(391,520),(475,483)]
SEQ-195	Node69_3_0.6152131177162455_dist0.1	0.81	85.39	-8.445	4	[(336,361),(379,432),(391,519),(475,482)]
SEQ-156	Node65_4_0.03472141329008244_dist0.3	0.81	89.24	-5.966	3	[(336,361),(379,432),(391,506)]
SEQ-059	Node66_3_0.09503011625031775_dist0.3	0.81	86.27	-4.01	4	[(336,361),(379,432),(391,520),(476,483)]
SEQ-063	Node66_3_0.09503011625031775_dist0.5	0.81	80.33	-3.809	3	[(336,361),(379,432),(391,507)]
SEQ-157	Node65_1_0.03472141329008244_dist0.5	0.81	76.45	7.271	3	[(336,361),(379,432),(391,507)]
SEQ-173	Node67_1_0.1057130790700505_dist0.2	0.82	87.27	-8.774	4	[(336,361),(379,432),(391,520),(475,483)]
SEQ-061	Node66_1_0.09503011625031775_dist0.5	0.82	81.38	0.658	3	[(336,361),(379,432),(391,507)]
SEQ-153	Node65_1_0.03472141329008244_dist0.3	0.82	80.6	2.915	3	[(336,361),(379,432),(391,507)]
SEQ-155	Node65_3_0.03472141329008244_dist0.3	0.83	86.59	-7.84	3	[(336,361),(379,432),(391,506)]
SEQ-194	Node69_2_0.6152131177162455_dist0.1	0.83	86.91	-6.387	3	[(336,361),(379,432),(391,512)]
SEQ-193	Node69_1_0.6152131177162455_dist0.1	0.83	78.08	12.094	3	[(336,361),(379,432),(391,508)]
SEQ-174	Node67_2_0.1057130790700505_dist0.2	0.84	79.36	9.568	3	[(336,361),(379,432),(391,507)]
SEQ-175	Node67_3_0.1057130790700505_dist0.2	0.85	87.89	-8.755	3	[(336,361),(379,432),(391,504)]
SEQ-058	Node66_2_0.09503011625031775_dist0.3	0.85	88.27	-7.916	4	[(336,361),(379,432),(391,519),(475,482)]
SEQ-169	Node67_1_0.1057130790700505_dist0.1	0.85	84.21	-6.862	3	[(336,361),(379,432),(391,506)]
SEQ-154	Node65_2_0.03472141329008244_dist0.3	0.85	86.08	-1.923	3	[(336,361),(379,432),(391,512)]
SEQ-176	Node67_4_0.1057130790700505_dist0.2	0.86	84.03	-9.437	3	[(336,361),(380,433),(392,508)]
SEQ-170	Node67_2_0.1057130790700505_dist0.1	0.87	87.6	-8.146	4	[(336,361),(379,432),(391,520),(475,483)]
SEQ-151	Node65_3_0.03472141329008244_dist0.2	0.87	86.38	-5.878	3	[(336,361),(379,432),(391,506)]
SEQ-055	Node66_3_0.09503011625031775_dist0.2	0.87	85.17	-4.411	3	[(336,361),(379,432),(391,507)]
SEQ-057	Node66_1_0.09503011625031775_dist0.3	0.87	83.75	0.34	3	[(336,361),(379,432),(391,507)]
SEQ-172	Node67_4_0.1057130790700505_dist0.1	0.88	87.51	-13.594	4	[(336,361),(379,432),(391,520),(475,483)]
SEQ-150	Node65_2_0.03472141329008244_dist0.2	0.88	87.27	-8.743	3	[(336,361),(379,432),(391,507)]
SEQ-060	Node66_4_0.09503011625031775_dist0.3	0.88	90.62	-6.721	3	[(336,361),(379,432),(391,511)]
SEQ-054	Node66_2_0.09503011625031775_dist0.2	0.89	89.2	-6.914	3	[(336,361),(379,432),(391,511)]
SEQ-146	Node65_2_0.03472141329008244_dist0.1	0.89	88.79	-6.107	3	[(336,361),(379,432),(391,511)]
SEQ-152	Node65_4_0.03472141329008244_dist0.2	0.9	86.3	-9.986	4	[(336,361),(379,432),(391,524),(480,487)]
SEQ-171	Node67_3_0.1057130790700505_dist0.1	0.9	88.07	-6.658	3	[(336,361),(379,432),(391,511)]
SEQ-053	Node66_1_0.09503011625031775_dist0.2	0.9	87.18	-6.049	3	[(336,361),(379,432),(391,512)]
SEQ-050	Node66_2_0.09503011625031775_dist0.1	0.9	83.08	-4.954	3	[(336,361),(380,433),(392,508)]
SEQ-147	Node65_3_0.03472141329008244_dist0.1	0.91	83.67	-5.651	3	[(336,361),(379,432),(391,507)]
SEQ-149	Node65_1_0.03472141329008244_dist0.2	0.91	81.91	-4.621	3	[(336,361),(379,432),(391,507)]
SEQ-056	Node66_4_0.09503011625031775_dist0.2	0.91	82.89	-3.694	3	[(336,361),(379,432),(391,507)]
SEQ-148	Node65_4_0.03472141329008244_dist0.1	0.91	82.5	1.226	3	[(336,361),(379,432),(391,512)]
SEQ-145	Node65_1_0.03472141329008244_dist0.1	0.92	89.06	-8.841	4	[(336,361),(379,432),(391,519),(475,482)]
SEQ-049	Node66_1_0.09503011625031775_dist0.1	0.92	87.81	-6.13	3	[(336,361),(379,432),(391,506)]
SEQ-052	Node66_4_0.09503011625031775_dist0.1	0.93	87.55	-9.196	3	[(336,361),(379,432),(391,507)]
SEQ-051	Node66_3_0.09503011625031775_dist0.1	0.93	88.72	-9.138	3	[(336,361),(379,432),(391,511)]
SEQ-000	QHR63250.2	1	89.97	-10.386	4	[(336,361),(379,432),(391,525),(480,488)]
