# Supplementary material for: Virus Pop—Expanding Viral Databases by Protein Sequence Simulation
Source: Viruses. 2023 May 24;15(6):1227. doi: 10.3390/v15061227 (PMC10304111; doi:10.3390/v15061227)
Supplement: Supplementary file 1 [file viruses-15-01227-s001.zip › S3_tool_testing_dataset/capsid_protein.fa.all.aln]

>DQ845075|ABI54258.1|complement(1212..1961)|capsid_protein
MLTATWN-----------HFLIQ-RRMRH-----------WRRR--RHLR----------MRRR-----HWRRRR-----RIPANRRG--------H-RT------------------NR--------IYRIKLVRQYQQILGKAEN-------AGA-------------------FRFGT----------------------DGVTIILKD-FFPEG--------KE---LPFEDYRIRLA-------KVEGIP----R-RED--------WTHWEGAGVTVP------I----------QDQHLR----------DFFKK-----------------TRLT---VDPLA-------------NWDGAR-KWTLR---------KGFKRLFRPR--PQLSVTDTDTANTT-----AALWLN-----NP-RGA-----WIP-LMKKGETTASTTSGTRVNHYGLAF---------SFPEPWP-----ADFE----------MQIKATI-----YVEFRQLNMTHMN--------------------------------------------------------------------
>FJ655419|ACV71295.1|complement(1030..1731)|capsid_protein
--------------------MTY-PRRR------------YRRR---R------------HRPRSHLGQILRRRPWLV--HP--RHRY--------RWRR-------------------------KNGIFNTRLSRTFGYTVKATTV-------RT--------------------PSWAV----------------------DMMRFNIDD-FVPPGGGT----N--KISIPFEYYRIRKV-------KVEFWP-----CSPITQG--------DRGVGSTAV------I----------LDD-------------NFVTKA----------------TALT---YDPYV-------------NYSSRHTIPQPF---------SYHSRYFTPK--PVLD---STID-----------YFQP---NNKRNQL-----WMR--L---------QTSRNVDHVGLGT---------AFEN------SIYDQD----------YNIRVTM-----YVQFREFNL-------------------------------------------------------KDPPLKP----------
>JF279961|AEB60991.1|complement(1261..1905)|capsid_protein
----------------------M-LLPR------------R-R-----------------ARRRA----GRRRRTR------GWRRRK--------YVRR------------------QRH----RGRYSYFRLRAIKHDHLTWNAS-------NG----------------------------------------MSS-----GIVFLMAD-MSYPKNY-------------WDYYKISKV-------VVQLWPEF--NNVPINAD------RDKVLYGSTAV------D----------YDD-------------ATMAT-----------------STAD-----PFK-------------DYSSRK-MFISN---------RTHIRIFTPR--PNIEIYKSSAS-TNY-------GFL-----NIRSGA-----WIN------------TVHDGVPHYGLKI---------WLPSNTG---APSAIG----------YKLIIKY-----YVLFRNRI-------------------------------------------------------------------------
>JN040276|AER35097.1|complement(77..421)|ORF1
------------------------------------------------------------------------------------------------------------------------------------------------------------------------------------------------------------MMRFNIDD-FVPPEGGT----N--KISIPFEYYRIRKV-------KVEFWP-----CSPITQG--------DRGVGTTAV------I----------LDD-------------NFVPKA----------------TAQT---YDPYV---------------TTPPAIQSP-----------------NPS--PTTP---VTS--------------HP---N-----L-----FLTPLL---------ITSN-----------------------------------------------QITK-----GISFG----------------------------------------------------------------------------
>JN040277|AER35098.1|complement(77..421)|ORF1
------------------------------------------------------------------------------------------------------------------------------------------------------------------------------------------------------------MMRFNIDD-FVPPGGGT----N--KISIPFEYYRIRKV-------KVEFWP-----CSPITQG--------DRGVGTTAV------I----------LDD-------------NFVPKA----------------TAQT---YDPYV---------------TTPPAIQSP-----------------NPS--PTTP---VTS--------------HP---N-----L-----FLTPLL---------ITSN-----------------------------------------------QITK-----GISFG----------------------------------------------------------------------------
>JN040278|AER35099.1|complement(77..421)|ORF1
------------------------------------------------------------------------------------------------------------------------------------------------------------------------------------------------------------MMRFNIDD-FVPPEGGT----N--KISIPFEYYRIRKV-------KVEFWP-----CSPITQG--------DRGVGTTAV------I----------LDD-------------NFVPKA----------------TAQT---YDPYV---------------TTPPAIQSP-----------------NPS--PTTP---VTS--------------HP---N-----L-----FLTPLL---------ITSN-----------------------------------------------QITK-----GISFG----------------------------------------------------------------------------
>JN040279|AER35100.1|complement(77..421)|ORF1
------------------------------------------------------------------------------------------------------------------------------------------------------------------------------------------------------------MMGFNIDD-FVPPGGGT----N--KISIPFEYYRIRKV-------KVEFWP-----CSPITQG--------DRGVGTAAV------I----------LDD-------------NFVPKA----------------TAQT---YDPYV---------------TTPPAIQSP-----------------NPS--PTTP---VTS--------------HP---N-----L-----FLTPLL---------ITSN-----------------------------------------------QITK-----GISFG----------------------------------------------------------------------------
>JN104035|AER57875.1|complement(77..421)|ORF1
------------------------------------------------------------------------------------------------------------------------------------------------------------------------------------------------------------MMRFNIDD-FVPPGGGT----N--KISIPFEYYRIRKV-------KVEFWP-----CSPITQG--------DRGVGTTAV------I----------LDD-------------NFVPKA----------------TAQT---YDPYV---------------TTPPAIQSP-----------------NPS--PTTP---VTS--------------HP---N-----L-----FLTPLL---------ITSN-----------------------------------------------QITK-----GISFG----------------------------------------------------------------------------
>JN104036|AER57876.1|complement(77..421)|ORF1
------------------------------------------------------------------------------------------------------------------------------------------------------------------------------------------------------------MLRFNIDD-FVPPEGGT----N--KISIPFEYYRIRKV-------KVEFWP-----CSPITQG--------DRGVGTTAV------I----------LDD-------------NFVPKA----------------TAQT---YDPYV---------------TTPPAIQSP-----------------NPS--PTTP---VTS--------------HP---N-----L-----FLTPLL---------ITSN-----------------------------------------------QITK-----GISFG----------------------------------------------------------------------------
>JN104037|AER57877.1|complement(77..421)|ORF1
------------------------------------------------------------------------------------------------------------------------------------------------------------------------------------------------------------MMRFNIDD-FVPPGGGT----N--KISIPFEYYRIRKV-------KVEFWP-----CSPITQG--------DRGVGTTAV------I----------LDD-------------NFVPKA----------------TAQT---YDPYV---------------TTPPAIQSP-----------------NPS--PTTP---VTS--------------HP---N-----L-----FLTPLL---------ITSN-----------------------------------------------QITK-----GISFG----------------------------------------------------------------------------
>JN104039|AER57879.1|complement(77..418)|ORF1
-------------------------------------------------------------------------------------------------------------------------------------------------------------------------------------------------------------MRFNIDD-FVPPGGGT----N--KISIPFEYYRIRKV-------KVEFWP-----CSPITQG--------DRGVGTTAV------I----------LDD-------------NFVPKA----------------TAQT---YDPYV---------------TTPPAIQSP-----------------NPS--PTTP---VTS--------------HP---N-----L-----FLTPLL---------ITSN-----------------------------------------------QITK-----GISFG----------------------------------------------------------------------------
>JQ011378|AEW70741.1|complement(1251..1934)|capsid_protein
----------------------M----------------AFRRR----------------TFRRP----IRRRMHRRTRGRRMIRRRS--------RRSR-----------------PMGM------RSFNFRAIKLDHIKVGGNSSVT------------------------------------------------------GVLTFCLKD-FCANFLN-------------WDYYRFNAV-------VVKFVPQ------NTAQFDQ---EGGLSTVCATAV------D----------YDD-----------------------------------------ESKPTSVRQ--------LMMMQNAR-TFRTG---------VGHSRKFKPK--MTFSVVEKVDSVTTY----APAGLW----MGGNRKW-----WLN------------TGYSEVKFLGLKY---------AMQNMSA-----NDIQ----------YQVLIKG-----YFSFKSPLITAPTVRGEH---------------------------------------------------------------
>JQ814849|AFK85002.1|complement(1047..1703)|Cap
--------------------MPRSTRHR------------WRRNQWFK------------RWRQR------RRRGHT-------RGRR--------RYRN-------------------------KVGIYNFRFRAITTMTINKN---------------------------------SNQ----------------------GYFTYTLNG-SVPTAFANY-----------FDMYRIAKV-------RVQWLP-----MVSISEV---------RAWGATVI------D----------LTGR------------DTTVPS----------------TGRT----DFTI-------------DDSTRR-LWNPT---------RIHSRYFTPK--PEIQIRS-NSE-----------AVQP---NNPRNQL-----WID------------SRDKDVKHHGIAY---------YFHPDDI---GDDVYK----------FSYIVTY-----YFQFRQFAG-------------------------------------------------------SQAPSV-----------
>KC924758|AGT02113.1|complement(1022..1723)|capsid_protein
--------------------MTW-PRRR------------YRRR---R------------TRPRSHLGNILRRRPYLA--HPAFRNRY--------RWRR-------------------------KTGTFNSRLSTEFVLTIKGG-Y-------SQ--------------------PSWNV----------------------NYLKFNIGQ-FLPPSGGT----N--PLPLPFQYYRIRKA-------KYEFYP-----RDPITSN--------QRGVGSTVV------I----------LDA-------------NFVTPS----------------ANLA---YDPYI-------------NYSSRHTIRQPF---------TYHSRYFTPK--PELD---QTID-----------WFHP---NNKRNQL-----WLH--L---------NTHTNVEHTGLGY---------ALQN------AATAQN----------YVVRLTI-----YVQFREFIL-------------------------------------------------------KDPPNK-----------
>KF385399|AHX56383.1|complement(1239..1988)|putative_capsid_protein
-MWGTSNC---------ACAIFQ-IR---------------RRY--ARPY----------YRRR-----HIRRYRLRR--RRHFRRRR--------F-TT------------------NR--------IYTLRFKRQFKFQINKNTTQ------PNN-------------------VIWNS----------------------DYITFTLSD-FLTNT--------PNPPTLNFEDYRIKLA-------KMEMRP----TLGHY--------TISADGFGHTAV------I----------QDSRIT----------KFKTT-----------------ADQS---QDPLA-------------PFDGSK-KWFIS---------RGFKRLLRPK--PQITINDLSTANQS-----AALWLN-----SV-RTG-----WIP-LQ--GGPNAA---GANVKHYGIAF---------SFPQPE------ATIT----------YVCQLTL-----YVQFRQFAP--------------------------------------------------------NNPST-----------
>KF481961|AHA36871.1|complement(904..1671)|structural_protein_VP
----------------------M----------------PLRRR-------TYT------AKRRF--GRSYRKKSYYK--KKSYKRMA-------AKARK-------------------------FNNGNVHRFTRYSNVGYLECVQ----------------------------PYDWGA---QEVGGGGAPGVAITGHCANKAFVFSLTD-VVHNEEFGSL----------FDQYRILSA-------VVEIQP----LLTPASM----------TGTGGTQMIARWFYD----------HDD----------------------------------DSTLG-------------------MSGADADE-YWGQRAPLVK----ETPFRFDRPIVIPVIPTTQTMTP------QDDGNVYAPVPGSTYKKRM-----WLD------------MTFPDVPHYGLKF---Q-----VLRRAQL------------AAEVGPIAQYRIKY-----NLEFKNPR-------------------------------------------------------------------------
>KT808666|AOS89485.1|complement(1009..1761)|capsid_protein
--------------------MPL-YRAR------------PRSL--YY------------RRRRA----TNRRRRY-------RRRRL--------HIGR------------------IR------SKYTIFNVKQTQNISFTFFGT-------GS----------------PD-KNKWQAMSLEAVQSSGTS---PKP-----GINLRFAV-FGDR---LP--GTGNQYHYPFDYYMIRLV-------KVELRPAFNPFQRVRTQ-------------GSTYI------D----------KEG-------------NITTTT----------------SGSEWN-VDPYA-------------AMSSRK-TWSPH---------RYHKRVFIPK--PTIQQGGTGTNIWST-------WYT-----PGGRQL-----WLN------------SIQDNVVFYGMGM---------SLRQAED---TAAPLT----------VEATITY-----YIRFGQWTGLAP---------------------------------------------------------------------
>KU641385|AMS38769.1|complement(1232..1966)|capsid_protein
-----ME-----------PLPYQ-ARARQ-----------WRRR--RHFR----------HRRR-----HWRRRR-----RLPTNRRG--------H-RT------------------NR--------IYRLRLVRQYIQMLPKAEK-------TTN-------------------LTFGT----------------------DGVTILLKD-FIMDE--------RV---LPFEDYRIRLA-------KVEAVP----R-NED--------WTHWQGAGHTVP------I----------QDSHLG----------DFFKK-----------------TKLQ---TDPLA-------------NWDGAR-KWNLR---------KGFKRLFRPR--PQLSITDTDAANTP-----AAMWLN-----NP-RSA-----WIP-LRRRGETTYQ-TSGTRVNHYGLAF---------SFPEPTP-----NEYM----------FQVKVTI-----YVEFRQMSLTHLES-------------------------------------------------------------------
>KX247805|APD14686.1|complement(1030..1734)|Cap
--------------------MTY-PRRR------------FRRR---R------------HRPRSHLGQILRRRPWLV--HP--RHRY--------RWRR-------------------------KNGIFNTRLSRTIGYTVKKTTV-------RT--------------------PSWNV----------------------DMMRFNIND-FLPPGGGS----N--PLTVPFEYYRIRKV-------KVEFWA-----CSPITQG--------DRGVGSTAV------I----------LDD-------------NFVTKA----------------NALT---YDPYV-------------NYSSRHTITQPF---------SYHSRYFTPK--PVLD---RTID-----------YFQP---NNKRNQL-----WLR--L---------QTTGNVDHVGLGT---------AFEN------SIYDQD----------YNIRITM-----YVQFREFNL-------------------------------------------------------KDPPLNPK---------
>KX756995|ASU92194.1|complement(1245..2090)|capsid_protein
-MTAHAQGGGARHASAMFLFLEM-ARWH------------TRRW--RRA-----------PLHAVAR-SHRRRRHAMG--GRRRRHRR--------R-ST------------------YK--------FFHVRLTRYYTVLWPKATT-------PSD--------------DTETTYGWNL----------------------DHVNFKLSD-FLPMDSTGR------SSLPAFKDYNITKA-------IVRVKP----INVPV--------SMRVEQYGNHAT------D----------FDGTDVGIGTVHTSG-DPKP-----------SPNNET-GPKT---SDPLR-------------NRTSRK-SWNVR---------TGFTRILRPT----VVAQTANCCGIGP----GSNFIT-----RGLRHA-----WLR-LD---------SNGVKTPWNGLSI---------SLREGDQ------SLL----------TQYTITI-----YVKFREFDLDFNPHA------------------------------------------------------------------
>KX812443|AQR57903.1|910..1713|capsid
----------------------M----------------PFKRK--YR------------RLRRP----AKKRRVITRP-----------------RYRT-----L------------ARGMTANKAGIYWFKRTLNASAENGTGISVD-----GTGILQTADMFYMRCNNTAAGSAVFGT----------------------MTYQFSLQN-----------IPNISEFTSLFDSYQIRKV-------VINIIP----YNNTV------Q-AAQATNVGVAAA---YWPDFSPIMHYVIDHDG------------------------------------------VPPVSANEAGINGFQQYASYKRRR---------FTGIGPKGLSVVIKPR--AKLLAGNAALTTVGGT--------------IAGRNQ-----WQD------------CAENNLPHFGFGMIL-E-----GISPGTA---GAGTIF------EVP-FRMETTY-----YLKFKTIR-------------------------------------------------------------------------
>KX987146|ARO77517.1|complement(1031..>1750)|capsid_protein
-------------------VAKR-RRYAA-----------PNRR-----R----------WRRR-----HWRRRR-----Y--SNRRG--------H-RT------------------NR--------VYRMRFVRMYRQEC-AGSG-------DVN-------------------LKFGS----------------------DGVNIMLDD-FLDWG--------SINWRLPFEDYRIRLA-------KFEMRP----L-NEN--------WGSWHGIGTNVP------I----------QDNHLE----------DFFKK-----------------TGMT---ADPLA-------------NWDGAR-QWDLR---------KGFKRLFRPR--PQLSITDTDAGNVT-----AALWLN-----NP-RSA-----WIP-LMKKNDQNLP-SPGTRVKHYGLGI---------SWPQPH------DAIL----------YHAKVTI-----YVEFRQMNLTHLSSPK-----------------------------------------------------------------
>LC416391|BBF98082.1|complement(1289..2065)|capsid_protein
---------------------MW-----------------RRRR--HR------------RRRRHH-PSHHHRRHH-------IMRHS--------HFKRQFFHFLFRKQTSFFIQQVPT-----G---YTKEG-----VKQGHFKS-------EY---------------------SWVR----------------------KHFFWTLNE-FLRDSQS-L--GL-------FQYYRIVKA-------GITFKP-----QEP--I-------TDRRGYGFTAI------DFTSKPESG-SFDP-------------FWFWQT------------------QN----DPIPIN----------INSKTAK-FFQTT---------KRHHRTVTPK--PML--TDELHPDLHFK---ENWWFL-----NQKAGP-----WLT------------TADWLVPYLGLWWFL-DLNFMNTVNPPTK---DSGDTT----------LYIKTPMGLNFNFTKFIHVIFRDEC--------------------------------------------------------------------
>LC456717|BBI18986.1|complement(1367..1981)|capsid_protein
----------------------M-RYRR------------RPRP--YR-------------RRRR----YRRRRRL-------PRRRM--------RVPR------------------RR-----IGGYFMQRLTITDTLTITLGT--------NR----------------------------------------TKCG----SVSWQLAQ-FVPGNPT-------------FDYYKILAA-------TWKLTP-----STPPNS-------WSTWGRGTTII------D----------YDD-------------TAITA-----------------DPSG----LIYL-------------DNSTRK-FWNPQ---------RGVFRKCYPK--P-W--SVSSGN-QSA-------WW--------GRTP-----WCN------------SADKGRTWMGIKW---------CLMGPQP---AS--YY----------YIQTRSI-----YVLWKNQL-------------------------------------------------------------------------
>MF497829|AXR86429.1|complement(1169..2074)|capsid_protein
--------------------MPG-TSTHRLRACAKHLHFYFRRR--RYGN----------RNRR-----NRRRRLARA--RLHYRRRNGRLVRRRAR-AR------------------FR--------TFHIRFHRVVTTDWPAANK-------TPTMVGGG----TDMDPPVETPLLWNM----------------------DHLQFKLSQ-FMAIS-GNQ----TYQHQPPFRYYKFKKI-------VVKGTW----INFPM--------QTMENVLGNTAL------D----------LDGEDTGRGNVKQSHLDPGLP----PGLTGPDPTDPTKAPFI---FDPLM-------------DRASKK-AFNIK---------RGFKRIFTPK--P-QRTESANTP--------LTHLIT-----R---TP-----WVS-VR---------EGF-DLPWNGLSL---------TLRQMKD------PLN-EENNPPMPQIQYDITA-----YVQFKEFDYETGHQL------------------------------------------------------------------
>MF664481|ASX95444.1|complement(1120..>1941)|cap_protein
--------------------IRR-RR--------------FRRR--RAPI----------RRRR-------IRRRRT---RLPRNLRG--------HRRS------------------SR--------IYYFRLRRKDKITL-QQ-A-------TND-------------------FKFGT----------------------GIFTFKLAD-VLTVGLNAP----TL--KVPFEDYQIALV-------KVEMRP----L-GVD--------ITTWKGFGHTVP------M----------YDARLK----------TFQGQ-----------------VDLG---DDPLM-------------DFDGAR-KWDLR---------KGFKRLIRPR--PQLTIADLATANQS-----AATWF------SG-RNQ-----WIP-LQVSGNSLFP----QKVNHYGLAF---------SYLQPQP-----DPMY----------YECEVTF-----YVKFRQFAWTTLNVPPTPNIEG-----------MELMHICNGDCN-----QCFADALDPDSAVD-SE--------------
>MG001457|ATW66443.1|complement(1032..1715)|putative_capsid_protein
--------------------MPV--RSR------------YSRR---R------------RWRRN------RRRRGPQ--RRYARGGY--------RWRR-------------------------KNGIFNARLQTEETLTVAS--A-------AT--------------------PSWCV----------------------GHVNVTLKS-MMPKGPGTT--TN--LYGMPFSYYRIRKL-------KIEFLP-----QIGITSN---------RSYGGTAI------I----------LDG-------------DYISEG----------------KNQT---YDPLA-------------NHSSRHNLTNI----------HRHSRYFTPK--PQHSSKNIST------------YFQP---NNKQLQE-----WIS------------MNQQDRVHHGLQY---------SIQN------SNFIQT----------WTIRKTA-----YVQFREFDL-------------------------------------------------------VNFPKQT----------
>MH188041|AXQ04851.1|complement(129..758)|capsid_protein
----------------------M----------------VFKRL----------------KRTRA----VRRRLR--RK-RTSYRKRR--------YWRN----------------NGTR-----------AIFRQFLDVDFGTSGV-------GYN--------------------------------------------------------YISNNPSKL--RG-------WXYYAXXXXNXKVTGFXXXFXPXA--TTAPM--------XXXQXXYNXSXX---XXRDXXNXV-----WTXXGX----------XLINKXLXIP------------XXXMRXXTXPXSXYX--------KCGXGSPX-XYXXXXP-------XGFMQTEEP---------------------VGTEXIH----------------IVA----------------------------EKL---SLPSPGRFY-----------------FTY---------YISFMNKRYTTTPI-------------------------------------------------------------------
>MH368042|AXQ03967.1|complement(994..1722)|capsid_protein
-M--------------------------------------YRRH----------------FRRR-----FHHKRHTHF--RRYKRHFHHK--KRAIRKYT------------------KR------GGFYSVKLKAPVQILTIQNG--------TGT-------------------GLWYN----------------------YGLKFTLNN-FW-------------GGTLPWDYFQINGV-------AVRFKY----L-NPN--------TDPQTVFCT----CV---D----------YDGWTS------------------IS------------PTTQ---VNPLL-------------NRSSAK-YHKLP--------VKTISTYFRPR--PNIYVQQTSGNPPEASPI-SAAWLA-----R--RGM-----WLD-IG----------TGGSIDHYGLMF---------SMWVEPN-----QTYKIM--------VQT--DG-----YLQFKEFLGTTRSAIQ------------N---KQQAHNV-----------------IND----------------------
>MH603564|QEQ92576.1|complement(1343..1987)|capsid_protein
---------------------MR-HRAI------------FRRR--PR------------PRRR-----RRHRRRY-------VRRKL--------FIRR------------------PT-----AGTYYTKKYSTMNVISVGTPQN-------NK---------------------PWHA----------------------NHFITRLNE-W----ET-A--IS-------FEYYKILKM-------KVTLSP-----VISPGQ-------QTKTMFGHTAI------D----------LDG-------------AWTTNT----------------WLQD----DPYA-------------ESSTRK-VMTSK---------KKHSRYFTPK--PILAGTTSAHPGQSL--------FF-----FSRPTP-----WLN------------TYDPTVQWGALLW---------SIYVPEK---T-GMTD----------FYGTKEV-----WIRYKSVL-------------------------------------------------------------------------
>MN103538|QDZ59983.1|complement(986..>1843)|capsid_protein
----------------------------------------VRRY----------------RRHRPY---FRRRRRYHGY-RKRFNRRR--------RFRK------------------PR--------LFHFRFERTWCAQYRNQDL-----------------------HQPFCAAGWWT----------------------DRFSLTLRQ-LLQSNRA----VGQTDWVPPFQEFCIKKV-------VVQWTP----VAEPNYSLENLP--------GHTAT------DLLG-------EDRQKK-FGPTP----DETQKPPIYP------------GLKT---EPPLE-------------NRSSMK-HANFR---------FPVKRIFRPV--PALPADCKPQEDPSV----CGRWFSR---NNK---------WLT-----------IRLNMDTEWDGISW---------DFKQPCL-----GPTV----------LNIRVTA-----YVAFREFNYWRGFSICTQTDCKPCYHP-----QGQCDDL-----------TCNVQKLNLGRGESR----------------
>MN164707|QGR26076.1|complement(1198..1917)|capsid_protein
-----------------------------------------------MPR----------NRRG-----H----------------------------RL------------------NR--------IYLFRFRRQFTVDFASKTD-------PQK---------------------WAS----------------------DFFTFNLND-FIGQE--------GIPAAWPFEDYRINLA-------KVVLRP----E-GVT--------TTIARGWGYTVP------V----------QDARVK----------DLKLQ------------------DQT---QDPLA-------------NWDGAR-AWNLI---------RGFKRLVRPK--PQLTISDMTASNFS-----ASMWLN-----SS-RSG-----WLP-LQMPAGTQRD---GTRVVHYGLAF---------SYPSPG------QALR----------YIVEITL-----YVTFRQFAQIML-----KKSEEDLSK------FGDCLTI-----------------TDNEKDIDWNVVGSL----------
>MN164716|QGR26094.1|complement(1162..1758)|capsid_protein
-----------------------------------------MRR----------------MPRRR----TTRRT-----------------------------------------------------GLYHVVLRDENHFVVSAGVPFK------------------------------------------------------KAWQFKLKE-FTQAQ-N-------------WDYYRINCI-------VITFTPE------QSNTFTR---PDELNVFNFGWI------D----------YDD-----------------------------------------TTDPVSAD----------INRQNLK-KWSAS---------RTQSFKIYP-----RCLASRGVNTPTQ----TERPLN----STQKPG------WMN------------TAYNEVIHLGLKTIFSDPKSV-AVPVTTA-----RPLH----------YNVGVKC-----YVSFKQPILSEGV--------------------------------------------------------------------
>MN371255|QJU69688.1|complement(1243..2022)|Cap
---------------------MY-HRRK------------RRRR--FR------------HRRRH----HHHRRHF-------IHRHN--------HFRNQFFHFLFRKQTSFFIQQVPT-----G---YSKEG-----VKSGTYKS-------QY---------------------SWVR----------------------KHFFWTLSE-FIRDHQS-M--GL-------FQYYRILKC-------GITFKP-----QVP--I-------TSPRGYGFTAI------DWTSKPESG-SFDP-------------FWFYST------------------AI----DPIPIN----------INSKTTK-FFSTI---------QQHHRSLTPK--PML--TEEAHPDLHFK---ENWWFL-----NQKAGP-----WIT------------TADWLIPQLGLWWFL-NLNFWNTLNPPTT---DQGDKT----------LYIKNPLGMNVEFSKFIHVVFRDEC--------------------------------------------------------------------
>MN837844|QOW18366.1|complement(1022..1753)|capsid_protein
----------------------M----------------APRRR----------------R-RRY----VRRRR--------FSRRRA--------Q---------------------ARL----YGPTFSVRLRKFQTVTVEANTGTG------------------------------------------------------FAYSFALRN-FLPNGIN-------------WDHYRFNTI-------VFKLRPR------VCNSYPG---PHGGRSVCMGLV------D----------LDD-----------------------------------------VQQPKLFTE--------IEDLQNVR-VWPSE---------RTMSFKWRPR--AHLSMQEKTVA------------------DVRNAGIAPARQWIK------------GSYLDIPHFGIKMWL-----VNNMDSQAA-------------------WDMEVIA-----YVTFRQPLIKQSFG-DPMVSSALRAS----------------------P-------TQGGVAFGDDPPGLPPLRSASLPC-
>MN837845|QOW18368.1|complement(1022..1756)|capsid_protein
----------------------M----------------APRRR----------------R-RRY----VRRRR--------FSRRRA--------Q---------------------ARL----YGPTFSVRLRKFQTVTVEANTGTG------------------------------------------------------YAYSFALRN-FLPNGIN-------------WDHYRFNTI-------VFKLRPR------VCSSYPG---PHGGRSVCMGVI------D----------LDD-----------------------------------------VQQPKLFTE--------IEDLQNVR-VWPSE---------RTMSFKWRPR--AHLSMQEKTLA------------------DVRNAGIAPARQWIK------------GSYLDIPHFGIKMWL-----VNNMDTQAM-------------------WDMEVVA-----YVTFRQPLIKQSFSVDPMVSSALRAS----------------------P-------TQGGVAFGDDPPGLPPLRSASLPC-
>MN877415|QMV47659.1|complement(1141..>1866)|capsid_protein
------------------------------------------------SS----------NRRG-----H----------------------------RT------------------NR--------IYLFRFKRQFDFKLTKEAT-------AGQ-------------------LLFDS----------------------DYLTFTLND-FIGVE--------GVPQQWPFEDYRIPLA-------KVELKI----R-GDM--------MTIGHGIGHTVP------I----------QDSRIK----------DFKLK------------------SQK---QDPLA-------------NWDGAR-QWFPN---------RGFKRIVRPK--PQITVQDLTATNLT-----GSLFLN-----SS-RSG-----WLP-LQLPNGTTRD---GSKIVHYGLAW---------SWPQPV------KDLE----------YMAEVTV-----YVTFRQMASTL-------KNMLFSNN------SAECLNI-----------------ADDENELN-DYAESMENSV------
>MT063079|QTQ95072.1|complement(1116..1928)|Cap
----------------------------------------MRVR--RHA-------------RA-----SRRRYRTRP--LIRYRRRR--------Q-NN------------------FK--------LFHLRLRRTLTADWPTAPV-------KPT-----------NDPQTETPLLWNF----------------------DHLSFKPTD-FLQASHGTG----DFQHLPPFRFYKFKKI-------YVRAKW----IHWPR--------TLMENVLGRTAL------D----------LDGEDQGRGNATRSKLDPGTV----PGIMEP-PKDPNKAPFI---YDPLQ-------------DRSSSR-SFNMA---------SGFKRGLTPK--P-MFTQDITSPSA------TAPWLT-----R--GTP-----WIS-VI---------QGA-NMVWNGLSI---------SLRQMKD----MRPTTPDTSTSQIPQVQYDISA-----YIAFKEFDYETGRQL------------------------------------------------------------------
>MT188579|QOG55592.1|complement(1028..1744)|capsid
--------------------MTY-PRRR------------YRRR---R------------HRPRSHLGQILRRRPWLV--HP--RHRY--------RWRR-------------------------KNGIFNARLSRSFVYTVVTSTV-------TP--------------------PSWAV----------------------DMMRFNIGD-FLPPGGGT----N--PLSVPFEYYRIRKV-------KVEFFA-----RSPITQG--------ERGVGSSAV------I----------LDD-------------NFVNKT----------------NNLS---YDPYV-------------NYSSRHTITQPF---------SYHSRYFTPK--PVLD---RIID-----------YFQP---NNKRNQL-----WLR--L---------QTSGNVDHTGLGT---------AFQH------STTAQA----------YNVRVTL-----YVQFREFNM-------------------------------------------------------KDPPLPSPLSYM-----
>MT610105|QNS17419.1|complement(1199..2014)|capsid_protein
--------------------MVL-TR--------------YRRR--RHA-----------RARM-----HRRRRHGH---RYHLRRRR-------FH-RK------------------PR--------TFHLRFHRTVTTDWKQATT-------SGT----------DGVGDKTLTLGWNM----------------------DHLYFTLEE-FIKEAKTTQIPTTSKPHNPPFRLYRIKKV-------VVRGTW----INYPQ--------SLQENVLGWTAL------D----------LDGEDEGRGDTSPSSLDPKEVLE-QPGLLKS-------GPLT---YNPLQ-------------NRSSRK-FFNMR---------HGFKRVFRPR--P-QILSPLTTGGN------YNLLFP-----G--RTP-----WVQ-VV---------NGS-DVHWEGLSI---------SMRQVQH-------------DKFLPQVQYDVDA-----YIEFKEFDYESGTQSE-----------------------------------------------------------------
>MT610106|QNS17421.1|complement(1132..2106)|capsid_protein
----------------------M-TRAA------------RRRR--RHA-----------HKRRFA---HRRRRRTF---RRRYRSFH--------R-FR------------------YG--------HFHVRLQKTLTTLWPKVTT-------PTN--------------KDDPALGWNT----------------------DHLQFSLFD-FLPTKWA---------TAVPFKYYRIRKI-------VVRGRP----INVET--------GTRVITYGNTAL------D----------LDGLDVPNGKIMQAR-DPKKLF---SGPMGIHENDAP-SALT---YDPLK-------------NRTSAR-PYSAA---------RGFKRIWKPI--PETQVQLVKLQGQAVTWQYSSPVAS-----RPLANS-----WWD-TV---------QSG-KLPWEGLFI---------SMRESDT------DIL----------FEYDIHL-----YVEFKEFNLLVNPVEKGTLQMEYLPPGPNPFLAKPTATVAPFDPAWDRPLQLSQEDLEQLNALEISSASAPL---------
>MT646348|QOW03285.1|complement(1151..1924)|capsid_protein
----------------------M-RRST------------YRRA--YR------------ARRRR----RSLRRRL-------RRRRL--------RIGR------------------PR------RRFSVVTFKVTRHTVFGFFGS-------GTG---------------PTAAGRWQSLSLEDGAQYTDP---PAQGNNICGLNMRWAM-FGDTNSYMQ--GNKPQYHYPYDYYIIKGV-------AVTLRPAYNIYQKSKTQ-------------GSTII------D----------KDG-------------QIVRT-----------------STTGWA-IDPYG-------------STSSRR-TWDPS---------RIHRRYFVPK--PTIQGAGQGST-YST-------FFL-----GGKNFT-----WIN------------CSQDQVVHYGMGM---------SLRKPDNATGDEGKYD----------IEAQFTF-----YIKFGQFTGF-----------------------------------------------------------------------
>MT815982|QRV11705.1|complement(1265..2044)|capsid_protein
----------------------M-ARWH------------TRRW--RRA-----------PMRIVAH-THRRRRHAMG--RRRRRQRH--------R-PN------------------YK--------FLHLRLTRYYTVKWPKATT-------QPD--------------GS-TTYGWNL----------------------DHVQFKLAD-FLPQNSAGT------PSVPPFKDYNITKA-------VVRVKQ----INCPV--------SMRLEQYGNHAT------D----------FDGTDVGIGTVQTEG-DPKP-----------SPNNGT-GPKT---SDPLR-------------NRSSRK-AWDLR---------SGFTRILKPT----VVAQTVNCCGLGP----GSNYIT-----RGLRHA-----WLR-LD---------TNGVKTPWNGLSI---------SMREGDQ------DLL----------TQYTITL-----YVKCREFDLDFNPHA------------------------------------------------------------------
>MW600950|QTA51461.1|complement(1047..1733)|Cap
--------------------MPI--RSR------------YSRR---R------------RNRRN------QRRRGLW--PRASRRRY--------RWRR-------------------------KNGIFHARFMREVTLSVSS--F-------ST--------------------PSWNV----------------------GHYDFKLKD-FIPKGPGTI--VN--LYSLPFAYYRIRKV-------KVEFLP-----LNGINSN---------RTYSSTAI------Q----------LDG-------------DYVGEG----------------KNQT---YDVLA-------------NHSSRHGFTNI----------ARHSRYFTPK--PQDPSGETHTL-----------HFQP---NNKRNQW-----WIS------------MADQDLVHHGLQY---------SIQN------SNFVQV----------WTVRFTL-----YVQFREFDL-------------------------------------------------------VNYPKQG----------
>MW686209|QSX73454.1|complement(1319..1957)|capsid_protein
--------------------MRR-YRRL------------RRRR--RR------------RPRR-----PRYRRRI---------RRT--------WIRR------------------PT-----AGTYYTKKYSTMNIINLGKRES-------TK---------------------YWKV----------------------GHYTTSLKE-W----GS-K--WI-------WDYYKILKM-------KITFYP-----QESNCF-------QHSLLWGHTVI------D----------YDG-------------SWSTEG----------------WLQD----DPYA-------------NSSTGR-VWMSN---------KKHSRYFTPK--PFLVQTSSSYTGQSL--------FY-----FTRNTP-----WLN------------CYDLDTKWGALLF---------SAYAPAD---D--TTP----------LYVQKSV-----WIRFKTVL-------------------------------------------------------------------------
>MW732037|UKF74910.1|complement(1160..1804)|capsid_protein
-MW---------------HHLFY-SMVR------------R-RP--YR-------------RRRR----YRRRRRRI----YRRRRRM--------PIYR------------------RR-----VGAYNIEKFSKTKYKTVSTTSG-------NL----------------------------------------FAQV----GVNWQLSN-FIQSSVR-------------YDYYRIKFV-------AYSIVP-----ATPPNS-------WASWGKGVHWL------D----------FDD-------------TNVAT-----------------TATY----LVGA-------------ENATAR-WFRPQ---------RGFRRFFRPQ--PKL--QDASGA-STY-------FF--------RMRP-----WVN------------SQVASTGWYGLKY---------CIASPQP---AN--YY----------FLETQTA-----WVLWKTVL-------------------------------------------------------------------------
>MW881235|QVK11261.1|complement(1078..1773)|capsid_protein
--------------------MTW-PRRR------------RRYR---R------------R--RSHLGYILRARPHLV--HPRFRRAY--------RWRR-------------------------KNGIFQARLSRNLNYTIASQ-S-------SL--------------------PSWNI----------------------SQIRFNIGA-HLVPTGST---YN--PLPLPFQYYRIRKA-------KVELFP-----QSPITSG--------ERGVGSTAI------V----------LDG-------------AYRQNL----------------TAAT---FDPYL-------------NYSTRHVIRQPF---------TYHSRYFTPK--PQIE----LEG-----------WFQP---NSKRNQM-----WLN--L---------DTQNNLDHHGLGL---------ALAN------SSSAQS----------YTIRITL-----YVQFREFIL-------------------------------------------------------QDPNEV-----------
>MZ382570|UBR88847.1|complement(1228..1869)|putative_capsid_protein
----------------------M-SRRY------------RLRR--LRPRRSYV-------RRRH----YRRRRYW---------RRP--------YIRR------------------PR-----AGAYFIQRMQRVDV--VTTNRT-------GT----------------------------------------YSVY----SVSWKLND-YLT-TVF-------------FDYYQLLKV-------KWELKP-----ATATNN-------WQFWGEGGSIL------D----------FDD-------------TNVQD-----------------SETA-----PYP-------------NNSSRK-NFQAR---------FGTKRYFTPK--PWVSYSSVTEN-QSK-------VFP-----ANNRQV-----WFN------------ANNLTTIYLGLKW---------WVHNPYK---ASFQYN----------FTQIKTV-----WVRWRQSI-------------------------------------------------------------------------
>MZ710934|UMM62402.1|complement(1229..1858)|putative_cp
----------------------M-----------------TRRG-------GY-------KRRRV----IRRRPRR----SRPIRRSA--------RYSQ------------------FR--------PIHFKTQSLDVITWGTTTA-------NLH-------------------IKWQSQNIPG---------------------------FVTN----------------FDQWKLNKV-------VFKLLPNF--SATGLNNT-----TPQPVARGYTQI------N----------LDG-----GN-----------------------------------PNPPA-------NFN-FNSNSTAK-LFTHN---------RKHTRVIRPK----LLFDTEASQ--------AAVLLP----DSVMRNA-----WID-----------IGSTTEPIYRGLDVIL-EG--YTGLVRPN--------------------MKIQTIF-----YWSVRNRL-------------------------------------------------------------------------
>MZ710935|UMM62404.1|complement(1171..1893)|putative_cp
-------------------------MAR------------R--------------------RRRG----FKRRYK----------------------VRR------------------RIN----KSGFITLRFIKEDELAPPDLEK-------NF----------------------------------------IGQY----N--FSLKDVYANTKPV-------------WDYYRIRKV-------VITFEPRYTVADTNANAAAK-Q-VLGGCPYGSTVV------D----------LDD-------------TTLPT-----------------GTTG----DPFL-------------NWSSRK-RWHGL---------RKHTRVFIPK--PGFLLGTTSTT-GNG-------FF------AGRNNL-----WID------------SNDTIVVHHGIKF---------YMENPKY---G---IS----------WKVTKKY-----YVQFKGLIKV-PATTQFDNANYNMSE----------------------------DAAQKHMEEYSKPPKFGK---------
>NC_003410|NP_573443.1|complement(1154..1906)|capsid
-MWLTFN-----------QVARR-RRPLA-----------PRRR-----R----------WRRR-----YWXRRR-----RIPANRRG--------H-RT------------------NR--------VYRFRFVREFGQVLQKGTG-------GSQ-------------------LSFGT----------------------DGINIILDD-FLDWG--------TINWRLPFEDYRIRLA-------KVEMRP----L-NES--------WEEWKGFGHNVP------I----------QDNHLE----------DFFKK-----------------TRLD---ADPLA-------------NWDGAR-KWDLR---------KGFKRLFKPR--PQLSVTDTDAANVT-----AALWLN-----NP-KSL-----WIP-IMKKSDQNLP-SSGTRVKHYGLAF---------SWPEPTP-----NQMD----------YQVKVTI-----YCEFRQMNLTHLATPK-----------------------------------------------------------------
>NC_008033|YP_610962.1|complement(1190..2020)|putative_capsid_protein
------------------MLLSR-RR--------------WRRG--LRPR----------YRRR-----HYRRRRRTR--RLPRNRRG--------H-RA------------------NR--------VYYFRLRHSVKVTL-QKDE-------GGS-------------------FKYGT----------------------DVFTFTLED-VLNPT-GGD----SL--KLPFEDYKIVLV-------KVEMRP----L-GEN--------STEWKGLGHTVP------I----------TDARLM----------NFVKK-----------------KGLA---DDPLA-------------NWDGAL-KWDQR---------KGFKRLVRPK--PQLVITDLSTANET-----AALWLN-----SQ-KAF-----WIP-LQLNAAQIKP----KKVKHYGIAF---------SYLQPSP-----DEWA----------YQANITF-----YMKFRQFAWTALSDPPTPNVMADLPP------HMELMNV-----------------IEDDEGPD-SFPEFFE---------
>NC_008375|YP_764456.1|complement(1116..>1847)|capsid_protein
----SFI-----------QVARR-RRQTQ-----------AIRR-----R----------WRRR-----HWRRRR-----L--TNRRG--------H-RT------------------NR--------VYRFKFVRMYRQEC-AGSG-------DTT-------------------LKWAT----------------------DGLNIMLDD-FLDWG--------TINWRLPFEDYRIRLA-------KFEMRP----L-NEN--------WGSWHGIGHNVP------I----------QDNHLE----------DFFKK-----------------PGLE---TDPLA-------------NWDGAR-QWDLR---------KGFKRLFRPR--PQISITDTDAGNVT-----AALWLT-----NP-RSA-----WIP-LMKKGDQNLP-SSGSRVKHYGLAI---------SWPQPH------DAIL----------FHAKVTI-----YVEFRQMNLTHLANPK-----------------------------------------------------------------
>NC_021206|YP_007974238.1|complement(1013..1744)|capsid_protein
--------------------MVY-RRRR------------GRGR---R------------ARPMSSLGRLLYRKPWLM--HPRFRARY--------RWRR-------------------------KNGITNLRLTRQVELWVPKD-A-------AN--------------------ASFYV----------------------NHYTFDLDD-FIPAGTQL----N--SSPLPFKYYRIRKV-------KVEFQP-----RLPITSP--------FRGYGSTVP------I----------LDG-------------AFVTPA----------------TGESDPIWDPYI-------------NFSGRHVIRTPA---------WYHKRYFTPK--PLID---GNTG-----------FFQP---NNKQNAL-----WFP--N---------KQGQNIQWSGLGF---------AMQK------GNEAYN----------YQVRFTL-----YVQFREFDLFNNKYTA-----------------------------------------------HMDVPL------------
>NC_025247|YP_009091699.1|complement(968..1723)|putative_capsid_protein
--------------------MSL-SRAG------------SRRL--YH------------RRRRA----YYRRRRY-------GRRRL--------RIPR------------------IR------RRFTVFHVKQTQNIPFTFWSS-------AT----------------PDPTDKWMSLSLESNSATLNK---PKP-----GLNLRFAM-FGDR---LP--GSGNAYHYPFDYYMIKLV-------KVELRPAFNPFQKQKTQ-------------GSTYI------D----------KEG-------------DITEVP----------------ATTPWS-VDPYA-------------AMSSRK-TWTPD---------RYHKRVFIPK--PTIQSSQTTGTRFST-------WFV-----PGRRNM-----WIN------------STQDQVIHYGMGM---------SLRAPAE---DAGAYP----------VECTVTF-----YIAFGQWTGLSP---------------------------------------------------------------------
>NC_028045|YP_009170675.1|complement(1055..1711)|capsid_protein
--------------------MPRSRRHR------------WRRNQWFK------------RWRRS------RRRGHT-------FGTR--------RWRQ-------------------------KNGIYNFKFKANSLQTVNKT---------------------------------SNQ----------------------GYFTFSLAA-ACPRAFSTY-----------FDMYRIRKV-------RVQWLP-----MSGINEP---------RVWGATII------D----------LTGR------------DTTLPS----------------TGNT----DFTI-------------DDVTRR-IWNPT---------RLHSRYFTPK--PEIAIKTVSSE-----------AIQP---NNPRNQL-----WLD------------AKYPDAKHHGCAF---------FFGQTDL---GDESYK----------FQFLVTY-----YIQFRQFAG-------------------------------------------------------SLAPS------------
>NC_035799|YP_009423857.1|complement(1241..2086)|capsid_protein
-MTAHAQGGGARHASAMFLFLEM-ARWH------------TRRW--RRA-----------TLHAVAR-SHRRRRHAMG--GRRRRHRR--------R-ST------------------YK--------FFHVRLTRYYTVLWPKATT-------PSD--------------DTETTYGWNL----------------------DHVNFKLSD-FLPMDSSGR------PSLPAFKDYNITKA-------VVRVKP----INVPV--------SMRVEQYGNHAT------D----------FDGTDVGIGTVHTSG-DPKP-----------SPNNET-GPKT---SDPLR-------------NRTSRK-SWNVR---------TGFTRILKPT----VVAQTANCCGIGP----GSNFIT-----RGLKHA-----WLR-LD---------SNGVKTPWNGLSI---------SLREGDQ------SLL----------TQYTITL-----YVKFREFDLDFNPHA------------------------------------------------------------------
>NC_038385|YP_009506274.1|complement(1098..1814)|capsid_protein
--------------------MPIRRRSR------------YSRR---R------------RWRRN------TRRR------RVARGAY--------RWRR-------------------------KNGIINVRLSATKDWTMAS--T-------TA--------------------EGYNV----------------------ARLEVNLRQ-FMPAGPGSA--IN--TKSIPWAYYRIRKM-------KFEILP----KMIPAQTP---------YRYGSTAI------Y----------LGM-------------QAPAPT----------------QGKT---YDPHL-------------KH-VKQNMSGLI--------TDQLKRYFTPK--PDLDSI-TSTA-----------WFQP---NNKANQV-----WIN------------MTNDNITHGQVGW---------SMER--I---SNMAQN----------FKIRVTL-----YVQFREFNL-------------------------------------------------------IDYPAQAPLLVDEEPSE
>NC_038391|YP_009506282.1|complement(1039..1737)|capsid_protein
---------------------------------------------------------------------------------------------------M------------------NR--------IYLFRLRHSVKVTL-QRDE-------SGA-------------------FKYGT----------------------DAFTFTLED-VLKRD-GG-----QL--KLPFEDYTIVLV-------KVEMRP----L-GES--------VTIWKGFGHTVP------I----------QDARLT----------NFKKK-----------------AGLQ---DDPLA-------------NFDGAK-KWDQR---------WGFKRLLRPR--PQLVSTDLSTANEV-----APIWLN-----SQ-RSF-----WIP-LQQTAQRIAP----EKINHYGLAF---------SYLQPSP-----EDEF----------YQAEITF-----YMKFRQFAWTTLNDPPTPNWQEQLPP------NMELMNI-----------------IDEDEGVD------FQ---------
>NC_038392|YP_009506284.1|complement(956..1621)|capsid_protein
----------------------M----------------GGRRR----------------Q-RRP----DPRRG----------RRRA--------RTFL-----------------PARL----YGQTYSTRLIKQDTFRVDAAGKGV------------------------------------------------------G-LTFTLGE-FLTGQIT-------------WDYYRINTI-------VVTFLPQI----NPTMPIDQ---GTGGGGFNETSV------D----------FDD-----------------------------------------ATPPTSKIS--------MENWNNTK-FWRND---------RKFTIKFRPV--FHRLVATSATS-TTP----VSAEFN----QRRNRGV-----WLN------------SAYKDIPHFGLKTFF-----VNNFTNPAQ-----NTII----------YQILIKA-----YVSFKRPIWVGTTTENQ----------------------------------------------------------------
>NC_040380|YP_009551495.1|1035..1730|capsid
----------------------------------------MRRK----------------F-RR-----FRRKFKKFS--RRFKRHFGGK--R---RKTT------------------RQ-----------VQFKFKVQTVPYLNGSIA----PSSS-------------------INWNNTS------------NTASH---YTFAFTL-------------------GDIP-HYSDLSSVFDAAKLAAVKLKF----V--PRYTMGQ-LPTSASTTYANTSTPCVVVKD----------YD---------------------------------------D---ANPLT-------------SYANAL-LYQNARVVS---ILKPFSVYLKPK--LSGGVENTS------LVI-VAQSQA-----R--P-------WLD-SG-----------ATAVPYYGV-----------KLEVPGI-----NTTQML--------GQAIWDI-----YGTYYVKLKQIRLL-------------------------------------------------------------------
>OL411978|URG41759.1|complement(1091..1735)|capsid_protein
----------------------M-RTYY------------GRRP--FKPRRYYAQRRPYAPRKRA----YRRRRLW---------------------IRR------------------PR-----AGSYYTQRMQTINPLNVTIASG-------KN----------------------------------------YHTI----NITWELNQ-FVS-HTF-------------FDMYRILKV-------KWEVKP-----TTNPFK-------WDACGYGVSII------D----------YDD-------------NKVEP-----------------SPSG----IPWG-------------HNSTRR-IFNPA---------RGHSRYFTPK--PKL---IVAGD-ESM-------VI------TRRSPF-----WIN------------AYNTNTTWLGMKV---------CWYTP-T---AQQQFN----------YAEIKTV-----WVRWRQAI-------------------------------------------------------------------------
>OL704833|UJO02097.1|complement(1127..1759)|Cap
----------------------M-AYLR------------R-RR--YRP-----------TRPRL----YRRRRKAY----RRHRRRL--------FIRT------------------RR-----VGSYYTEKFTHNGAVNISLTSS-------QL----------------------------------------TKNF----AVYYTLAE-FFTDSPR-------------FDYFTIKWA-------SWSLVP-----STPTGA-------WVGWGKATSVI------D----------YDD-------------NKVTQ-----------------NPTT----LSYT-------------TSPTTR-FWKPQ---------RGTRRFFKPR--PGL--QETEGI-SNY-------FF--------SRNP-----WIN------------ASHKQVKWYGVKY---------SIQASNG---CT--MN----------FIQQKTI-----WVLWKSVL-------------------------------------------------------------------------
>OL704835|UJO02101.1|complement(1071..1706)|Cap
----------------------M----------------AFKRL----------------TRRRA----PRRSRRSYRK-RASYRKRA--------YRRA----------------NSSR-----------TVFRSFLDVPFSTKAV-------SYN--------------------------------------------------------YISNNPSAC--AG-------WHYYASAYHNFKVTGFKIQFVPRA--TTAPM--------ETNQEHYNASLF---ISRDFSTFI-----WDDEGT----------NLINKCLSIP------------STKMRMLTKPFTLYF--------KTGRSSPS-AYTQMSP-------PGFMSTSDP---------------------VGTELFH----------------IVA----------------------------EKL---SLPIPGRFY-----------------FSY---------YVSFMNKRYTTVPV-------------------------------------------------------------------
>ON012563|UVH30511.1|complement(77..421)|capsid_protein
------------------------------------------------------------------------------------------------------------------------------------------------------------------------------------------------------------MMRFNIDD-FVPPGGGT----N--KISIPFEYYRIRKV-------KVEFWP-----CSPITQG--------DRGVGTTAV------I----------LDD-------------NFVPKA----------------TAQT---YDPYV---------------TTPPAIQSP-----------------NPS--PTTP---VTS--------------HP---N-----L-----FLTPLL---------ITSN-----------------------------------------------QITK-----GISFG----------------------------------------------------------------------------
>OP432310|UZH96232.1|complement(958..1695)|capsid_protein
--------------------MPM-RRAA------------YRSA--YR------------YRRRA----RAYRRRI-------RRRGV--------RVPR------------------IR------SRYRLHHFKVSRNVTWRFFTN-------TT-----------------TNQLKWWSLSFPQSLDWAEPSGRPKK-----DLTLRFAM-FGDK----I--GN---YFYPYDYYMISGV-------SVELHPMYITQQTPGTQ-------------GSTII------D----------KEG-------------NINVQ-----------------QGNGWD-TDPFA-------------QNSSRR-TWQPF---------RRHRRFFIPK--PTIQSDTLQQQQYST-------YFL-----QGRNKV-----WIN------------CQKDEVVHYGFAL---------SLQRPT----PDATYL----------INGTIVF-----YIKMMQFQGL-----------------------------------------------------------------------
>OP933698|WAQ80637.1|complement(1090..1674)|capsid_protein
----------------------M----------------AYRKR-MRRA-----------RRKRR----FIRRRRV-------SRRQK---------------------------DNGIR--------FFKIRFMADLTNSVTGYGVIDAPLASGTD--------------------------------------------------------FGAVSEL-------------FGYYRTHAM-------KIKYVPRH--NTAPTNVTQV-----------MTPI--LVWHD----------WDMLNAP---------NRIDLA----------------GMETCKFKDPAK--------------------PWSVY---Y-----RMKKMISAPA--AVLT--------------HDNRFYQP---TTSPNAT--QRVIIN------------AGGNAVSIVGTLY---------------------------------------ITL-----YIAAKQRL-------------------------------------------------------------------------
>Node7_1_dist0.1
--------------------MPMPKRSR-----------AYRRRQVYR------------DRRRA----HRRRRRW-------FRRRR--------RYRR-------------------------KGGFYHFRFKRTVTVTVASESS-------AT----------------------------------------FQPLKHLDYFTFSMND-FLDENPART--FN--PYTFPFDYYRIKKV-------KVQFRP-----ASPVNA-------TQPRGYGSTAI------N----------LDG-------------DTVGTN----------------TPTA---YDPLA-------------NYSSRRRFWNL-----------------RPR--PQLT---TGTSTQSASVIAAAAWFN----NSGRRSA-----WIN------------ASDDDVEHYGLGF---------SLQK------ARKPIS----------YSCQITF-----YVQFREFN-------------------------------------------------------------------------
>Node7_2_dist0.1
-------------------------------------------------------------------------------------------------------------------------------------------------------------------------------------------------------------FTFTLTD-FLPTRIGA----N--PTTLPFDYYRIKKV-------KVEFLP-----TTPVNS-------------GHTAI---LVSD----------LDG-------------DVTVKV--TP-----------KSGQT---TDPFA---------------SSRR-IWNLR---------RQHSRMFRPQ--PKLT---TSSA-QSP-------WFQPTWGN-----A-----WINPLI--------IAPNDEVEHYGLGF---------SMQNPDA-------------------YQIRVTF-----YVQHR----------------------------------------------------------------------------
>Node7_3_dist0.1
--------------------MPMMKRST-----------AYRRR--YRAKRDYGERKKYSRRRRSYLGQYRRRRRY-------FRRRR--------RYRR-----LFRKTTSFYIRHFNR-----KGGIYHFRFRRTNHVSIGTNAAVG----SAS----------------------------------------SLTKKNDDHFTFTLND-FLPSGSAAE--ENHYSYAMPFDYYRIRKV-------KVEFRP------TPVNS-------DNGRGFGSTAI------D----------YDG-------------DTVSPT----------------QGQTPCLLDPLA-------------NYSTRREVWNP----------RGHSRLFTPK--PQLT---TSSTNASSKWQDASPWFNP---N-----M-----WIN------------ASNDDTPHYGLGF---------SMSQPQ--------------------YQVQVTF-----YVQFRQFNYSSPPSPKTP---------------------------------------------------------------
>Node7_4_dist0.1
----------------------M----------------AY-RRMWYRPRRRYSQRRSYGR-RR-----FKRRRRIIRFKRRRYRRRA--------RFRREFYHFLFKKEVSFLQQERTRYNAPNKNGFFHFRFKRQSNITVTTYSTTA----IAT--------------------TKWNT----------------------GHFTFTLNN-FLPENPAAIILVSHFPYTYPFDYYRIRKV-------KVEFVP-----TTPVNS-------TQGNGYGSTAI------D----------LDGRTA--GQ------DFTDSS--VT-----------ESPRS-------------------IDAYSSRKNTWNP-----------------RPK--PELTVS-TSTA-----------WLT-----SARRNL-----WKN------------ASNK-----------------------------------------------QTTY-----YVQFRQFNH-------------------------------------------------------HNTPLKPPLVYTECPT-
>Node7_5_dist0.1
--------------------MPMKRRRR-----------AYRRRQWYRPRRDYQQQRAYTRRRRAHRGSYRRRRRWFNY-----------------RWRR------------------HRQPTCNRGGIYHFRFRKTETQNIGTNST-------ATNVIRGQDPFSDSPHKTPEKSLRWNSLNIQTQCLQPAPSLRIGGFQNKDHFTFTLND-FLPINNSTAIPINRGPYTLP-DYWKIRKV-------KVKFYP-----NTPVNS-------VTEAGYGSTAI------D----------LDG-------------DYAES-----------------ALQG---QDPFNVSILGSCRFNQMTNHSSRK-FWNPR---------RGHSRVFRPK--PQLTVSHASSD-----------WFQP---NNSKRNL-----WVD--H--------ISANTKVKHYGLGL---------SMQQPETSLEGD--VS----------YQVQVTI-----YVQFRQFS-------------------------------------------------------------------------
>Node7_6_dist0.1
----------------------M----------------AYRRR--YRPRRKYKRKRRYTRRRRS------RRRRHHR--RRRFRRRR--------RWRR------------------VRQ----KNGFYHFRFRRAETLTIPTNTS-------DN----------------PHAASTWNA----------------------EHFTFTLND-FLPKNPA-------------FDYYRIAKV-------KVEFLP-----QSLLNSQVR-K-TTKGRGYGSTAV------D----------LDS-------------EAVSVS----------------ADQT---HDPLAVRTAASGTFKMFQNHSSRR-IWNP-----------------RP-----LAVSNAST--------------HPPELNSKHRNA-----WIN------------SSNDDVPHYGLGF---------SMLQPELTADSS--YN----------YQIQVTY-----YVQFR----------------------------------------------------------------------------
>Node7_7_dist0.1
------------------------------------------------------------------------------------------------------------------------------------------------------------------------------------------------------------HFTFTLND-FVPRNTTGYLNAN--KYSLPFDKYRIRKV-------KVQFLP-----ATPVNSV---------RGYGSTAV------D----------LDG-------------DFVGTT----------------SPQG---ADPFV-------------NRSLRRNMWNP-----------------RPK--PQLTVTETS------PVIFASKWFNPVTFNNSRRTL-----WIN------------CSGDNVPHYGLGF---------SMKN------SNEAYN----------LQVEVTF-----YVKFRQFSYAANP--------------------------------------------------------------------
>Node7_8_dist0.1
--------------------MAMKRRAR-----------AFRRR--RRPKRQYAQRKDFRRRRRSHLGCFRRRRRWFRKQRRTYRRRR--------RYRR------------------FRNMFQPKGGVYNFRFKRTASITVGSN-TMN------------------------------------------------------GHLSFTLND-FMPDNPASALHCN-------FDYYRIIKV-------KVDFRPQFNSINSPTNSS--------GRGYGHTAV------D----------LDG-------------QVTEKA--FP-----------ESPKT---HDPLA---------------SSRRDLWDP-----------------RPK--PQLA---VSSENSSYKVQFASLWFTPPGSNSSKRNMASDRHWIN------------AENT-----------------------------------------------EITY-----YVQFRQFCY-------------------------------------------------------VNNPQKTPLYYQLKPYE
>Node7_9_dist0.1
--------------------MPM-RRTR------------YRRR--YRPRRTYEKELPYLRRRRVAYGSYRRRRRY-------FRRRRGK--RRMVRWRR-------------------------KGGYYHFRFRRTKTIKWNNNSA-------NN--------------------MAWNT----------------------DHFTFPLND-FLAENPQ-------------FDYYRIRKV-------KVEFSP-----QTPTNSD--------HAGYGSTAI------D----------LDG-------------NYISS-----------------ANQTGI-YDPYA-------------NFSSRK-MWNL-----------------KPK--PQLSISDTSTSNNSH----ASFFF--------MRNA-----WIN------------TTNENVPHYGLGFFL-----YNGMSN------GNEDYN----------YQVQITF-----YVQFKQFMYT-----------------------------------------------------------------------
>Node7_10_dist0.1
-----------------------------------------RRR---R------------RRRRS----HRRRRRFYRYYRRLYRRRR--------RWRR------------------ARTLTFNTGGFYHFRFRRSWSVQYNTNTSAL----PGEKIVAPGDGLYKATDPGQAPSLAWNT----------------------YGFTFTLNK-FVPRDKASQ--HQ-------FDYYRIRPV-------KVEFRP-----QTPTNTPNT-ATTREFRGYGHTAI------D----------LDG-------------HTIQSS----------------SDQETHLQDPYA-------------NQASRR-LWNPQ---------RGHSRIFRPK--PHLT----STTEQSATQQLASAWYQ----NSSERPA-----WIN------------SSNNNVPHYGLGF---------SLQSPS--------------------FQCEVTY-----YVQYRQFN-------------------------------------------------------------------------
>Node7_11_dist0.1
------------------------------------------------------------------------------------------------------------------------------------------------------------------------------------------------------------HFSFTLND-FLPNSPAT----NTYPYNLPFDYYRIRLV-------KIEFRP-----NTP--TAGN-EITSKTKGWGSTAI------D----------LDG-----------------------------------------LQDPYA---------------SSRRDVWNL-----------------RPK--PQLTVSATSTTTRSTTWQWASLWFSPALLN-----A-----WID------------AGDANVRHYGLGFFLTEGLTYNSMQSPEE---GQESYI----------FKVDITV-----YVQFRQFTY-------------------------------------------------------RNDPGWAPLATPQEPEE
>Node7_12_dist0.1
-MW---------------IVMPMTLRSR-----------AFRQRIWYRARRGYLQRQDRTRRRRNHVGRYRRRRRWYKSERRRYRRRR--------RWRR-------------------------K---FHFRFRRSLTLTYRSASTLQ----EGT----------------------------------------LPRYVEAGHFTFTLND-FMPANPA-----N--PYQLPFDYYKIRKV-------RVEFIPRYRKANSPVNS-------IEVRGFGSTAV------D----------LDG-------------DTKTT-----------------SDQK-------------------MCNRSSRR-MWNEPPPNYLGSDDRGHSRIFRPK--PQLVISNTSSS------------------NTKMRNL-----WINPLI--------ITAHQNVPHYGLGFILREAGALHSMKRPKT---GAAAVDHP-AQPAPPKFQIEVTY-----YVQFRQFNF-------------------------------------------------------VNHPSEEALPVDEFPAE
>Node7_13_dist0.1
-----------------------------------------RRR--YRPRRIY-------RRRRT----YRRRRRL------RYRRRR--------RFRR------------------VRSCVTQKSGIFHFRFRRTYAVTFGSTTSKE----EESNIISLGRVYYKQGPHEEEPTLEWNTLSTEHGQKKDVNGKGAKQYLKIGHFSFTLNE-FLPQDPGG----NIAAFSLPFDYYRIRKV-------KVQFLPK------P--S-------TTYEGYGHTAI------D----------LDG-------------DFVAPS--AP-----------RSPKS----DPLA-------GFQEMDNNSSRR-TWNPKHPVKPSQRMRGHSRVMQPK--PQLTISNTSTS-TRAEAQTASPWFTPVTFNSKRRTA-----WIN------------STADDMPHFGLGFFLSE-----SMKNPDK-------------------YQINVSF-----YVQFRQFTYVSRWAPRPTKAQRQIDP--N---LGECLNI---------P-----DKLEEGTVIHWDWPTLSPLRLNEEPAE
>Node7_14_dist0.1
-----------------------------------------RRR-------QYLQRKPFDRRRRPHLGKYRRRRRYYQVGRR--RRRR--------RFRC-------------------------KGGFFHFRFRRTQTLTVSTNTSVA------------------------------------------------------GHFTFTLND-FLPDNPG-------------FDYYRIRKV-------KVEFLP-----NTPTDS-------HGGRGYGSTTI------D----------YDGRTR--GD------DTTRV-----------------SPQS----DPLA-------------NNSSRR-MWNPT---------RGQTRLFRPK--PQM--SDTSTT-NSVTAKYAAIWFS----N-----S-----WIN------------STDDDIPHYGLGF---------SMENPDS-----GEYHVA-DKGNFPKFQYTITF-----YVQFRQFTHATPTLPDKEQEDRDLPV--N---TGQCASI---------P-----EHVEEDVKKHKNQPQRTTLNKNESPCE
>Node7_15_dist0.1
--------------------MPM-RIKR------------YRRR---R------------RRRRSHQTPYRRRRRYYRRLRRRYRRRRGK--RRSLRERR------------------TRHRTANKGGFFHFRFKRQHTVTLGTNTSVD----ANQ---------------------SWPTRSFDGPALASNPEFALNQT----HFTFTLNDQFIENSPAS---GNAATYALPFDYYRIRKV-------KVEMRP-----TTPVNSGPQ-NDTLKTRAYGHTAV------D----------LDG-------------DFITP-----------------SPQT----DPLA-------------NNSSRKNMWHPKSPVYLQASSRSHSRVFRPR--PQLTIANTSTESTSATHRHAAAWFS-----NSRR-------WIN------------SADH-----------------------------------------------EVFF-----YVQFRQFAYTATAKTAAENALKTIHD--N---RKQCQNI---------P-----DQAQDDFKEDIDPPETPPLTLKELPSL
>Node7_16_dist0.1
------------------------------------------------------------------------------------------------------------------------------------------------------------------------------------------------------------SFTFTLTD-FIPA---T---INRNPYALPFDYYRIRKV-------KVEFKPRFSSISTPVNS-------CGEKGYGSTAI------D----------LEG-------------NTTKTN--MP-----------KSATT---YDPLA---------------SSRRTVWNPR---------RGHSRVFQPK--PQL--SETSTSSFSATWQSASLWFT-----SARRNAAPLRHWIN------------STSSNVKHYGLGFFLPETMDVNSMRN------GPGELL----------FQVRITF-----YVQFK----------------------------------------------------------------------------
>Node7_17_dist0.1
--------------------MPM-RRAR------------FRRR---R------------R-RRTYLGGFRRRRRSSKRERRRYRRRR--------RWRRGFFKQLYTKQPSFFEQNHFRLQATNKNGFIHYRFQREHT--FPSGTTLQ------------------------------------------------------GHFTFSLND-FILK---HA--LNRKGYSLPFDYYRIKKV-------KVEFRP-----QSPVNS-------EDPNAYGSTVV------D----------LDG-------------ESICT-----------------RTQS---QDPLA-------------NYSSRR-IWTAM---------RKHSRIFRPK--PQLTISSTSTQ-----------WFH-----SRRRNA-----WIN------------STGEDVRHYGLGF---EYSKFNSMQNPDQHYEGTSSYR----------FQVEFTF-----YVEFK----------------------------------------------------------------------------
>Node7_18_dist0.1
------------------------------------------------------------------------------------------------------------------------------------------------------------------------------------------------------------HFQFTLQD-FMPN----------------FDYYRIRKV-------KVEFRP----IQTQINSV---------TAYGHTAV------D----------LDG-------------DTVEKS----------------TSLT---IDPYA---------------SSRR-FWNVRTPLFLDEKIGGHSRVFRQK--PQLAVQNTYTA-----------YFQPFELNTPRRNL-----WIN------------QEEDNVPHYGLGF---------SMQNPEI---GTGAMR----------YIVTITL-----YVQFR----------------------------------------------------------------------------
>Node7_19_dist0.1
----------------------MTRRSR------------Y-RR--YRPRKIYLARQQLLKRRRAHLGMYRRRRRY-------YRRRR--------RYRR-------------------------KSGIFHFRFRRTKTLTWTKNSS-------GGKLIPGGDKFYKELIQPPNASLSWNTHSLEAGQDDAKAGANTRAYQCTDHYLFSLND-FTPRSIG-------------IDYYRIRKV-------KVEFRP-----TNPANSQ--------TQGFGSTAV------D----------LDS-------------DFEGPT----------------SGQT----DPLA---------------SSRK-IWNPRAPLYLGEEPRGHSRVFRPK--PQLTISSTSTS-----------IFQ----------H-----WIN------------ATGSDVPHYGLGFILTEQTPCNSMKQ------GNGQIQ----------YQVKITY-----YVQFRQFTL-------------------------------------------------------QDTPELMQTHLIPIPNQ
>Node7_20_dist0.1
------------------------------------------------------------------------------------------------------------------------------------------------------------------------------------------------------------HYTFTLND-FIPRNSST----N-------FDYYRIRKV-------KVEFVQ-----TTATNSQPK-SPTTSEEGYGSTAI------D----------LDG-------------DTISKT--VP-----------DSNQT---YDPLA-------------NHSSRR-FWNLR---------RGHSRIFRPK--PQLVISSMQTG------Q-AAVWVQPYPQNSSRRNLSPTRQWIN------------SSGTDVSHYGLGFFLSKSNRFNSMHKPDQ---AQGEVS----------FQVQIMY-----YVQFKQFA-------------------------------------------------------------------------
>Node7_21_dist0.1
----------------------M-RRAR------------YRRR--YR------------PRRRS----YRRRRRW-------YRRRR--------RWRKQFFSWLFSKESQMFIDQGSKSKTVNVAGYYHFRFRRADTLNINASTTQE------------------------------------------------------GHFSFTLND-FIEENQA-P--VN--PFTLPFDYYRIRKV-------KVEFKP----IQTPPNSREK---TSNSAGFGSTAI------D----------LDG-------------NTTTQT----------------SGQT----DPLASDYGSGNNFQQMHNNSSRR-VWKPR---------RGHSRVFRPK--PQLRISTTSAANSSATWQHASTWFQPKKVNNSRRNL-----WIN------------ASHT-----------------------------------------------QVTY-----YVQFKQFT-------------------------------------------------------------------------
>Node7_22_dist0.1
--------------------MVM----------------AYRRR-------EYVLRRFAARRRRS----YRRRRRH-------IRRRR--------RYRRQFDYFMYRRQTGLLVNHAHRNAMQQKSGFYHFRFQRNVTITIGTNTSLF----SGE--------------------RPWNS----------------------DHFTFTLND-FIPR----------------YDYYRIRKV-------KVEFRP-----TTPINSL--------ARGYGSTAI------D----------LDG-------------DAKSTA----------------WDQT-----PLA---------------SSRRKMWNPQ---------RGHSRVFRPK--PQLT---TKTEESSFTYQQSACWFQPGDPNTQRRNS-----WID------------AANNDVPNYGLGFFLLEYQNYNSMRQPDKLLGG--SLE----------FQFQITF-----YVQFK----------------------------------------------------------------------------
>Node7_23_dist0.1
--------------------LPMHRRKH-----------AYRRRQWYR------------RRRRAHRGIFRRRRRYF-------RRRR--------RYSRQFTHFLPRKQTSFFIENPMRQHTDNRGGVYTFRFKRTQSISFGKN---------------------------------WNAISITKHEKPSSPAQKLGEVAEIGGFTFSLSD-FLPDSHGNTLKVNGQPYQLPFDYYRIKKI-------KVQFLP-----MTP--TQ------TKGRGYGSTAI------D----------LDG-------------DTIQTS--FP-----------RYLTS-------------------FKNYSSRRKTLNPT---------RGHSRIFRPK--PQLTVTTTST--------------HPEQGNSTARRL-----WIN--N--------IATNANIPKYGLGYILTEELFINSMPRPQQIIGGTAVFF----------FQVEVTY-----YVQFRQFAGTSTKVRNGKNLLKIVDR--N---EPQCNNL---------P-------SDTTCGKDMDPPELSPAKTLQAPAE
>Node7_24_dist0.1
-MW---------------TFMPMRRRSR-----------AY--------------------RRRTHIGDHRRRGRYHRWERRRYRRRR--------RWRR-------------------------KGGIYNFRFQRTSTITFNTNTVVG------------------------------------------------------GHFTFTLKD-FKPHDPATKILEN---YTLPFDYYRIRKV-------KVEFKPKFGIVTAPINSQNM-MTAQRECGYGSTAV------DFSKLKALT-DLDGRML--GD------NFVHK-----------------GPQV---YDPLA---------------SSRR-FWNLK---------RGHSRVFRPK--PQLTLSSTSTRNHSFTWQEASTWFNP---NSRRRNA-----WIN------------TTHENVHHYGLGF---------SMEQADTTYASPGAFTPD-KQHLRPLFQVEVTY-----YVQFRQFA-------------------------------------------------------------------------
>Node7_25_dist0.1
------------------------------------------------------------------------------------------------------------------------------------------------------------------------------------------------------------HFTLTLND-F----TEGELQTN--PYQFPFDYYRIRKV-------KVQFIP-----QSPVNSAAN-ALTANANGYGATAI---WWKD----------LDG-------------DFTAST--LP-----------KSLQT---YDPFA-------------NHSSRK-LWNPRRPLFTCQIVRGHSRIFRPK--PQITIQETNT----------------------KRNI-----WID------------TSHD-----------------------------------------------QVTY-----YVQFRQFSLTAS---------------------------------------------------------------------
>Node7_26_dist0.1
-------------------------------------------------------------------------------------------------------------------------------------------------------------------------------------------------------------FTFKLND-FMPN---MHLYIN--PWAVPFDYLRIKKI-------KVEFRP----TQTPSNS-------TQGRGYGPTAI------D----------LDG-----------------------------------------VYDPYA-------------NYSSRR-VWNTK---------RKHSRIFRPK--PQL--AQTSTADSSL-------WFHP---NS--RNN-----WIN------------ATNDDVPHYGL-----------SMQNPDP---GSKPFA----------YQMRVTF-----YVQFRQFAYTTDTGIQTNMKEPDFQV--N---EAQCLNL---------P-----TQVEEDKGEDLEAPDLAP---------
>Node7_27_dist0.1
----------------------MRRRSR-----------AYRRL--YRPRRNYN------RRRRSYEGHYRRRRRWTRQLRR--RRRR--------RYRR-------------------------KAGIYSFRFKRRETVTYNTNTSWE----SGT----------------------------------------PVN-----HFTFTLKD-FLPDNQNSH--LN--PYSLPFDYYRIRKV-------KVEFKP-----QTTANTV--------SAGYGATAI------DFSGKIASTINMDG-------------NFVQSC----------------TGQS---QDPLT-------------NHSSKKTFWNPK---------RRHSRVFRPKGRPELNITSSSTSTQSA----AATWFRPPMPNNTKRSA-----WIN------------SVNS-----------------------------------------------TITF-----YVQFRQFTG-------------------------------------------------------IQTPGIPEVVSHKKPDE
>Node7_28_dist0.1
--------------------MRMSRRAR-----------PFRRR---R------------RRRRSHLGKFRRRRRYYRSFRRKLRRRAGK--RRKARYRRKFHPFLFRRQTGFFVDKQLRKLEVNKGGIYTFRFRRQLYVDFSANAT-------RGNILAAPELFWRKNQHEPEATPSWNTLSLEGRGLIAETPTWTKKAEGATHFRFALND-FIPKNVG--------------DYYRIRKV-------KVEFKPKFSAIQTPVNS-------TNKRGFGSTAI------D----------FDG-------------EFENT-----------------GSQS----DPLA-------------NHSSQRKLWNPQSPIFTGDHKRGHSRVFRPK--PQLHLSNTSA--------------L----NSRLRNK-----WINPLD--------ITSNENVPHYGLGF---------SYQHPDP---S--TFR----------FQVEITF-----YVTFR----------------------------------------------------------------------------
>Node7_29_dist0.1
--------------------MPM-RRVR------------YRRR----------------RRRR-----HRRRRRYYKRLQRSYRKRRGK--RRLPRFRR------------------PRHHKLNKAGIFTFRFKRKNKVTWTTNTTLE-----GT----------------------------------------AKDQ----HFTFTLND-LLPTNRASEIDVN--PYTFPFDYYRLRKV-------KVEFLP------SPT------AGTTEARGYGYTAI------D----------LDG-----------------------------------------VVDPLA-------------NHSSRQSFWNPR---------RKHSRVFRPK--PELTCNTTSATNQST-------WF------TEQRQM-----WIN-----------VSSGQDVQHYGLGF---------SMQQPDV-------------------YQCQITY-----YVQFR----------------------------------------------------------------------------
>Node7_30_dist0.1
---------------------PMRRRPR------------FRRR---R------------RLKRA------RRR--------GYRRRR--------RYRR-----------------QKRQVTEAKNDFYHFRF-----VQFSTNSTKV----DSA----------------------------------------YDKLYMYGHFTFTLSD-FMPENPGA----NKQPFSIPFDYYRIRKV-------KVEFRP-----TTPV--------SRQKNGFGH----SLFWDD----------LDG-------------DTINTS----------------SQQTSKMDDPFA-------------NYSSRKKMWNPK---------RGHSRIFRPKLVPQLTTDTATSTTKLTSIQ-AARWFNP---N-----S-----WIS------------SSDK-----------------------------------------------EITF-----YVQFS----------------------------------------------------------------------------
>Node7_31_dist0.1
----------------------M----------------AYRRR----------------RRRRSHLGNFRRRRRWYRLARRHYRRRR--------RWRR------------------ERH------GIFHFRFSRTIAIMFNTNTT-------GSN-------------------ANWNT----------------------SHFTFSLNN-FLPSDPA-------------FDYYRIRKV-------KVEFRP-----NAQVNS-------LQEKGWGSTAV------D----------LDG-------------DFVPT-----------------SNQT----DPLA-------------NHSSRRGFWNLK---------RGHSRIFRPK--PQLSMSTTSST-SSAAPQLAARWHTPSILENKRKNMAELRQWLN------------TANNDVPHYGLGF---------GLTDPDALFLGTGPIE----------FKVQITY-----YVQFRQFAYVVPNILETENNEENLAP--K---AAKCINV---------P-----DQIDVGRTMDLDLPT------------
>Node7_32_dist0.1
----------------------M--RRR------------YRRR--YRPQRSYAQRQRYARRRRVHLGLHRRKRRVMRPVRRAYRRKR--------RWRR------------------KREGEENRGGIYHFKFRRTHVVTVGS--S-------GN---------------------TWNALNIQTGIKGWPPGQSPGMFIESEYFSFTLND-FLA-NAMT----N-------FDYYRIKKV-------KVEFLP----IAAPVTS-------------GATAI------D----------YDG-------------DYIVSA----------------GAKNWEVVDPYA-------------NHSSRR-MWNLQ---------RGHSRVFRPK--PQLR---TSMS-TSPQVQTAALWFQ-----SGRRNS-----WIN------------TAGQNVPHYGLGF---------SMTNPPK---GTSAYN----------YQATVTL-----YVQFR----------------------------------------------------------------------------
>Node7_33_dist0.1
--------------------MPLTKRCR------------YRRRQYYRVRSKYA-------RRRSHKAMFLRRR--------RYRRRK--------RWRR------------------SRVCVPKKNGFFHFRFKRSETLTITTN-DSK----PGYGMVGDGDSYYADGADSSD-TKKWSSNSLLELSNSKAPSGERGMKGKQDHYTFTLND-FMHK----------------FDYFQIRKV-------KVEFKP------TPMNSK---------RGYGSTAI------D----------FDG-------------NSKNTA----------------PPENAQVYDPFAVNESACDTFNYKTNYSSRRTLWNLR---------RGHSRIFRPK--PQLS---SSS----------------------RRNEVPAKYWVN--E---------STNKNVPHYGLGF---------SMQK------SQTEYG----------YKVEITY-----VVQFR----------------------------------------------------------------------------
>Node7_34_dist0.1
----------------------M-RRAR-----------AYRRR---R-------------RRRSHLGQYQRRRRYYRDNRRRYRRRK--------RWRR------------------TRHIHANRGGIFHFRFQRQNTVSVTTQSSLD----PQQ--------------------CAWNS----------------------GHFTFTLKD-FLTKGPGTTIVGN--PYSLPFDYYRIAKV-------KVEFRP----VTTPVNSY--------ARGYGHTAT------D----------YDG-------------DNVPTT----------------SAHT---TDPLA-------------NYSSRRTPWNPHPPIFRGELRRRHKRVFRPK--PQLT---VSTAQNSPTWQHAALWFSP---N-----V-----WIN------------TTNKDVDHYGIGF---------SMQN------GDGPYQSA-DKPVIPKFQIEITF-----YVQFRQFAYSNSHPPNAQHDKHHARG--N---TAECVDL---------P-----DGLNAGIKKHINYPGHGKISANEEPHQ
>Node7_35_dist0.1
--------------------MFM-KRAR-----------AYRRR---RPKKEY-------RRRRTHYGKYRRRRYYY----RRYRRRR--------RWRREFFYVLWRKQTSYFIDQAAR------SGFFNFRFRRVDTITLTTNSSQQ------------------------------------------------------G-FTFTLND-WLPRNSGAQIQTNSLRYSLPFDYYRIKQV-------KVQFIP-----QAEVNSQ---------RGYGSTAI------D----------LED-----GD------NYLQQE----------------SAKT---NDPYA---------------SSRR-LWNSS--------TRSHSRVFKPK--PQLTVTDTSTTNESAS---ASQWFS-----SKRRNA-----WINPLT--------VSTHRDVPHHGLGF---------SMPRPDV-----GHLEQL-EPDYDPQYEVEVTF-----YVQFRQFACSQNAQPDTENTETDLQP--N---TGECAHI---------P-----DDINNGKGYGTNTPITGQLAMVSPPYE
>Node7_36_dist0.1
--------------------MPM-RRAR-----------AYRRREYYRPRRIYAERAPYKRRRRPHKGRRRRRR--------SFRRRR--------RFRR------------------TRGNTGLKNGIYWFRFRRSYTLTWDTNTS-------SNNVLLCGTLFAVGLKQDIARPASWNTLSIDEREKDTHPGATMVRFQAKDHFTFTLNDRF----PGAP--CNNPQYLLPFDYYRIRKV-------KVEFKPQFFGFNAPANSLAQ-LTGEPDQGYGSTAI------DFAPLYESLQDADG-------------AVVHSA----------------TEQSQSRFDPFA-------------NYSSRRTLWNPKPPLVQWDVPRGHTRIFRPK--PQVT---TSTANQSYS---NSQWFKPCRENNKRRNAKKVKTWINPLV--------ISAHDDVPHYGLGF---------KMQN------GDGAYHEG-QVETIPQFSVEITFGPYLSYVQFRQFTHTTNEPVTKETSQYALDI--N---HSECADI---------P-----ESINKDRGIQLDVPSEPPILLPQQPQE
>Node7_37_dist0.1
-----------------------------------------RRR---RPRQEYITRRLYAPRRR-----YRRRRDYYR--RRQFRRRR--------RWRR-------------------------KGGIFHFPFRRTCT--VTSNTT-------GA--------------------TAWNTYSLTRIDTYRFPGGPIQL-----HFSFTLKD-FLPEGPSTPVRLK--PYTMPFDYYRIRKV-------EVEFQP-----QSPCNSL--------AVGYGSTAV------D----------LDG-------------NTVKTA----------------SGQTHAVVDPYA---------------ASRRHYWNPH---------RGHKRLFTPK--PKLTVIDTSST-----------WFT----------C-----WVN------------AKNENVTHYGLGF---------SMQEPNQYSSGKGDIV----------YLVDRTL-----YVQFR----------------------------------------------------------------------------
>Node7_38_dist0.1
------------------------------------------------------------------------------------------------------------------------------------------------------------------------------------------------------------HFTFSLSD-FVPPNPGSL-----------FDYYRVRKV-------KVEFRPRFRPLCTP--S-------------GTTAI------D----------YDG-------------DFVHSS----------------TPSS---KDPLP-------------NYSSRK-MWNII---------RRHSRIFRPK--PQLSLSNTSTS------QNAAFWFNP---NSKRRQL-----WINPVT--------VAAGPDVNHYGLAF---------SMKQPNQTHAGENPLNDD-HGKPIPIFQMQVTF-----YVQFRQFSFFDGTQWELINQRTPLPD--N---RGQCHNV---------P-----DSLDQKMGLHQDPPDLAPHDYT-----
>Node7_39_dist0.1
--------------------MLMRRRAR------------YRRRQWYR------------R--RP----YRRRRRYYSQPRRRYRRRR--------RYRR-------------------------KGGIYHFRFERTYTLTIGS--LST----PSA---------------------QWNS----------------------GHFTFTLND-FLPRNPATPIPANGDNFPLPFDYYRIEKV-------KVEFRP-----TTPVNSE--------AKGFGH----CAFWQD----------MDG-------------DTTASV----------------SDQV----DPLA-------------NHSSRRTLWNI-----------------RPK--PQLQITVTSSESPSAKTQSAALWFNPVRTNGSKRQM-----WLNFIN---------PSTQDVPHYGLGFFLAEASDMNSMKN--H------------ALDTVPIFQVEVTY-----YVMFQQFAHTTSTCIK-----------------------------------------------QTDNPYTPPLQNDEKPKE
>Node7_40_dist0.1
---------------------PM----------------SYRRR----------------RRRRP----YRRRRRWFSKERRRYRRRRGK--RRDMR---------------------ARGKTADKNGIFNFRFRRQLTITVATNTSDE----LGAHVIAAGEIIYIDGTREEQAAANWNSLSVPAQTLFKFPHKGIDRWWVQGHFTFTLAD-FIPRNPYG----NNQPYRLPFDYYRIKKV-------KVKFAP-----QTPINSATK-DQTTGERAYGHTSI------Q----------LDG-----GP------NTEGTS----------------TSQSWVIYDPYPAENGAINAFTHLANFSSRK-VWNI-----------------RPKVPPQLSVQQTSTS------QIASLWF--------RRNA-----WIN------------TSGRDVAHCGLGF---------SMHNTEV---GAGKIK----------FQVEITY-----YVQFRQFTYTKPVNNPTGVQTATAPT--N---YSICLNI---------P-----DGINQESLLNIGTPTLF----------
>Node7_41_dist0.1
---------------------PM-RRTR------------YRRRQWYRPRREYNQQYPTARRRRP------RRRRWLRGQRRHFRRRR--------RYRRQTYHYLYRKQQAFLIDNQIR-----KNGIFHFRFKRTTTIRYGSNTSVL----TTQNVIDLGDTWYSNGDTSEKQSAEWQSVSIEAEGITKEDNSRYKNLTATDYFTFTLND-FLPSSAGGVINCN--PYALPFDYFMIRKV-------KVQFLP----LCAPTNSA--------PSGYGNTAV------D----------YDG-------------DFTAQG--AP-----------DSRKT---TDPLA---------------SSRR-FWNLSSSQYSENAKRGFSRVFRQK--PKLKVSTTSTNGLSV-------WFQPTTGNSPRVNL-----WIN-----------IASHN-----------------------------------------------EVTF-----YVQFRQFTYTNVHN-QDNKKTGHMPP--N---AAEAINI---------P-----DKIQINVGLDIDVPITPPLGSQALPVP
>Node7_42_dist0.1
----------------------------------------FRRR--YR------------RRRRS----YRRRRRYF-------RRRR--------R---------------------KR-----------FRFRRAYQLTITTNST-------GS----------------------------------------TDPHGKQNHFSFTLRD-FVPKNKATRVQPN--PFNAPFDYYRIRKV-------KVEFEPRFNPTQTPLNSL--------EQGYGHTAV------D----------LEG------------------------------------------YDPLACGYTSNQTFGQFANFSSRRSLFDP-----------------RPK--EQLSVSNTSTT-ISATIQFSADWFQP---NTDRRNA-----WIN-----------ITTNEDVPHYGLGL---------SMQNPDN-------------------YQPEITY-----YVQFRQFTYVTPSPAPADTAVVDIVN--N---SGRCHNL---------P-----DSLDDGHMFYFETPQLLALQYNSEPGD
>Node7_43_dist0.1
----------------------M----------------AYRRQQWYR------------RRRRS----YRRRRREFRNKRRRFRRRR--------R---------------------AREKTLNRGGIYHHRFKRTFKVSVTHNTAYM----TSG--------------------AQINTLSLEGERYSPGPSNEYDSMRPLGHFTFTLSD-FFSANPG-PLQLN--PYTLPFDYYRIKKV-------KVEIMP----IATPANSAQK-ILTMRGNGYGSTVI------D----------IDGRQM--GE------DYIEPT----------------SDQT----DPLA-------------NYSSRK-FWNV-----------------RPK--PQLAINNVTS--------------NP---NNRRRNA-----WIDVLN---------ATNDDVTHYGLGF---------SMMNPDN---SSGPVLPP-PEKDLPVFQVEVTY-----YVQFRQFTGMTPHKSPVQNVNLVMPP--N---AATCETL---------P-----PRIND----------------------
>Node7_44_dist0.1
------------------------------------------------------------------------------------------------------------------------------------------------------------------------------------------------------------HYKFTLSD-F----VAT----E--VYHIPFDYYRIRKV-------KVEFRP-----MAPVNSTPK-MPTAQPCGYGSTAI------D----------LDG-------------NFVNKT--LP-----------KDGQG-------------------LANHSSRR-FWNLR---------RAHSRVFRPK--PQLS---ASTTNSSY-------WFN-----ESRRNA-----WIN--L--------IATHDNVPHYGLGFLLTEWLYVNSMQNPDI---GNGSIA----------FQIEITY-----YVQFKQFAGTQP---------------------------------------------------------------------
>Node7_45_dist0.1
----------------------M-RRAR------------YRR-----------------RRRRSHPGTTRRRRRH-------FRRRR--------RWCK------------------TTPLSKPKDGFYTFRFKRQSTITVAQTTS-------EN--------------------LGWNS----------------------DHFTFTLND-FMPCNQNKPIALN--SYTIPFDYYKIKKV-------KVEFRPRYNVINTPLNTTNK-KATVKNLGYGSTAI------D----------LDG-----GT------DTIET-----------------STQS---TDPLAIQD--------INNYSSRR-MWNPK---------RGHSRVFRPK--PQLNVSDTST------------WFQPAIVNNNRRTA-----WLN------------ASDKDVPHYGLGFFLRELSTYNSMQNPDATEGG---YNPE-FWQIRPQYQYTVTY-----YVQFRQFNIVANYNCE-----------------------------------------------HVEAPSVGQKVLDSRPTQ
>Node7_46_dist0.1
--------------------MDM-----------------YRRR--YR------------RRRRAHLGLYRRRRRM---------------------WRR-------------------------KTGFYNFRFRRTETMHVSTNSS-------GQGMVDTGDSFCAKLNGDPEPAQKWNT----------------------GHFTFSLND-FLPRNPAG----NSQPYSLPFDYYRIKKV-------KVTFIP-----QTPTKSQTR-TEQQRCRGYGHTAI------DFSQVVGLPKDLDG-------------DFVQKA----------------ASQSVK-SDPLA-------------NHSSRKSTWNPR---------RGHSRLFRPK--PQLT---SST--------------Q-----SSRRNM-----WLN------------SPHDDITHYGLGF---------SMRQQSHGITG---LT----------FQVQVTV-----YVQFRQFSGTTPSHIAGKQSTDNLPS--N---ASECPNV---------P-----EKVNHTKVLHWDTPGK-----------
>Node7_47_dist0.1
------------------------------------------------------------------------------------------------------------------------------------------------------------------------------------------------------------HFTFTLSD-FIDGNPGGNIPVN--PYSLPFDHYRIKKV-------KVEFRP-----TTPANSDEQ-RNTSAGKGFGSTAI------D----------VDG-------------NFIITP----------------GTQKEK-YDPLA-------------NHSSRR-YWNVT---------RGHSRVFRP-----LT---TET----------------------RRQL-----WID------------SSDYNVPHYGLGF---------SMEQPQGNHIGNGSYD----------YHVRITY-----YVDFRQFSG-------------------------------------------------------KNTPNYANFKTPLKPAE
>Node7_48_dist0.1
----------------------------------------FRRRTGFRP-----------RRRRS--GRHRRRRRY-------YRRRFGK--RKGSRYRRDFVTFTYRSRDSYFADNPHR------GGFYHFRFRRTTTLSIAQNST-------GS----------------------------------------ASL-----HFAFSLKD-FIDQNPAAPVVGN--PYAQPFDYYKIRKV-------KVQFLPRYNKYLTPTNSETG-N-STNSCGYGSTAI------D----------LDG-------------SFVAT-----------------SSQT-----PYGTHSELNNNFGQMWNHSSRR---------YSGADERGHSRIFQPK--PAI--TNVSTT-----------WFTPVEMNSSRRNVTTIRAWVN------------SSGT-----------------------------------------------TVTY-----YVQFR----------------------------------------------------------------------------
>Node7_49_dist0.1
-MW---------------IFMPMRRRQR------------F-RR--YRPRKDYVARAPYVR-RRSHAAPFRRRRR------RRLRRRR--------RYRR------------------HR------SGFFTFRFKRQQTLNIADATSIG----PGV--------------------YYWNT----------------------GHFTFTLSE-FLPDNGAAS--LN--PFSLPFDYYRIRKV-------KVIFLPRFNIASTPLNSGDR-SYTTPACAHGHTAV------D----------LDG-------------DTISP-----------------SPET---YDPLA-------------NQSSRR-LWNPR---------RGHSRVFTPK--PQLE---TTTA-----------WFQ----N-----A-----WIN--I--------VTTNDNVKHFGLGF---------SMQNPDT---ASAELN----------YHVRITL-----YPQFRQFSQTSPLLTHSLIQLAPKAI--N---TGECPNV---------P-------VEDGRGAHHETPEVTELYETDHPAE
>Node7_50_dist0.1
----------------------MKRRAR------------YRRREWYR------------RRKRS----WRRRRRW----RRPYRRRTSR--KRWARWKR-------------------------KGGVFTFRYRRTLHIVVGS--T-------DT---------------------TWNSLNVEPGSDNWKCNGTCKKLNNTGHFTFVLQD-FLP-NKG-------------FDYYRIKKV-------KVEFRP-----AVPVNSRAQ-SAASPGRGYGSTAV------D----------LDG-------------NTVTSS----------------APQSAAATDPYAIEVTGKNTFENLLNHGSRRALWNPK---------RGHSRVFRPK--PQILLNDIST--------------H-----TKRRSA-----WIN-LQ---------STGEDVPHYGLGF---------SMQNPDNFNKG--TIRWL--------FQIKITF-----YVQFRQFSMTSDCVADHEKNKKQLPK--N---ISQCLNV---------P-----DLIDDEVPKHVNSPKLPPVCLVETPKD
>Node7_51_dist0.1
--------------------MPM--RAR------------YRRR---RPRRRYIQKLLYQRRRRS------RRRRLHREARRTFRRRRGK--RRKTRYRR-----LLSKESSFWIENITRNASCNKNGVYHFRFKVTHTITVNSNS--------GRQVLGGGDRVYVAAKNANEPACKWNTISLPDSLDHAGPGGLLNN-----HFTFTLSD-FFPA---TKLAWNGNPYDLPFDYYRIRKV-------KVHFQPRY--LNSPFNQQ--------GRGYGHTAI------D----------LDG-------------DVVPKQ----------------SEQAWVVTDPLA---------------SSRR-FWNLK---------RKHSKIFRPK--PQLSISTKTSA-PSAKDQFSALWFQ-----SAKRNA-----WINPMI--------IASHDDVPHYGLGF---------SMQQPEA---ASGPVQNE-LDDVLPQFQVEITF-----YVQFRQFALTSSQQKESENMKPIMVE----------------------------DPLDRGLTQQLDSPGQVPNFICDKPSE
>Node7_52_dist0.1
--------------------MPM-----------------YRRR----------------KRRRQ----YRRRRRY---------RRR--------RWRT-----LFTLNKNFTIEQTPRKITTIKNAIYHFRFKRTDSVAVANN---------------------------------WNS----------------------SHFTFSLND-FIPQEPTTI-----------FDYYRIRKV-------KVEMLP-----NTPVNSM-----TSKNRVYGHTGI------D----------LDG-------------DTIPN-----------------SEQSGQLCDPLA-------------NHGSRR-LWNP-----------------RPKNLPQLTTTESSA--------------QPESIN-----A-----WLN------------SSGSQVQHYGLGF---------SMRQPAE---SNNSLR----------YQIQVTY-----YVQFRQFAMTSPCQTMGTKNHLCVKP--Q---QKQCHNV---------P-----DRCDQWWGVNMNFPKHMVIIRQSVPK-
>Node7_53_dist0.1
--------------------MPM-----------------YRRK----------------RRRRAHLGDFRRRRRRYGAFRRAYRRRA-------LRWRR------------------SRN----KSGIFHFSFRRQETVEFTKAT--------KT----------------------------------------HQSFEESDHFTYSLND-FLSINPAT----NGNEYALPFDYYRIRKV-------KVEFRP-----TSPTNS-------QDSSGYGSTAV------D----------LDG-------------DYKSKP--VP-----------KSGHA---HDPFAGANYGCNQFNQMINISSRR-TWNL-----------------RPK--PQLS---TST--------------Q----------I-----WID------------ATGTDVPHYGLGF---------SMHNPDDAFGGNGCID----------FQVKITL-----YVQFRQIAYTDAQVMFTPNMGWLLDP--N---VGQCINI---------P-----DDVKHPCSTEVNAPQEEPLVKPKLPQE
>Node7_54_dist0.1
--------------------MPM--RQR------------YRRR---RPRRLYEQRRQYVRRRRSHKGRYRRRRRWFSGRRRRYRRRQ-------IR---------------------NRG----KNGVFHFRFRKTPTMSVGTNA--------GDGIFNAGDQLFHQLLQKIDSPKVWDSASINKPQKVAQP---VRFAKDKGHFAFTLKD-FLTPGTG-------------FDYYRIRKV-------KVQILP-----TTPL--------TIAGRGYGSTAI------D----------LDG-----------------------------------------VYDPLA-------PYKQMDNHSSRRNYWNF-----------------KPK--PQL--SSASTENQSYVTHCQSQWFS-----TRRRNN-----WIN------------SSNRNVKHYGLGF---------SMKQPDE---GNGTVTNQ-KASLNPQFQLEKTF-----YVQFRQFNA-------------------------------------------------------NDTPPKPPLTLLEPPLV
>Node7_55_dist0.1
------------------------------------------------------------------------------------------------------------------------------------------------------------------------------------------------------------HFTFTTNDAFVPP---ARIRGN--PFSLPFDYYRIRKV-------KVEFNPQYSVYNTPA------SQTNTSKGYGHTAVLAVIWID----------LDG-------------DYKPKA--LP-----------DAPNSRELRDSLA-------------NHSSRT-MWNPKAHLTVNTGRRGHSRVFRPK--PQL--TNTSSASESYTFQVACVILQ-----TKKRNL-----WID------------ASHTNVPHYGLGF---------SMQNPDPLWRGNKQYS----------FQCTITL-----YVTFR----------------------------------------------------------------------------
>Node7_56_dist0.1
-------------------------RRR-----------PFRRRKIYRPRKRYALRREYRKRRRA----LRRRRRYYKKPRRRFRRRR--------R---------------------AR------GGFFTFRFKQTVPITVSA--TLL----PGS--------------------AGWNT----------------------HHFTFTLND-FLPD----------------FDYYRIRKV-------KVEFLP-----STPINSV---------RGYGSTAV------DFSSTPHYSGDLDG-------------NTITPS------------------QSVTFHDPFA-------------NHSSKK-FWNKRKPVFQQMMCRGHSRIFRPK--PQITLTETSTT-----------WFSPSNNNSWRR-------WIN------------AADT-----------------------------------------------DITY-----YVQFRQFAL-------------------------------------------------------ANQPRHSVLVQKSLPAE
>Node7_57_dist0.1
----------------------M-----------------YRRR--YRPRLGYPRRKYYTRRRRA----FRLRRRHY----RQFRRRR--------RKRR-------------------------KGGIYQFRFRRTTTITFGTNTTSE----VPKGIAQKSDHFYEELLSHPKATVHWNSESLDQQINLAQPAADPPFY----HFTFTLND-FIPKAPG-------------FDYYRIRKV-------KVEFIPNFTSYNTAVNNVDQ-KETIDGKGYGHQAITVLFWGDFTALKHENKVLDG-------------DYTTTT----------------GDQS---EDPFA---------------SSRR-FFNHR---------RGHSRIFTPK--PQLT---TSTS------------------NSRRRSQ-----WIN------------TSSDDTPHYGLGFFLAEPKVVNSMQQ------GSREFPTL-HARIEPIFQIQITL-----YVQFKTFP-------------------------------------------------------------------------
>Node7_58_dist0.1
----------------------MRRRAR-----------AYRRR----------------RRRRF----FRRRRRYFE--RRKYRRRR--------RWRK------------------PRQ----K---YHFRFRRSHTIIVGSNTT-------SQ----------------------------------------LANYWLANHFTFTFND-FYPQAPCTNLVHN--PYKLPFDYYRIRKI-------KVDFHP----SQIPINTPEN-STSKNGKGFGDTAP------D----------LDG-------------NFVATT--FP-----------DSQQTPK-QDPYA-------------NHSSRR-LWDLT---------RGHTRYFRPK----LTVDDTSTSATSQTNITAAYWFQ----------L-----WIN------------SSGTNVPHYGLGYILEENLTYNSMQN------GEGALS----------YQVEITF-----YVQFRQFNY-------------------------------------------------------MQAPN------------
>Node7_59_dist0.1
-------------------------------------------------------------------------------------------------------------------------------------------------------------------------------------------------------------FTFTLND-FLNDNPG-------------FDYYRIRKV-------KVEFKP-----ETPANSVGQ-HDSVNTCGFGSTAY------D----------LDG-------------DFVSTA----------------AGSA---TDPFA---------------SSRR-MWNPQ---------RGHSRVFRPK--P-LT---TSTTTLSN--------FRP---ESKKRDL-----WIN------------TTSPNVPHYGLGF---------SLNQ------GQGEIN----------YQVDITY-----YVQFRQFQLT-----------------------------------------------------------------------
>Node7_60_dist0.1
--------------------MPM-RRAR-----------AYRRR---RPRRLYTQRRSYSRRRRS----HKRRRRF---------RRQ--------RFKRSFLHYLFRPQSAHILNQPYR-----KAGFFHFRFRRTETLSWNHLSSLR----TPNNVLDNGHIFYQEAAPVATPAVAWNSKSIEPVEVDLYPSAELIPL----YYTFTLND-FLPSNAG-P--DG--PYALPFDYYKIRKV-------KVEFRPQFNINNTPVNSS---------NGYGHTAI------D----------LDG-------------DFVTTA----------------APQT---YDPYA-------------NYSSRRQLWNPQ---------TGHSRVFRPK--PQLPFSEVSTS-----------WFN----------I-----WIN-----------ISSHANVKHYGLGL---------AMQHPEAFLPG-SALT----------FQVEITF-----YVQFRQGNY-------------------------------------------------------INTPPTPPTNLHEIPRE
>Node7_61_dist0.1
---------------------AM-----------------Y-RR--YRPRRNYAQRQPYAKRRRAHLGPYRRRRRVYRIMRR--RRRR--------RYRRKLFTFLWRKETATALENAQRDPTTDKGGIFHFRFRRTTNITIGSNTT-------PT--------------------ISWNSINLNQGVEATTPGTGLKNLKATDWLTFTIND-FVPANPAKPIPINTDPYTLPFDYYRIRKV-------KVEFSP----LTVPTNSVAK-TSSSKTRGYGHTAI------D----------MDG-----------------------------------------IVDPLA---------------SSRR-RWNP-----------------RPQ--PQLAVNDTST--------------NPPAGNSQRRNA-----WIN------------TSDENVTHYGLGYLLGDPTVLNSMQNPEH-------------------FQVEITY-----YVQFK----------------------------------------------------------------------------
>Node7_62_dist0.1
----------------------M-----------------FRRR--YRPRKTYIQCRNYARRRR-----HRRRR--------KYRRRR--------RFRRQFFHKLFKAQSSYFIENPPRQRAENKGGFFNFRFRRTFTLTVST--TLD----HGPGIVKLAEWFFGDGETDNEASPKWNSPSLQADGPQITSPAHPAAG----HFEFTLND-FMHEGPGA----N--AYHLPFDYYRIKKV-------KVQFTP-----NTPVNSH--------TRGYGHTAI------D----------YDG-------------DPVQTS--VP-----------KSNTTNNIADPVA-------------NHSSRKHLWNVNSPVF---GIRGHTRIFTPK--PQLE---TSTEGQSAKLQNAAEWLS-----NSRRNT-----WINPLQ--------VTTNRDIPHYGLGF---------SMSNPDPKLSGEGPLN----------YQITITY-----YVEFR----------------------------------------------------------------------------
>Node7_63_dist0.1
--------------------MPM-RRTR------------YRTR--FR-------------RRR-----HRRRRRV-------YRRRTGR--KRCLRWRR-------------------------KGGFYHFRTKRTNTIEIPSN---------------------------------WNTITVEVGDHLKPPGEDYAQFVRKN-FTFTLND-FIPKNPANYLLLNSPTFSKPFDYYRIRKV-------KVEMRP-----NSPTNSS--------SRGNGSTAI------D----------LEG-------------DYITQ-----------------SPKA---MDPFA-------------NHTSRR-FWNPKAPVF---ACRGHSRIFRPK--PELTASNTSI--------------QPLSQSSARRNL-----WINSLQ---------SAGQDVPHYGLGY---------SMRN--M-------------------YQVQVTY-----YVQFRQFSATSPNKSQTDTNMETLSS--N---QKNAANI---------P-----DNVNQGGHIGLDYPTQAPLVQGMSPTE
>Node7_64_dist0.1
------------------------------------------------------------------------------------------------------------------------------------------------------------------------------------------------------------HFTFTLDD-FLDENPAS----NPLNYNLP-DYYRIRKL-------KVEFKP-----QTPTQS-------------GHTAI------D----------LDG-------------DYKTTA--VP-----------KSAQT----DPLA-------------NYSSTKNLWNLK---------QGHSRIFKPK--PRL---TTATADTSA-------WFQP---NNTRRNL-----WIN--A---------MSGDNVPHYGLGF---------SMRKPEPLLWGSGQLSPK-PDNDTPLYKVETTY-----YVQFRQFNYTDTPQVQPAVRQANMST--N---KGECANI---------P-----DSLNEGEGPNINMPQLPPISEAEPPAQ
>Node7_65_dist0.1
--------------------MPM-RRAR------------YRRR--YRPRRGYAERKYYKRRRRT----YRRRRRFARASRRRYRRRL--------RYRR------------------TRAKTRDKNGFYVYRFKRQTTVSVTANTSKA----SGA----------------------------------------YSRYKHQGHFSFTLND-FMPENPTTS--PNGAPYHLPFDYYRIKKV-------KVELRPEYEVRTTQVNSS--------GSGFGATAI------D----------LDG-------------NTVSTS--IP-----------QAKTT---YDPYA-------------NHSSRRHFWVPT---------RGHSRVFRPK--PQLLVSTTST--------------NP---NNRRRNA-----WINPLN--------VSTQTDVPHYGLGF---------SMQQPD----GNGQYG----------FQIEVTY-----HVQFRQFTLTNTDTLDPSNSGTCLMK--N---HSTCADL---------P-----DDVNQEDGQNINPPVLT----------
>Node7_66_dist0.1
--------------------MPM----------------AY-QR---RPRRKY-------RRRRS----YRRRRRYF-------RRRRKK--RRPPRYRRKKYHGLYSTRTQTFIQNPSRDYTLNKNGIFHFRWRRTSAVTIASN-A-------AA---------------------SWNA----------------------GHFTFTLND-FMPTGPGGY--GN--EYTLPFDYYRIKKV-------KVEFIP-----NTPI------IKTVFGCGYGSTAV------D----------LDG-------------DFLPA-----------------SPQANEFHDPFA-------------NYSSRR-FWNVP---------RKHSRYFRPK--PHLNVSSTTTN-----------WFSP---NNSQKNA-----WINALM--------IASEENVPHYGI-----------SMKQPDPAECGN--ILVK--------FQCKITY-----YVQFRQFAYTTTATINTPKVDPPLSG--N---IAECKDV---------P-----EILQDGRGLDDNPPLVPEIITV-----
>Node7_67_dist0.1
----------------------M-RRSK-----------AYRRRQYYR------------KRRRPHTGPYKRRRRY-------FRRRR--------RWRKTFGHWLFAKLSTLLIENGFRH----RRGLYHFRFTRQYVINVTTNTSKQ----PGS----------------------------------------HTKWNHLEHFTFTIND-----------PLNPNPYTLPFDYYRIKKV-------KVEFKP-----QTPSNS-------PHTRGYGHTAI------DFSKAENNLWSLD---------------------------------------T---YDPLA-------------NYSSRR-FWNPN---------RGHTRVVRPK--PNL--NTTSTDNSSASPKTGAWWFSPYVKNNARRQL-----WID------------STHS-----------------------------------------------EVTF-----YVQFRQFI-------------------------------------------------------------------------
>Node7_68_dist0.1
--------------------MPMPRRSR------------YRRRQWYR------------RRRRA----HRKRRKF---------RRR--------RYRR-------------------------KGGIFTFRFRRTLFVTVGTNSTYD----SPT--------------------KRWNS----------------------GHFTFTLND-FVPNAPC-----SIVPFSLPFDYYRIKKV-------KVEFKP-----TTPVNSDDK-VPTTYGRGYGHTAV------D----------LDG-------------DTVASS--LA-----------QSHQT---TDPYA-------------NHSSRR-QWNPRAPIYSLEKPRGHSRVFRPK--PELTASDTSSA-----------WFQ-----SSRRNQ-----WIN------------REKT-----------------------------------------------QITY-----YVQFR----------------------------------------------------------------------------
>Node7_69_dist0.1
--------------------MMM-HRSR------------YRRR-------KYLQRRKYAKRRRA----YRRRRRHYKRHRRHFRRRR--------RWRR------------------TRK----KGGIYNFRFKRTNNLTVGKNTTAL----AAS----------------SEMPAAWNS----------------------GHFTFTLSD-FMP-DREA----N--PYTLPFDYYRIQKV-------KVEFLP-----QSPINS-------------GHTAI------D----------LDG-----------------------------------------LYDPLA-------------DHSSRK-MWNP-----------------KPE--PQIS---TSATNQSYQGKVAAQWFQP---NTKRRNS-----WIN------------AADDNVPHYGLGF---------SMQNPDC---GDQPME----------FQVKVTF-----YVQFRQFNF-------------------------------------------------------TEYPEV-----------
>Node7_70_dist0.1
----------------------------------------FRRRQLYRPRRKYI-------RRRA----HRRRRSFY-------RRRR--------RYRR-------------------------KGGIFHFRFKRTITITFAKNAS-------PT--------------------LQWNT----------------------GHFTFTLNDGFVPTNGGSEQQENPIPYSFPFDYYRIKKV-------KVEQRP-----NAP--SN--------GKGYGHTAI------DFSGYTQTLLALDG-------------NFTRTG--QP-----------DSPQT---QDPYA-------------NHSSRKLAWNTL---------RCHSRYFRPKLVPQLT---TSTHNSSTT---ASLFFQPFGVNNTRTHA-----WIN------------ASNQDVPHTGLGFWL-EDTIMNSMEQPDE-----GDVH----------FQVRVTY-----YVQFRQFAL-------------------------------------------------------CNMPRGGPLGVVEAPTE
>Node7_71_dist0.1
--------------------MPM----------------AFRRR---RPRRGYPKRRWVRR-RRS----YRRRR----------RRRR--------RWRA-------------------------KGAVYHFRFRRAETITVSTSTTQT------------------------------------------------------DHFSFTLND-FLTENPGA----NSPPYTVPFDYYRIRKV-------KVEFRP----SQTPVNSQ---------HGYGSTAIVGKYWVD----------LDG-------------NAVAVN----------------SNKS---YDPYA-------------NYSSRK-VWNKK--------SRGHSRIFQPR--PQLAKGTTSTEGHSMKDQHAAIWFS-----TNRRNL-----WIN------------TTNN-----------------------------------------------EVTL-----YIQFRQFQVTTNHQ-------------------------------------------------------------------
>Node7_72_dist0.1
-MW---------------VLMPM----------------AYRRRRKYR------------RRRRPHPGRYRRRRRFH-------RRRSGK--RRIMYYRR-------------------------KGGYFHFRFKRQQKLNMDKNTSQD----APN----------------PLPDVAWNTVTLEGCGIFNCAGVHLVEFTNTGHFTFTLND-FVTAQPGA----G--PYALPFDYYRIKKV-------KVQFRP-----NAPVNSMVV-KVSKATKGYGQTAV------D----------YDG-------------DFITTA----------------TNST---TDPYV-------------NSSSRR-MWNSN---------RGHSRIFRPK--PQLSVSQTSTS-SSGTWQGAAVWFNPLRKNTHSRSC-----WINSLL--------IASNQDVPHYGLGF---------SMHN--C---GNGAMT----------FQVKVTF-----YVQFRQFAYTHAAQPD-----------------------------------------------NTNSPEPQDISQERQPPE
>Node7_73_dist0.1
----------------------M--RTR-----------PFGRRKWYR------------SRRRAHRGEYRRKRRCFR--RRRYRRRR--------R---------------------TRNYTATKKGIFHFRHKKVDSLQVSTQTT-------ATNIIRRSDQFYNDESKEPSSTASWNS----------------------GH--FTLNDEFLPEN-G-------------FDYYRIKKV-------KVQFRP----T--PT--------STSGSGYGHTAI------D----------HDG-----------------------------------------AYDPLS-------------NHSSRRPLWNL-----------------RPKNTPQLTVDNVNTSNSSP-------WYQP---NNKRRNP-----WIN------------TASNEVYHYGLGFLLREEVFVNSMQQ------GTDPMY----------YQVQVTY-----FVQFRQFAYTTNPEPNNSNEVRPLVN--N---GEECENI---------P-----DQTEEEFGLKLDIPGEEEKQVEDTPCE
>Node7_74_dist0.1
--------------------MPM----------------SYRRR---R------------RRRRA----FRRRRRTFRPQRRRYRRRMGR--RRNIRKRR------------------TR-----KGGFFNFRFRRTDSITVTTNSE-------AA---------------------KWNSHSLSDSNHLHKPALTAKKARQQDHFTFTLND-F----PGMPLPIN--TYKLPFDYYRITKV-------KVEFQPKYNWNTCPVNQL--------TRGYGSTAI------DFAQLLDFVMNLDG-------------DFTFTS----------------QQQSRPCQDPYA-------------NYSSRR-LWNL-----------------RPK--PQLTISTAST--------------QP---NNSRRNK-----WIN------------TTDENVNHFGLGFWFVEAIYINSMTNPDS---AHDPLHKV-DRPRKPTFQTEVTF-----YVTFRQFALTQSPCIPPSNAGDDLGL--N---AMECINI---------P-----DGLADAATISADFPKL-----------
>Node7_75_dist0.1
----------------------M-RRSR------------Y-RR--YRPRRGYAQRGAYIRRRRA----YRRRRRY-------FRRRI--------RWRK------------------TA-----RNGFYHFRFKRTNT--WKSSTS-------ST----------------------------------------LKTYGKLDHFSFTLND-FMPKRPGASIVEN--PYSLPFDYYRIRKV-------KVEFKP-----TAPI------QYTMASKGYGHTAV------D----------LDG----------------------------------DSDTA-----PFA-------------NYSSRR-YWNPT---------RSHSRVFRPK--PQLQVSTTSKSNLSP-------WFSPVRRNQSCRNL-----WIN--Q---------TTNEDVNHYGLGFFLCEGLQINSLQQPDNCLEG---YG----------FHVQITF-----YVNFKQFNPVSGSGDNNPNDINTVSV----------------------P-----EETDEEQGVAWNPPNLAELGKAESPIE
>Node7_76_dist0.1
----------------------ASRRAR------------FRRR---R------------RRRRP----YRRRRRF-------FRRHR--------RYRRSIYHFLFRKKPKYFIDNATRNITEHKGGIYHFRFRRATTITFGSST--------NTQILQDSTHFFGKTDTIPETTPAWNS----------------------NHFTFTLNDKFI-------------PYTLPFDYYRIRKV-------KVEFRP----ITAPVHS-------AHGSAYGSTAH------D----------LDG-----GK------DFIESA--LP-----------SSDQTEDVVDPMAFEEGGVNRYEQLNNHSSRR-TWNQE---------RGHTRLFRPKILPQL--SETSTK--------ASSWFTP---NSERRNH-----WIN------------TTNIAVTHYGLGF---------SMHKPES---GNSKYKRS-EGGAWPQIRIELTF-----YVQFRQFSATTNA--------------------------------------------------------------------
>Node7_77_dist0.1
--------------------MPMQKRSR-----------AYRRRQWYRPRRHYAQRRAHEKRRRAHLGSFRRRRRY-------YRRRR--------RWRR-------------------------K---YHFRFRRTNTITWGANTS-------ASDMLGATDFFYQNVTPAPHQPTKWNS----------------------DLFSFSLND-FLPSETS-------------FDYYRIRKV-------KVEFRP-----NTPTNSL--------NQGFGHTAI------D----------FDG-------------DFIATT--IS-----------DSEQVAQYTDPLA---------------SSRRQLWNT-----------------RPK--PQLTVKNTSTA------------------NNSRR-------WIN------------ASQE-----------------------------------------------EVTF-----YVQFRQFAFTTPPSLHSQNQIGLIPP--N---DAKCINI---------P-----DELNEHSNLDVDTPAIPPNVYGPVPTQ
>Node7_78_dist0.1
------------------------------------------------------------------------------------------------------------------------------------------------------------------------------------------------------------HFTFTLSD-FIPNNPG-------------FDYYRIRKR-------KVEFSPRYQDCTSPMNSQ--------NRGYGSTAI------D----------LDG------------------------------------------MDPLA---------------SSRTTFWNPKTILYEGLGERGHSRVFRPKSPPRISVSTTATATASTTSQIAAAWFN----NSSRRNG-----WIS------------ATGVNVPHYGLGG---------SMQNPENILYGTQNFV----------FQVEITY-----YVQFRQFT-------------------------------------------------------------------------
>Node7_79_dist0.1
-MW---------------HKMPM-RRTR-----------NY-RR---RPRKAYAQNRQRTRRRRA----YRRRRRY-------FRRRR--------RYRR-------------------------KGGIYTFRFKRQSTITVGTNPT-------EHNMLDATDMFYYKQIREAEPSGQWNTRNIRDYKDQKNPGGSEKHIAKGDHFTFTLND-FLPATSA-------------FDYYRIRKV-------KVEFRERC--TNTPTNSN--------GSEYGSTAI------D----------LDG-------------NFTPKA----------------SGQS---QDPYA-------------NTSSRK-LWNPG---------RGHSRLFRPK--PQVT---TETASQSYK-------------------A-----WIN------------ATDDDVEHYGLGF---------SMHQPESVLRGRGPFY----------FQVQVTF-----YVQFRQFSNVASQTPESNRDQGELRN--N---LSECQNV---------P-----QGLNSETQKVLNTPHQSDLNWSGAPAE
>Node7_80_dist0.1
-MW---------------DLMPM-RRTR-----------AYRRR---R------------RRRRKHKGGFRRRRRYVQ--RRRYRRRRGK--RRPIRWRR------------------NR-----KNGLFHFRFKRQYTVTVSTNSSPH----SST--------------------QGWNS----------------------GQFTFTLND-FLPRDPATILVYN--PYDLPFDYYRIRKV-------KVLFLP-----STPVNS-------TDLRSYGSTAI------D----------LDG-------------DTTEKV--MP-----------IAGQT---RDPYA-------------NHSSRI-LWNPR---------RGHSRIFRPK--PQLATNETST--------------TP---NNRRRNA-----WIDPLG--------IQSSSDVGHYGLGF---------SMQAPES---GDGSVN----------FQVEITM-----YVQFRQFQYTSPNTPAFPEPPENLGQ--N---GGHCLNV---------P-----DGLKSKRGVHYNPPPEV----------
>Node7_81_dist0.1
------------------------------------------------------------------------------------------------------------------------------------------------------------------------------------------------------------QFTFSLND-FVPTNTC-------------FDYYRIIKV-------KVEFLP----YQNPVNS-------------GHTAI------D----------LDG-------------DCSKP-----------------SEQGWSVSDPFA---------------SSRK-FWNPR--------TRGHSRVFRPK--PQVNVTTTSAEGLSATCQLSAPWFQ-----SKRRNTGPVRKWIN-----------ISANN-----------------------------------------------VVTF-----YVQFRQFTF-------------------------------------------------------IDHPRAGPLQFAQNPRE
>Node7_82_dist0.1
----------------------MTRRAR------------YRRRQVYR------------RRRR-----HRRRRRF-------FRRRR--------RYKK-------------------------KGGIYHFRFRRNQTVTFGNNSSRG----PDS--------------------AKWNSISIGGPPNSQESGACPKKLQEIGYFSFTLSD-FLSSQLSAQLHTN---YSLPFDYYRIRHV-------KVEFKP----M--PINSGPK-GATTQASGYGHTAV------D----------LDGRNK--GE------DLITKS----------------SDQS---QEPYAWFLKRLNGFT-MKDHSSRR-TWNAQTPLYKITRDRGHSRLFRPK--PQISVQEPSTE-ESV-------WFQP---N-----A-----WIN------------AADTNVPQYGLGFVFDEDPRVTSMPNESPPAGGPGTIS----------FQCTVTF-----YVQFRQFMCT-----------------------------------------------------------------------
>Node7_83_dist0.1
----------------------MKRRKR-----------PYRRRELYRPRRYYTQRRAYRRRRRVHYGQYRRRRRWY-------RRRQGR--RKGLRWRR-------------------------KNGYYTFRFKRTDTLTIGSNSSVA----NNH----------------------------------------FKTVISLN-FTFTLND-FLPKKPS-------------FDYYRIRII-------KVEWRP-----MTPKNTTEK-FITVEPRGFGHTAI------D----------LDG-------------NFVKTS----------------TSKT---ADPYA-------------NHSSKR-MWNGT---------RRHSRVFRPK--PEL--DDTTAS-----------WFQPHSENSRQRNM-----WIS------------ASDEDVPHYGLGF---------SAQN--AYTDGEGTFY----------YQMRITF-----YVQFRQFIL-------------------------------------------------------VNPPGRSDLQILDRPGE
>Node7_84_dist0.1
------------------------------------------------------------------------------------------------------------------------------------------------------------------------------------------------------------HFTFTLND-FIPKNQG-------------FDYYRIRKV-------KVEFRPAYNPTNAPINSG--------GRGYGATLI------D----------HDG-------------DTITTT--YP-----------HARKGILLTDPYA-------------NY-SRR-VWNLR---------RGHSRIFRPK--PQL--QNASTADNSATEVSAAVWF--------RRTL-----WINPLQ--------IAVNTNVPHYGLGY---------SMQQPEE---WTEDLKSA-PAKIFPIFQVEVTY-----YVQFRQFAYMNLIAVLQKNILQNRKH--S---AAECLNL---------P-----DNAEHGQGLQDNCPEVGSLKLMQVPAD
>Node7_85_dist0.1
--------------------MSM-RRSQ------------YRRRLLYR------------RRRRTHKAAYRRRRRVIRFTRRQYRRRK--------RGRRKFIKYLYRHKTSFFIENALRPETVNKCGIYHFRFKRVVTVTLVTNTT-------GSNILDPGNEIYNSDQSGNDDAVSLNS----------------------GHFTFTLND-FVEKNGTG----N--GYTLPFEYYRIRKV-------KVEFQP-----STPINSRAN-HPTTDQRGYGSTAI------D----------LDG-------------DNMTPA----------------SAQTVKIHDPVA-------------NHSSRR-TWNPQ---------RGHSRYFRPK--PELAVNSTSTTDASV-------WFC----N-----V-----WIN------------SPNNDVHHYGL-----------SMQQ------GGFAYD----------FQVTVTF-----YVQFRQFTYTATRAYKEKTPEEDLPQ--N---LRECANI---------P-----EELESEKSKQTEKPGTQPLQYREAPQL
>Node7_86_dist0.1
--------------------LPMRRRSR-----------PYRRR--YR------------RRRRA----FRRRRRYYRGIRRRFRRRR--------RWRR------------------IR-----KNGIFSFRFKRQISATFTSNTS-------YHGILTKDDTFYRDTIKEPDAARTWNSLSLPSILGEKHLGRAPGDVPCGGHFTFTLND-FVPKNPSAQLQGNTLPYSLPFDYYRIRKI-------KVDLLPRYQQVTTPTNPY--------EKDYGSTAI------D----------LDG-----------------------------------------VYDPFA-------------NFSSRK-LWNKQ---------RGHSRVFRPK--PQLTVSETSTQ-ASA-------WFKPPVLN-----AGPNRAWID------------ASDNNVKHYGLGF---------SMKEPEA-----GSYD----------YKMTVTY-----YIQFR----------------------------------------------------------------------------
>Node7_87_dist0.1
----------------------M----------------AYRRR---R------------RRRRD----YRRRRRY-------LRRRRAR--HRLARWRRRFFNFLFRKQNALLLHHPPR-----KGGFFHYRF-----LSLGTN-TLQ------------------------------------------------------GQFSFTLKD-FLPRNAGG----N--PYTLPFDYYRIKKV-------KVDFMPQYRTLQTPVNSAGE-QQSTQQRGYGHTAI------D----------LDG------------------------------------------YDPLAEVKEQDNQYNIFPAYSSRR-FWNPR---------RGHSRIFRPK--PQLTMTQASTE-----------WFQ----------L-----WIN------------AAGS-----------------------------------------------QITY-----YVQFRQFAM-------------------------------------------------------INQPG------------
>Node7_88_dist0.1
---------------------PM----------------PYRR-----------------RRRRAHLGGFRRRRRWHRQKRRKFRRRK--------RWRR-----LLKKETEFLYKQCTRGWTDDKGGIYHFRFRRTYTATFGVH---------------------------------WNSVSEQVGMAIKLEGTNSKTKQIIGHFQFALND-----------VVN--PRLLPFDYYRIKKV-------KVEFRP-----QSPINAA--------KNGYGSSAI------D----------LDG------------------------------------------KDPLA---------------SSRRTLWNP-----------------RPK--PQLTVSTTSSSSQSASSELASRMF--------RRNM-----WINLLQ--------ASSHHDVPHYGLGF---------SMRQPKAFQIGTNARF----------YQVTITF-----YVQFRQFNYTNN---------------------------------------------------------------------
>Node7_89_dist0.1
------------------------------------------------------------------------------------------------------------------------------------------------------------------------------------------------------------HFTFTLSD-FAPNSSHANIPVQ---FTLPFDYYRIKKV-------KVEFEP-----QTPNNSD--------GRGYGSTAILFEVWPDFSPMTEAK-DLDG-------------DFVSTT--LP-----------HPLKTDNFTDPYA-------------NHSTRRAFWNLKRPLWPEIETRSHSRVFRPK--PQLTLS-TSATAKSITWQQAAAWFAPDPQNNMRRNL-----WIS-LQ--------ISTDTNVPHYGLGYFLREQEIFNSLQNPESHYKSEDRLN----------FQIEITF-----YVQFR----------------------------------------------------------------------------
>Node7_90_dist0.1
--------------------MPM-RRAR------------HRRRNIYR------------RRRRS----YRRRRRFT-------RRRVHR--RRAIRFRTEYFHYLFKKERSEFIDNAMRGLTINRGGFYNFRF-----ITVGKN-TAD----TGSSIIKKGEIFYLQDGQLRAATCSWNS---EGMIQKNEPGGTFAT-----HFTFTLND-FIPD----------------FDYYRIQKV-------KVEFKQ-----TTPANTPHK---TDAERGYGHTAI------D----------LDG-------------DVAKK-----------------TPHD---HDPLALS----------ENYSSRRNLWNPKTPMFTSLDNRRNSRVFRPK--PQLARNDMSTTSSSA----SALWFS----------V-----WIN--Q---------ASNDDIPHYGLGL---------SMQQPEH---GAGAVG----------YQVTVTY-----YVQFKQFN-------------------------------------------------------------------------
>Node7_91_dist0.1
--------------------MPM-RRSR------------YRRKQWYRPRTIYSQRRGFSRRRRN----YRRRRRLLRKRRRRYRRRRGR--RRMKRYRK-------------------------K---FHTRFRRMFTMSVGTNSC-------PT----------------------------------------NRPFSVGSHFTFSLSD-FTDR---RHLLYN--AYSLPFDYYRIRKV-------KVQFRP-----TTGTNSPSQ-SKSQEGRGYGSTAI------D----------LDG-------------DFLNK-----------------SSQT-------------------LSNHSSRR-KWNLSTPLFIQNRPRGHSRIFRPK--PELSVSHTSVN------------------N-----L-----WIN------------ASNQDVPHHGLGF---------TMQN------GEGAYK----------YKCDITF-----YVQFRQFA-------------------------------------------------------------------------
>Node7_92_dist0.1
----------------------M-RRAR------------VRRR--YRPRRQYLARREYARRRRA----FRRRRRWYQACRR--RRRRGK--RRAMRFRR-----LLRRKLAFYVSNSARGIETKKNGIYNFRFKRHDTMTFAQN---------------------------------WNS----------------------GHFSFTLND-FLPD--------NGDPFTLPFDYYRIKQV-------KVEFHP-----QTPTNST--------DRGYGSTAV------D----------LDG-------------DTVST-----------------SPQT----DPLA-------------NHSSRRLYWNPR---------RSHARIFRPK----WT---TSSE-----------GFH-----SKRRNA-----WINPIA---------STNNDIPHFGLGTLLTEWDTYNSMSQPATLFESKEKLNRV-FDTTAPVYQVTVTY-----YVQFRQFTYAAQASHQTDKERDNCPP--S---KGQALNV---------P-----DITDDHKGLNINAPLQLPLTEEEVPTE
>Node7_93_dist0.1
--------------------MPMARRQR------------YRRRQFYRPRRQYKQKKMYPR--RQ------RRRRFYRLVRRNFRRRR--------R---------------------ERQHTSNKGGIFHFRFRRQFSIEIGTNASVQ----PGGNQIRAGDPFYHKHPGDVEGSQDWNT----------------------GHFTFTLND-FIPDQPA-------------FDYYRIKKV-------KVPFLP-----TTPVNSA-----TTDGRGYGSTAI------DFTGFREASDDHDG-------------DFVNQ-----------------SPQD-----PLA-------------NYSSRR-VWNVK---------RGHSRVFRPK--PQYVVNDTST--------------S-----QSRRNQ-----WIN------------ASNDNVEHYGWGFFLSESMQMNSMKNPTTAMEGDEDYT----------FQIDVTI-----YVQFRQFIYFTSSYRTYANADSKLGQ--N---AGTAHNI---------P-----DLIDEGRDVDADAPESNPLIIPAPPSE
>Node7_94_dist0.1
------------------------------------------------------------------------------------------------------------------------------------------------------------------------------------------------------------HFTFTLND-FINEAAA--------------DYYRIKKV-------KVEMRP-----STPVNS-------LASKGYGATAI------D----------LDG-------------ATVAT-----------------SGHS---YDPLA-------------NHSKRRNVWNY-----------------RPK--PQLQ---SSTS-----------WFQ-----SKGRTM-----WIN--I--------ISTGNDVSHFGLGFYLEERAHVTSMQQPDI---ASGALTPI-EITLKPQFQV--TY-----YVQFRQFN-------------------------------------------------------------------------
>Node7_95_dist0.1
------------------------------------------------------------------------------------------------------------------------------------------------------------------------------------------------------------LFTFTLND-FIPKHPA-------------FDYYRIRKV-------KVKFRPRFCLITSPVNSS---------KGYGSTAI------D----------LDG-------------DLITTS--AP-----------EGPTA---TDPLA-------------NFSHRR-FWNAA---------RGHSRLFRPK--PQLT----S----------AAYWFQPEPRSSARRNI-----WID------------GTGENVPHYGL-----------SMRNPDIFEAGNRTLF----------FQVQITY-----YVKFRQFAYTHQVKRAYRNGKYLLAA--N---IGQAVNI---------P-----DIIDQDTRIDVDTPSVPNLAARDKPSE
>Node7_96_dist0.1
---------------------PM-RRTR------------FRRRQWYR------------NRRRAHIGKYRRRRRH-------YRRRR-------IRWRR------------------PR-----KNGIYHFRFKRTYSIQFGAN-T-------PGGMLSGAPVFYGDEQEDPQYTITWNS----------------------DHFTFTLND-FLPDNMGALLLSN--AYSLPFDYYRLRKV-------KVQFRP-----QTPINS-------------GHTVL------D----------LDG-------------QYKRV-----------------SPKE----DPLA---------------SSRR-MWNPKAPIYFRNGRRGHSRIYKPK--PQLTVPNATTE-TSY-------WFS----------A-----WIN------------ATHENVPHYGLGF---------SMPQPKQ---GNDKFNER-PLDLLPIFSVEVTY-----AVQFRQFTYMNTAF-SEENIIYNLER--N---NGDAINV---------P-----DGATGKEDIDGDSPKI-----------
>Node7_97_dist0.1
----------------------M-RRER-----------AYRRL--YR------------RRRRC----YRRRRRY-------YRRRR--------RWRTQIFYFLFRKQTSFFINQGAR-----KGGIYSFRYRRTNTLTIASCATLV----PGSNCLVCGPTFLEKVGSNDPVASNWNS----------------------GHFTFTLQD-FIPESKSQ----N--PYNLPFDYYDIRKV-------KVEFQPRY--SQSPLNS-------TGETGYGSTAI------D----------LDG-----------------------------------------VQDPFAIQKMIINGFEQFTNYSSRR-IWDP-----------------RPK--SQLSASTTAT--------------QPVGSNSSRRNA-----WIN------------SSNSDVSHYGLAFFLSEPLLINSMQNPDQLRGASGQYDVL-GRAPTPQYRVDITY-----YVQFRQFTHATPLTPSLPNSEKGLDE--N---VLQCANL---------P-----EDITNEETVHKYPPEE-----------
>Node7_98_dist0.1
--------------------MPM-RRAR------------YRRR--YRPRRGYQQTEPHERRRRPHNWDYRRRRRWHKNGRR--RRRRSK--RRRYRWRR-----------------LVR-----KGGFYHYRFRRQFTMFFAKN-AQI----APANVIKGANFLYLQQVYQGQQALNWNTVSLNDPATCDMVAGRIRAYRILDHFTFTLND-FLPKNPGTGLRPNGIPHTLPFDYYRIRKV-------KVEFRP----TNTPTNSHEQ---SADARGLGSTAIPCLVWQD----------HDG------------------------------------------VDPYA-------------NHSSRKVVWNP-----------------RPK----FTVTN-TTSNPSSTPQKAAIWFTP---N-----I-----WIN--Q--------VTAGNGIVHFGLGFILTETTVMNSMHEP-T-------------------FQLSVTY-----YVQFRQYSYTQANIPKLQTIQTEIPE--N---PEECITV---------P-----NEIQHGDQLDLDPPANPKLPIASRPQE
>Node7_99_dist0.1
-MP---------------THMPM-RRSR-----------AYRRR--YRPRQTYGQRRPYTKRRRN----YRRRRRWY----RAFRRRAGK--KRKERFRR-------------------------KNGIYHFRFKRTVTMTLGRNTS-------GS----------------PERTPSWNS----------------------GHFQFTLND-FVPQNTYT----N--PTSLPFEYYRIRRV-------KVQFMP-----QTPVNS-------TEANGYGHTAI------D----------LD---------------------------------------S---HDPLA-------------NHSSRKGYWNP-----------------RPK--PELT---TST--------------Q-----NPRRNL-----WIN------------CSDPEVPHYGLGF---------SMPNPDTSRIASKAYT----------FQVEITF-----YVQFRQFTYASKKHAESAQEEENLDP--N---SPNCQNI---------P-----DLLDPDVGIDYDQPQSPPVQTHHKPTE
>Node7_100_dist0.1
----------------------MRPRAR-----------SYRRR---RPRRFYAHSRHYARRRRPHVGPYKRRRRW-------YRTRI--------RYREQFFYFLAKPQITYYIDQGTRK----KGGFYSFRFKRTATITVASNSSVR----PHNNYLGEPDLNTPKYPQTSDLTPSWNA----------------------GHFTFTLND-FLPKNAG-------------FDYYRVKKV-------KVQFKPRYNVTTTEINS-------AAAKGFGSTAV------D----------HDG-------------DSIQTT--VP-----------ESSQTPPICDPVA-------------NHSSRRNYWNIS---------RGHSRVFKPK--PRLH----STQ-QSV-------WFNP---NS--R-------WLN------------TTNTNVPHYGLGLYYEEDAAQNSMPQPN----GEGSLKPI-DELTVEKYKIQVTY-----YVQFR----------------------------------------------------------------------------
>Node7_1_dist0.5
----------------------MPARSR-----------AFRRR--PR------------RRRRA------KRQRFLKHSRRRFKKRRGK--KRSSRYKRHWFQYLFRKHASYFVKNDSR------GGAFYCRFKRTYVVTVAQETPRM----PATDMIILRDRFFQSYNEIPRQQIAWNTSSLEDDQPAQDPGYLFQRMKTLDPFSFSLYE-FLEEGPA-------------FDYYRIKKV-------KIQYRP-----AQPVNN-------VKPRGYGATAI------D----------LDGRLE--GN------DTVTFA--QP-----------NTETAKLGVDPLA-------------NY-VRR-FWPP-----------------RPK--PQL---DTSTPKHSA-------QLNPCVKNSGRRLS-----WIN--R---------VSDDDVEHYGLGFWL-ENGLITSLKK------ANTPVY----------IRCNITF-----YVQFRQFNVVNAGG-GT----------------------------------------------------------------
>Node7_2_dist0.5
--------------------MPM-RRTR------------YKRR--YR------------RRRRAHLGIFRRIRRIYKAKRRRYKRRY--------RFHKQFFHFEFRKLTGYKIEEVDRF------GIYHYRFKRTFTIQWATNVTLD----PPITMVGLGKAIYADIQTKCAVAASWNTASLDGVGRDQISGLLNQKFYQGNKFTFTLID-FVPLTTG-------------FDYYRIRKI-------NVEFLP----MTISVDSE---------RGYGHEAI---WLTD----------LDG-------------DVTKRV--MP-----------KSDSTVPVFGPFA-------------NHESKKNLWTQ----------REDSRMFDPR--P-LTPTETSASKTSSTVEQDSPWF-----------A-----WIN------------AQQIETTHYGLGFIL-ERDDLNSLKAPIS-----QAYQKI-RGHQVP-YQIRETF-----YVQFRNFK-------------------------------------------------------------------------
>Node7_3_dist0.5
--------------------MPM-RRTR------------HRRR--VR------------K-RRS----YARRRRY---------RRR--------RMRRQYLNKLYRKTTSFQIRHFHRSVTIVKGGIYHFRFVRTVYLSVGPNIQ-------PE--------------------AKWNQVSLQGNYKIESPQGDADIQKDSDQFTFTLDP-----------QEN--SYELPFDYYRIRKV-------KVEFRS------FPVDHK--------AKAFGNTAH------D----------YDG----------------------------------KNAQT---LDPQA-------------NYSSQR-LWNPKIPVFKINQARGHPKLFKPK--PQL---DTTN--------------NPNEANAPRRHV-----WIN------------TLNDDILHYGLGF---------SMQDPD----GRGQLQ----------YQVSLSF-----YVEFR----------------------------------------------------------------------------
>Node7_4_dist0.5
--------------------MPM----------------PYRQRMWYR------------RRRRP----YPRRRRL-------KRLRA--------RFRR------------------TR------NDFFQTRFKFQANIIVTTNKT-------ATDLIVKTDQFYFNCESSELKTSKWNTKPLEVEGEGPLPPQQATKCNEIGWFVFQLKD-FVPIIPA-------------YDYYRIRQI-------KVEFVP-----TTPV------RNTTQGGGYGATAI------D----------MDG-------------QLTDSS----------------SPQT---RDPLA---------------SSKK-HWNP-----------------RP-----LS---TKT--------------T----NSAPRNL-----WKQPIG---------TSGKTTPHYGLGFVLDEGDHFSSTRN------GNHPII----------YQWPVTY-----YPTFKQFNHTVERSGGNDQCQDHPKP--N---AKQCVNI---------P-----KTIDE----------------------
>Node7_5_dist0.5
--------------------MSAKKRGR-----------SYRRR---RPRRNYQQQRSYSRRRRA----YKRRRRCFKFPRRRHRRKK--------RWGR-----------------GFRVNTCNRGGIYHFRFRKTVQVHVGSK-T-------AS--------------------IRFQS----------------------EHFTFSLND-FITQASAV---LN--PMTIPFDYYIIRKV-------KVKYRP-----NIP--SIEE---SVSETGYGSTAI------D----------FDGKIR------------------FP-----------NAITGYNLNDPFQ-------------NHSHRK-FWDPR---------KGESRIFRPR--PQLTQQDADSDRSSVEPSESKIWFKHPPSNNSKRRIAPPKKWIDPLQ---------GAGAKVRHYGLVFIW-EIENFNSMQKPNL---GDVAVTTI-NESIAPQYYIQTTY-----YVQFRQFQL-------------------------------------------------------TDYPNNRRLLGEEEPSE
>Node7_6_dist0.5
------------------------------------------------------------------------------------------------------------------------------------------------------------------------------------------------------------QFTFTLND-F----PAEE-----------LDYLRIKKV-------RVEFLP-----QSPVNSQ--------GKGYGSTKI------D----------IDGRVE--GP------RAVTVE----------------ADQP---RDSLA-------------NHSSKR-IWEPR---------RGHSRIFRPK--PQLAVSNASTSGTSYTDQWGAAISQ----T-----AEPQRSWIN------------SATE-----------------------------------------------EVIY-----YVHFR----------------------------------------------------------------------------
>Node7_7_dist0.5
---------------------PM--RSK------------V-RR-------LFTKRKNYVRRRRT------RRRKKYR--RRKFRRRRRR--RRLTKLRR------------------NR------GGFYIFRFQRRTSPTAPNNS--------DAEVVPVAEKYFKQNVNQDEVTIKWVTESLHALVDIAEPGPALAGF---SKFTFTLNQ-FVPRNRDG---PGVKKATLPFDYSRIRKV-------KVQFIP-----AAPVNT----------RSYGSTAI------T----------LEG-----------------------------------------LTDPFI-------------NRTSRRNRADRR---------REHSRIFRPK--PQLTVVETSTQNNAVSKILASTLFIP---NNTQR-------WINPLW---------TSGD-----------------------------------------------GVTF-----YIKFR----------------------------------------------------------------------------
>Node7_8_dist0.5
----------------------M----------------ALRRR--RR------------RKRR-----FRRRRRF---------RRRGK--RRQWRYRQ------------------FK-----KGGVYNLRFKRTSKITLTN--T----------------------------ATSWNSPHPDQYILGRRPKMVTPGYIDVGHFSFTLND-FVEESSIPT--VQQIPQVVPYDYYRIKKV-------KVTFQP-----NAPANSG--------GRTYGHAAV------D----------LDG-------------IVTAKA--HP-----------ESTIL---HDPLA-------------NSSSRR-QWDPDSPIWPWTISQGHSKLYRPK--PQLSVDDMSS--------------TPKANNSTSRNN-----WIN--K---------ATKSRTIHYGLGYFLAENQEIKSLTAPEV---GNRSLS----------FQVEITY-----YVQFRQFCY-------------------------------------------------------VNDPSNKPLYVREKPYE
>Node7_9_dist0.5
------------------------------------------------------------------------------------------------------------------------------------------------------------------------------------------------------------HFTYVLND-FLTPNAHVL--QNWSPYKLPYDYFRIRKV-------RVEFRP-----ITPQNS-------TGQIGYGSTVN------D----------VDG-------------NFITSE--YP-----------KATKT----DPYC-------------NTSSQK-CWSLAAPLFKEISSRGHSRVFDPK--PQLD---TSTSNISHHWQGASFWFN----NSHMRTP-----WIN------------TTDEKLPHYGLGF---------SMDSPEAYVGGNADYE----------YQVQIQF-----YVQFK----------------------------------------------------------------------------
>Node7_10_dist0.5
--------------------MPM----------------AYRRR--VR------------RARRT----KRRRKRMYKYIRRNYKRRRGR--RRKMRWRK------------------ARSITLSKGGFWHFRFTRQMSIYYGTNAT-------GDNIVAPGDGLYVKMDKWQAVEIAWPT----------------------HGLTFTLND-YIEKDPVSTLRVQDQPYTLPFDYYRIEKV-------KVENHPRFDQHQSPTNT-------KTYRDHGHTEL------S----------VDG-----------------------------------------LQDPYA---------------SSKR-LWFPQ---------RDHSRIFQPK--PHL--SCTDVTNQSA-------QYL-----STQKTS-----WIN--V--------ISKSPNVAHRGLGYVL-EETGYNSLQSPADNWHGTQKYEDD-DGFQAPIFQCQVTY-----YVQFREFA-------------------------------------------------------------------------
>Node7_11_dist0.5
----------------------VRRRQR-----------AYRRR---RP-----------QRRR-----YRRRRRPYKPYRQPYRRRK--------RRRRQFFLFLYKNRRNYFIENSQRKMSINKSGFFHWRFRRDTIVSVGTNTTNR----PAKGIMKENDRFYKKTLVAPQVTSKWNTQNLEGTVTWGKPGWAWQKA----HFTFVLNDKFLPGNYATT--SNAVPLTLPFDIYRIRKV-------KVEFRP-----NRPT------SITKRAQGRGSTAI------D----------LDG-------------NRVTTS--LP-----------LAAVT-----PYA-------------RYSSSK-IWNVTDDRYTRNVIVYHDKVSRPK--PVLT---VATTTRSTTMQWASLGFSPSLINNKRRN------WID--K--------IAGEANVQHYGLGFFL-EGLTYNTMTG--GIQQGQDHYVRE-SKNSLPIIDVDVTL-----YTSFR----------------------------------------------------------------------------
>Node7_12_dist0.5
----------------------MSRRQR-----------AFKRR--YRARRGYLQRQAQTRKRRP----YRRARRYHQ--RKRVRRRRGR--RRILSWRR------------------TRHPATNDDGRFHFRFRKSLTSTYTSATTKQ----EGQAILEQGNVFYHGGAEAEDEAVKWNSLNLAYTHPPENPGGGLPKSVNYGAFTYTLCD-FMKANPTSPVKINGHPYELPFDYYRIKKV-------KVELIPR------PVNST---------RGYGGTMV------D----------QDG-------------DTKTAA----------------ADQS----DPLA---------------SSRRRMWNER---------RGHSRMFRPK--PRLVIANTTSINSSTVGQQVVIWIM-----TQARNL-----WINPLI--------INALTHVPHYAEGYILREAEALHSMRKN-TGELGQMAVD----------FRIEVTY-----YVQVRKFNFTAQHIINFENTLQRLEP--I---RGECLSI---------P-----NPSDQGRVLKVNHPQHEA---------
>Node7_13_dist0.5
----------------------L-RHAR-----------AY-RR---RPRRIYSNRRDFGRRRRT----YRRRKRLFRSPRRRYRRRR--------T---------------------VR------SGIHHFRFRHQETIEFKDDSSTQ----GQQ--------------------PQWSSVSVEHGNKNEISGKSAKQYLQIGDFSFQLND-FLASDPGGRVDTHLAPYSVPFDYYRIRKV-------SVQFRAKPTGTNKPLNSTDT-KDNKTLEGYGHQAI------D----------LDG-----------------------------------------LQDPLA-------------ANSSRRDTWNP-----------------KPK--PGLA----STE-----------WFTPVMFNSKRSEP-----WIT------------STSNDVPHFGLAFFLSEPPKMNSFQNPDK---GVGLYD----------YQLQVTT-----FVQFR----------------------------------------------------------------------------
>Node7_14_dist0.5
-MV---------------VILGA-KRHR-----------AYRRR----------------KRTRP----YRRRR-----------------------------------------------------GFFHFRFRRHLTLNVKQNDS----------------------------AVAWGAASQAGGPLAIQPSFKHEGHKAWGRYTFSLNN-FLQD---RIVVGHDLTYAIPFDYYMIKKV-------KVEFLPKYIAVVTSINSHDN-DHAHGGRDYGS----CLWWAD----------YEG-------------GVTRVN----------------HNQS---PDPLT-------------NNSSRR-IWNV-----------------PPK--QQF--SDTGTKGNSV-------IFN-----QSRRTS-----WINPLI--------IQASENVPRYGLGFILNEGRPINSMQQPASTHGMEGTYH----------INCTISF-----YVEFRQFTQSNKNMPDKEHEDGDLPQ--N---AGQCASI---------P-----EQVKDDIKKKKNSPTTKALDQNRFPMT
>Node7_15_dist0.5
---------------------PM-RRQR-----------AVKRR--FRPKRVYTQRKNYENRRRSHIGTFRRRRRFYR--KRRYRRRR--------RWKR------------------TR-----KGGFFHFQFRRQPRITLGFESS-------NK----------------------------------------AHKTEQLGHFEFNLDD-FIDE----Q--ANTLPYAFPFDYYRIKHV-------KVEMDP------TPVNS-------LKAREYGHTSV------D----------LDG-------------DFNVD-----------------TPQR----DPLA-------------NASSRK-MWNP-----------------RPR--EQLVVSHVSTNSQSAAARSAACWFVPPPYNNTKKSI-----WIN------------TAEWDGIHYALGY---------TMQDPSICRKDNGAYK----------FVFEVTY-----YVQHDQFAYTATGKTVAKNALGTLFD--N---KSKCQNI---------P-----DKAQEQPREDIDPPGNPNLTIRTFPAL
>Node7_16_dist0.5
------------------------------------------------------------------------------------------------------------------------------------------------------------------------------------------------------------SYTFGLKE-FLPANPSTKLAVN--PEPLPFDYYRIRTV-------KVKFNP----IQTDIKSRNN-PTQIEQKGYGGGAI------D----------LDG-------------NFTQV-----------------SPTTNPVFDPLAQKNQEVNSPN-KTNYSQRR-IWEPY---------RGHSRIYKPK--PQLV---TSTSSFSGHWQSASIYYTPNHNDPTRRQP-----WIN------------TTSR-----------------------------------------------RITY-----YVQFRQFEDTSPQ--------------------------------------------------------------------
>Node7_17_dist0.5
------------------------------------------------------------------------------------------------------------------------------------------------------------------------------------------------------------QYVFSLED-----------YLN--GYRLPFDYYRIRNV-------EVEFRP-----KSPINSI---------NGRGETCV------E----------LDG-------------DSACQS----------------STQR---EDPLA-------------NYGSGRNLWSMM---------RGHSRIFRPK--PQLT---TQTGNHACQ--------------SRKRNE-----WIN-LL----------VGKDLEHYGLGF---------SMGV--Q---GTGDYWCL-KPKVIPVFTVEVTF-----YVQFREYILT-----------------------------------------------------------------------
>Node7_18_dist0.5
----------------------MTRRTR-----------AYRRR---R------------RRRR-----FRRTR--------LTRRRT--------K---------------------QR------GGFFHFRFARRLTITYGTNGS-------TN--------------------KTWSTVSLEETGNQSRPGVCIKQTGGIGNFQFTLSD-FMPSSPG-------------FDYLRIQKV-------KVEQRPQFDILQTPHNS-------TRDKALGHTAV------D----------IDG-------------DTVQRG----------------TTQS---IDPYA-------------NRAGKR-FFNTR---------RGHSRVFRPKKPPQK--QNVST------------VYNPFESNTDRNNL-----WVS--K-----------DE-----------------------------------------------TITL-----YVQFRQFEGTNPNDREANSDIDNATS--N---PGECKNM---------P-----EPMDHDDTVSSNGPPQR----------
>Node7_19_dist0.5
-------------------------------------------------------------------------------------------------------------------------------------------------------------------------------------------------------------FTFSL-------------------QALPFDYYRIRKV-------KVQFRP-----QNPANSN--------NKGFGSAAV------D----------LDP-------------GYQHPT------------------VS---YDPLA---------------SSRKNVWNKRLDLYYAAEPQGHSMVFRPKAINQLTIGRPSTS-----------WFQP---NGQRRTH-----WIN--Q---------GTNLDVKGYGLGFILSEETKCNSMKQ------GAGKIWPN-NAQLKPNNQVWITY-----YVKFKQFTLTTPDDDKETIHAEKLGD--N---TAQCLQI---------P-----ESLEQSNSYERDGPEH-----------
>Node7_20_dist0.5
--------------------MPMKRRVH-----------AFRRP--FRPRRPYIQRDSYSKRRRQ----WRRRRRQ---------IRK--------AWKR------------------TRRLAHNKGGPFHFRFRRALTVAWAPNSTVT----NPQ----------------------------------------LREY----QYNFALNE-FIA-NGS-II----------FDYYKIQKV-------KVEFVP-----STPQHHKPK-SDNVETNGYGSTAI---VVEP----------LDG-----GE------DTVVKT--VP-----------DTEQI---YDPLAQVLGGANGYQQMQNHSSRRKSGNLRRPMYPELQIKGHSRIFRPK--LQLIISQVTV--------------F-----STRRNL-----WINPLL--------ISMGTDVGHYGLGFFLSESNIFNMMHQPDQNSTAQGEITLP-PEPGAPKFQVQIQY-----YVQFKQFL-------------------------------------------------------------------------
>Node7_21_dist0.5
----------------------M-RRLR-----------AYRRR--YRPRYEFEHRKPYGRVRRS------RRRRW-------FRQRK--------RWRK------------------SRKTTVNRAGMYHYRWKRADPLNISSS---------------------------------WNS----------------------GKFSFTLNELFIDE----------------FDYFDIKKV-------KVPFEP-----QTPPSSR--------ATGFGTTALRALIWED----------LDG-----------------------------------------ITEPLT-------------NNSSRR-VMNKRQPIYEDCQTKGNPRVFRPK--PQLIISSTTTM------------------H-----Y-----WMD------------ATHIEVAHHGLGY---------QMKT------PNGKLN----------YQVQVTY-----YVEFREFPYLNH---------------------------------------------------------------------
>Node7_22_dist0.5
---------------------LM----------------ALCR-----------------RRRRTHPDDRKRRRRD-------VRRRR--------RYRRQFDYFLFRRQTGLLCNHAQR--------FYHFRFRLNVSLSRGSETA-------SD--------------------LPWNQASIDNIKTLVFQTGILTSLDIVDHYTFSIND-FINRVQSS----NGLIYNPPFDYYRITKV-------KVSLRPDYKPIRTPINQL---------REFGSTAT------D----------LDGR------------DTKETA----------------WQTHHPIYDPLGLAFSNAMWYNQFQNHTSKR-AFNP-----------------RPK--PRLAISNTSTE-----------VFQ-----TKRRNI-----WAE------------AANT-----------------------------------------------TTTC-----YVQFKNFGF-------------------------------------------------------WNYPLSGSLSVDSQQLE
>Node7_23_dist0.5
-------------------------------------------------------------------------------------------------------------------------------------------------------------------------------------------------------------FTFSLSD-FLSHIHGRTLLAN--PLSLPFDYYRVKRV-------KIKFLP-----ITGTTSK--------GRARGSTAIPAIWWSD----------LDGRIV--GD------DAPLTA--FP-----------QAETT----DPFALKP--------FANYSSRK-VWHPA---------RGHSRIFKPK--PKLT---KSAT-ASHTAIPLTLWFH-----SEARRV-----WIN--N--------IATNGNIRHYGLGF---------SAPR------GVLPFL----------YQVENTF-----VVQFI----------------------------------------------------------------------------
>Node7_24_dist0.5
------------------------------------------------------------------------------------------------------------------------------------------------------------------------------------------------------------QFQFTLKD-YVPVDPTTRILDN-------FDYFRIRKV-------KVEFKP-----TVPIDN-------------GTTAI------D----------LDG-------------NFLQPA----------------GPPE---FDPLACGPVVADGFHQMKDHSARR-IWNLPAQAFLAFHTRGHSRSVRPR--PQL--SSPSTSNHTYTWQEANEWFNP---NSQKRTA-----WIG------------ITPQ-----------------------------------------------EVIY-----YIQFQQFALQAGSTFASQQAVTKLTD--P---WAPCVNI---------P-----DICEKQKEPGLNPAAKELLIKKKLPAE
>Node7_25_dist0.5
-MV---------------TQMPM----------------AFRRK--YR------------RRRRS----YRRRRRY---------RRS--------RMRRIFLHFFFRKQVTFFAVNQAR-----KGGIFHFRYKRTATVQIPNLTT-------GT----------------------------------------LVHNQYIDLFRYSLND-----------QPNRGPYHLPFEYYRIRKV-------KVQFIP-----GLTVNSAAS-VTTGAKNNYGATAV------D----------LDG-------------DLCTS-----------------SLSY----DPFDIDKRQANNFNEFANHTSRKLLWNPT---------RGHSRIFRPK--PQIKILERDT--------------QP---NNGEMLN-----VID------------SSRANCAHYGLGFFLSEKERYNSLSEPEE---GDGMYE----------LKV--TH-----YVQFRQFAFGATSIPKSIKIVSKLIQ--N---IAECNNI---------P-----DRVEPGDDVTFNLLEQPTLKVTSVPSD
>Node7_26_dist0.5
----------------------M-YRRR-----------PFRRR--YR------------RRRRAHLGQHRQRR----------RRRRGK--RRGARTRE-------------------------VGGVFHMRFQKQNTVTFVTTTS-------RGAIIKKGDHFYKQDILNPPMNYAWDT----------------------NHFTFSLKD-FMES----------------FDYYQIKKV-------KVEFTPGYKAGQTPVNSG---------RAYGHTAI------D----------LDD-------------KITQKA----------------REQA---YDPLA---------------SCRR-VWTL----------RKHSQIFRPT--PELQ---ASTA-----------WFYPYLLN-----D-----WIN------------ATNE-----------------------------------------------RTTF-----YVEFRQFD-------------------------------------------------------------------------
>Node7_27_dist0.5
----------------------L-VRNR------------TRRQHWWR------------RRRRS----YRRQRRF-------HRRRK--------RYRR-------------------------KAGIYHFRNIRSETCTYHTNTSWE----SNT---------------------TWNR----------------------DQFTFTLKDLFLPDNAHDHLNLSQPPYILPFDYYRIRKV-------KVEFKP-----TTPANQLTQ-V-TAQIAGYGASKG------D----------MDG-------------NFVRS-----------------TGQN----DPIQ-------------NSSSRK-YWNQQ---------RRHSRIFRPK--PQLNVTSDSTT-----------WFQP---NNQKRSA-----WIN--V--------INTNK-----------------------------------------------SWTF-----YVPFRQSAGRSTVVNTGEQHNVDLKQ--N---QKRCYNV---------P-----DIQQGGQEAPIQRPGIIEVVSDKKPDE
>Node7_28_dist0.5
-MW---------------AIMKM-RRSR------------FRKRYRYRPRRHYASTIPYDTRRRS----FRRRRRYYE--RRKLRRRA--------QWRR-------------------------KGGIYTVRFRRELTMDFTTETKLI----PRGSILAAPELFWRKNNQETEATPNWNT----------------------A-LTFTLNDRFIPRNTG-PLWFC-------FDYYRIKKI-------KVEFEP-----SSPMNSK--------KVGFGHTAI------D----------FDG-------------DYENTT--FP-----------QSSNS----DPQA-------------PHSSRRKLWNPR---------RGHSRAFQPQ--PQLQLANTSAS-ISATPQFTAAIIAPRHQNSKLRNA-----WIN-LD--------ITTNTNVPHYGLGF---EKERINSLEQPIL---SCGTYK----------FGADVTF-----YVLFRQISFTQVPAQDSGAGSIQSYG--N---GGECINI---------P-----DNLNNADEPRIEVPKVGPLPNKQTPPE
>Node7_29_dist0.5
------------------------------------------------------------------------------------------------------------------------------------------------------------------------------------------------------------TYSFTLNDVFLLYQETV----Q-------FDYYRIRKV-------RVEYTP-----PSPANS-------AEMRGFGHTAI------D----------LDG-------------ALVRHG------------------RVTNVIDPLV---------------SSRK-FWNPRKPQYRAQLSRKHARVVRPK--PQLTCNITSAT-----------LL--------QRAS-----WIN--L--------VSSGK-----------------------------------------------QVTF-----YVQFRQFDF-------------------------------------------------------ISGPRQQRLVNVEIPSE
>Node7_30_dist0.5
--------------------MSM----------------AFLRRQVAR------------RRRRK------RRRRKYKAARQEVRKRK--------RRRRQFFHFLDKENTSFFLDKKKKEVTSAKSPYYHFRF-----THWHTHSTRV----DSASLINYGDIYHPAWTAQYSPDPSWNT----------------------GHWTFTLQD-FTPENPGANTTTN--ECAIPFDYYKIRKV-------KVEFRP-----ETPV--------SRITNGFGYTKV------D----------LDG------------------------------------------NDPFA-------QYDTQGNYSSRK-MWNPNTPVYFSDSPRGHSRIFRPK--PQLSTDTKPS--------------NPKQQNSKRRTI-----WIS------------GSDL-----------------------------------------------EVTF-----YVQFRQFNI-------------------------------------------------------LDAPQASALQIEESPVE
>Node7_31_dist0.5
----------------------I-RRAR-----------AYRRR---R------------KRRRGHIGDFERRRRKYRLPRRHYRRRR--------KWRRHFLHYLWRRSTGVFINNAAK------GGHFQHRFECTISITFTTN-T-------GNNILHYGDKFYGQQVPPKDPATSWQT----------------------SVFTFDLNP-NLNRNAA-------------FDYYRIRKV-------KVEFRP-----NAPVNN-------MQRKGYGSTAI------D----------LDG-------------NFVRQS--RP-----------KSTQS---YDPLS-------------NHSSRR-FWNNL---------RGHSRILRTH--PQLKTNVTTETGQNAEPQ-GSEWFTPFHLNNKRRNI-----WLN------------TATA-----------------------------------------------QVTF-----AVPFR----------------------------------------------------------------------------
>Node7_32_dist0.5
------------------------------------------------------------------------------------------------------------------------------------------------------------------------------------------------------------YFSFTLSE-FLAKEPMAEIGDNPKKYRLPFDYYQIKKV-------KINFMP-----AAPVNSV------TTERGYGARAI------N----------YDG-------------DSMVST----------------GAKDWDVVDPYE-------------NKSTRRPAWNLSAPMYSVNLLRGHSRAFRPK--PQITGTATTTSGRSP-------WYQ----NSQRREL-----WIN------------EAGS-----------------------------------------------TVTL-----YVQFRQFNILANTLASTMVAHVDLAN--N---DGEAQSL---------P-----DDIDKGTASKLDFPTNKVIPIGKIPLS
>Node7_33_dist0.5
------------------------------------------------------------------------------------------------------------------------------------------------------------------------------------------------------------HFTFSLND-FATRNAYD----N--PIPLPFDYYKIRKV-------KVETKPQFAVTETPINSKDK-APTKIERGYGSTAI------D----------FDG-------------KTKGTP----------------SVDN----DPFA-------------NHSSRR-LWPLPAPLYAVLLARGHTRIFRPK--PFLSISSSSQ----------------------YYN------WILPLE--------ISSEKLIPHYGLGFMLIEDVPYNSMQQPER---AKADYG----------YKSDITY-----YVQFRQFQ-------------------------------------------------------------------------
>Node7_34_dist0.5
----------------------MRRTAR-----------AY-RR--VRPKQQYPQRTIYKR--RV------RRQRYYK--RR--RRKLGR--RRAPRWKR------------------TRLIHKSRGGFFHLRFQRKTDVSVSTKGSLY----PNI----------------------------------------VPN-----HYTFTLQD-MLLKGNARSIVGN--PYSLPFDYYRIKKV-------KVEFRP-----TRPVNAFQK-DNCAQVEGYGSTAL------D----------YDG-------------KNVTS-----------------ILKQ----DPLARLKSDKIYYGYLADYSAKRTKWNLH---------RRHKRIFRPQ--PQLTMEDVSNA-NSP-------WFTP---NTNRRNI-----WLN------------TLSE-----------------------------------------------DITF-----YVHFSQFA-------------------------------------------------------------------------
>Node7_35_dist0.5
----------------------MKKRAR------------Y-RRKWYR------------SQRR-----LRRRKRHYSTRRRQYRKRR--------RWRREFFYVLWRKQTPYFIDQAARSYALNKLGMFNFRFRRIEAICLQTNVAKE----QGG--------------------INWNT----------------------GHYTFTLND-FLPRNSG-------------FEYFRIKKV-------KVQFVP-----QAPINSQ--------GGGYGSTAV------D----------RDG-------------NYINQ-----------------TARSWIINDPYA-------------NNSSRR-VWNPH---------RDHSRVFRPK--AQITATDTNDK-QSASGQTASEYFQ-----SKRENG-----WVN------------STQQDVPMYGVGF---------SLPQPDV---GTSNLM----------FPVKVTF-----YVQFQQFAC-------------------------------------------------------VNLPTAGKLTYISAPLE
>Node7_36_dist0.5
------------------------------------------------------------------------------------------------------------------------------------------------------------------------------------------------------------HFTFVLNE-FVPFRQGYPLTADNAKYLEPFDYYRIKKV-------KVEFRP-----NAFG--------GDEYKGYGATAI------D----------MPG-------------SVAQSS----------------KEQS---FDPFAPLASTSQKLSSMRNYQSRR-IWDPT---------RGHSRIFRPK----MT---SSTAAFSYSDDHQARLFQPTRKNNKRRNA-----WIN------------APHG-----------------------------------------------QITR-----YVQFRQLTYTYNQPVFKECSEYAWDC--N---HTENADI---------T-----EDIGSEKGPSCDQPHEP----------
>Node7_37_dist0.5
---------------------PM----------------SYRRR--YRARQSYITKRMYGRRRRG----FRRRRRVYRKRRRHFRRRR--------KWRR-----------------SARNFTDNKGGIYMFRFQRTCSINVINNTI-------GA--------------------HAWHSYSLLKLSQYRFPGNPTVLYHKGGHLEFKLND-FLSDTVS-------------FDYYRIRKV-------KVEFDPRYSFIQSP--SA--------HVGHGSTTV------D----------LDGRTQ--GQ------NTIKAE--IP-----------QSGQA---LDPFT---------------SSRK-MWNPR---------RGHKRLFTPK--PKLSASDSSSA--------ATLAFCP---N-----V-----WFNVIQ---------ASNKNVTHYGLGF---------SMQEPDQLSGNDGDIIAA-QEPAGPIYQEDATL-----YMQFRQFAY-------------------------------------------------------GDYPQEAENAIIEHPKH
>Node7_38_dist0.5
------------------------------------------------------------------------------------------------------------------------------------------------------------------------------------------------------------HFTFSLSD-FIKATPGLLLKGN---WKLPFDYYRIREV-------KVEFRPRFRPLTTQANLT--------GLDWGSTAL------E----------YDI-------------GFVLAS----------------ELSY---TDPLA-------------NLSQRK-MWEI----------RQHSRIWRPM--PKLSLSSTGTL------------------SSKRRQ------WIN------------ATGPNVIHYGLAL---------SMKQPDT-----NPLH----------FQMEVTI-----YVRFRQFQFFGGPSWAL----------------------------------------------------------------
>Node7_39_dist0.5
---------------------MMRRRAR-----------PTRHR---RPRRLYTARRFYRR-RRPHIGIYRKRRRY---------RRR--------KYRRTFTYFLVRGNKEFFIKQGSR-----KGGIYHFRFSRAVALTIGANSSVS----PSVGVLGKANAFFLDHSPAEHERKQWNSVDLDDMALAGQNEAAFVKAYFIGHFTFTLND-FLPLNRA-------------FDYYRKKQV-------KAEHRP----T--PISSP------TSAKGFGLTSI------D----------ADG-------------DTTAQV----------------ADKT---KDPLA-------------NHSSRR-IWNYQ---------RGQTRVFRPK--P-LQVTKLTA-------------------------L-----WLNFIN--------ISNSENVKHYGLGF---------SMIQPEHVKQG---YS----------FQIELTY-----YVTLR----------------------------------------------------------------------------
>Node7_40_dist0.5
--------------------MAM-RRCR-----------SYRRRQWYRPRRIYAQQRVHSQRRRPHLGGYRRRRRLFG--RRKFRRRLGK--RRSVRWPR------------------AR-----KKNIFNFRFRRTKHLSIQTS---------------------------------WNSLSYEAKTLYQLPMKGIPTLWVHGRVTFAIAD-FVPREEW-TIIKQERQWRLPLDVYRIKKV-------KVKFKDN------P--SGSK-EITTTQRTYGHTAI------D----------LDG-------------NTVGTS--KP-----------QTVQSWTLYDGYA-------------NHSSRSWYWNIC---------RNHNRIFKPK--PQLQ---PSSVESSFTAQVAKIPFQ----N-----V-----WIN------------TQGRDVAKYGLGFVLAETEIYNSMFNP-I------------ICRENPIFQIDITY-----YVQFR----------------------------------------------------------------------------
>Node7_41_dist0.5
----------------------M----------------VVRQR--FR-------------RRRP----FKRRR--------SWRRRRSR--RRQKRYRR------------------TR------SGLFHFRFQRTTPIRFGQNTAVM----TKQ---------------------AWNTISLATEGIFKNDNEKYEITRTSDYFSFTLNT-FLN-KAGGVILCN--NYVLPFDYYRIRKLFDNAIPVKVQFLP-----CAPITS-------------GNTAV------D----------YDG-------------GMTAPE--LP-----------DSTKT---KDPLA-------------NKSARRGWYNLS---------KGFSRFFRPK--PKLTSNITGTTGVSATEQSAAYWFNPSAGNNQRRNV-----WVN------------ASHNNANGYGLGFFLEERGNIDEMND--M---GKWAIK----------FSVDVTL-----YVQFRAFTYTGAHPDRSNKKSRHMPP--N---AAEAIRA---------P-----DMIQLNVALTLDMPT------------
>Node7_42_dist0.5
----------------------M-RRSK-----------QFRRR----------------R-RR-----GRRRRRYFRIPRRCRRRRK--------RYRR------------------KRNGSLNLNGFYHYRYRRTYQLLHPTKQT-------GV----------------------------------------IKPS---SH--FTLRD-FVSPNKPAQVQPNIMPFNLPFDYVRIRKV-------KVEFQP-----NEPMNSMQK-TTSSEEQGYGHTAI------D----------YDGQKI--SK------DAIQES--IP-----------DSEQGAPVFDPLS-------------NFHSRTSLSNPK---------RGDSRVFRPK--P-LAISNTGT--------------LPKAKNSKRKNT-----WIN------------TANPTVPHSGLGF---------SMMNSNNKKASPGPFYTD--------YQIEITY-----YVQFRQFTY-------------------------------------------------------QGTQPLMPLKFNTEPGD
>Node7_43_dist0.5
-MW---------------IQMAM-KRAR------------YCRR---RTRQGYTQRKEYLKKRRT----IRRRRQQWRQARRRFQRRRGR--KRYIRWQR-----------------PDR-----------FRFSRTWAVAITHC-GTV----SSG----------------SSQVIQWNT----------------------GHFTFTIND-FLPANPGPPLRKN--SVTLPFDYYRIREV-------KVEFIP-----AAEANST--------DNGYGHTVI------D----------RDI------------------------------------------TDPLR---------------SSRR-YWNVT---------KGHGRIFCPK--PQLGVENITS------------WFTPIRQNNLRQKT-----WID------------AAQADVVHQGLGVILLEHDWKLSMQNPDNTPKTTGDVTPP-PPRHIPICQVEVTY-----YILFRQFT-------------------------------------------------------------------------
>Node7_44_dist0.5
--------------------KPM-TRPR------------YARR---R------------KKRR-----FRRRRRWF----RHYRRRR--------LYRV------------------QR-----RTGFYHFRFEPTYATGIPQQFT-------AK----------------KEETLSWNSRSIESLEGTGKP---FTQAPDSEQYNFTLTD-FIPIDVVA----DGTPAKIPFDYYRIHRV-------KVELRP-----QSTVNSLEK-SHAITNYHYGATAI------D----------ADGQQK--GG------DFIDKP----------------SGPG----DPLA---------------SSRRDFFNLQ--------HRGHSRVFRPK--PQIS---SSNA-TSYT--------------TSRK-------WQN--L---------AASQNIGHYGLGFFLTECIYVESLRNPDILWRGNGAAE----------FRIEITY-----YVQFK----------------------------------------------------------------------------
>Node7_45_dist0.5
-ML---------------AYMTMRRITR------------Y--------------------RRRA----TRRRRRQFGIHRKQLRRGR--------HVRK-----IFRRKEPYFIPQSPRQLSRPKGGFYLYRFKKKKDQTVAQTPS-------INPIVEFADVFYYSEDKQPDLMVGWNS---TTGDLKAHPVFTLST-----SFTFTLAD-LMP---------NILSYTIPFDYYRIKKV-------KVPHRP-----GTPLNTVNK-KYTTKGKGFGSTAI------D----------LDG-------------DQIENA----------------STSA----DPLA-------------NTTSRK-EWNPKAPLYKVIQPRAHSRVFRPK--PELNVSD-STS--------LSPWYQPSMLCNTRRTS-----WIN------------ASDQDVPHYGLGF---------SMHC------GSGDFNPD-WWQILPQYEATITY-----YVQFHQFN-------------------------------------------------------------------------
>Node7_46_dist0.5
----------------------L-RRAR------------YRKRQIGT------------R--KV----YQRRRRVLREHRRPFRRRR--------RWRR-------------------------ETGFHNFRFRRVPTLSVSKNTD-------RVGMVDPGDLYCKKLNGGPEQAQNWETQSLEESNGITIIGYNTADQMIRGAYVFSYKN-FS-------------PYSLPFDYYRIKKV-------KVDFIP-----QTPTNSQYT---SQQCRGYGEETV------D----------LDG-------------PFVQQ-----------------ATES---TDPYALLKFNSNGLQQYPNHSARK-KWNPV---------RGHSRLFRPK--PQLI---SSTAAHSYS---DAAWFEP---NGNRSNM-----WLN------------QAQSDIHHYGPGFYFVDNFKWQSLIQ------GDGPLT----------FQVQVTN-----YVQFRQNS-------------------------------------------------------------------------
>Node7_47_dist0.5
----------------------M-KRSR-----------SFRRRDTYK------------RRRRPHTGQHRRRQRISNRKRRRFRRRK--------RWRR-----L------------TR------NGFYHLRFKQTLTITWATNTT-------PR--------------------FQWNSKSVPGYTAEQLSGTLVKGYILGGHFTFTLSD-FIEGTPG-----NSLPYSLQFDHYLIKKV-------KVELRP-----TTPINSEPQ---TVEAKGFGSTAI------Q----------LDG-------------NFVITP----------------GSVK---SDPMG-------------NQ-SRRHWWNLE---------RGHSRVFRTR--PELTIENTSTNSGSMTLQGAAIWFSP---NHDQRSL-----WID------------SANL-----------------------------------------------LITY-----YVQFRQFQG-------------------------------------------------------ANFPELENFKASRQPAE
>Node7_48_dist0.5
----------------------M-KRSR------------FRRRTGFR------------RRRRS----HRRRRRYVRNNRRAYRKRF--------CYRRSFVTFTYRSRDSYFADNPHRKSAHKQGGFYQFRFTRTTTLAVATDSTFE----TGS--------------------SVWNK----------------------GHFTFSLST-FIDQTTL-------------FDYYRRRKI-------KVQFLPRY--ILSPINTE--------ACSYGSTAI------D----------LDGRNR--GC------SFVGT-----------------TSHT---LDPYA---------------SSRR-LWNPRVNLYTGLGQSSYTRIYRPK--PAISGTSVSTT-----------LFTPLKLNTQRRDA-----WVN------------SSGG-----------------------------------------------TVTQ-----YVQFRQFNVINNRPAQTDKQQHRLQD--N---KGEAVNL---------P-----DKLDDHKGEHYCPPKTPPQGGPGQPSQ
>Node7_49_dist0.5
--------------------LPM-RRQR------------FRNR--YRPRKDYVARANYERLRR-----FRRRRLVYRKGRRRFRRRRPR--RRATR---------------------DR-----------FRFRDVKTLSVKRATH-------GA---------------------KWNT----------------------GHFAFTLSE-FLPENPAA----NHLPMALPFDFYRIRKV-------KVQFLPR------PINSK--------QISYGHTAVSALYFID----------LDG-------------DTISLT----------------SPEP-------------------ICNHSSRR-KWDPR---------RGHSRVFTPE--PSLEVSNQSTANQSG-------WYQP---NSNPRNA-----WLN------------QLNKSVKHYGEGFYL-----VSSMQNPPH---GSRQLSDG--------YQVRVTL-----YIQFRQFAH-------------------------------------------------------HETPELIKLYKADGPNE
>Node7_50_dist0.5
--------------------MPM----------------PYRRR--YRPRRVYP-------RRKCHLGKFRRRRKWCKTRRR--RRRR--------KWRR------------------NKLPAGNKSGVLTWRFKKTLHVHANSNST-------PC----------------------------------------AQLLTNLGNFTFTLQD-FLPWQYG-------------FDYYRIKKI-------KVEFRPRWSIIATP--SAAI-SAASPGNGYGSTQV------D----------FDG-------------NTINT-----------------CPQA---TDPYA---------------STRRTVWNPNAPHYTNRHARGHSRMFRPK--PQLT---IGTHLASATGSEAANWLHPEMGNT--QNN-----WIN------------TTGRDVPHYGVGL---------SLNKLED---GAGQIV----------FQIKITS-----YINFRQYIWTNNAITK-----------------------------------------------HVNVPKV-----------
>Node7_51_dist0.5
--------------------MPM-HRAR-----------PYRRR--TR------------RRVRS--GAYRRRRRLHS--RRTYRYRR--------RYRRQGFHYLLSKENSFWIENITRNAQANKNGIYHQRYERTHSIEVDSNST----------------------------ALKWNT----------------------GHFTFPLSD-YFPA--------NGLPWNLPFDYYRIRRV-------KVHFVPRYCIMNSLIQQDNN---WHGSRGYGHPAI------D----------LDG-------------DVVTEQ--KT-----------SAERA----DPLM-------------NYSSRK---------VLQVRIKRHSRIFRPK--PQLT---TTAITPSANSQYSAQILQPGKENSSRQNN-----WIN--I--------IASFDDLPHYGLGFLLAETVRYNRLQHPGT---KGGPIQ----------YQIELTF-----YTQFKQFAL-------------------------------------------------------NDAPGRAP---------
>Node7_52_dist0.5
----------------------M-RRTR------------YRRRQTYRPRRDFISRRPFNKRRRK----YRRRRRFYR--RQKIRRKRGK--RRRLRWKA-------------------------KNAIYSLRFQRQESITVHDQTT-------GRGVLRESDSFFLEIMGRHEGPITWNQ----------------------EHFTFSMNLVFISELPF-------------FDYYKIRKV-------KVEMMP-----NKPINT-------------GHTAI------D----------LDGQRD--GP------DTVQAS----------------SGQL----DPLA-------------SHSSRL-LFNP-----------------RPR--PQLTTTASAA------------WFS-----SGTRNL-----WLN------------SSGGNVTHLGIGR---------SAQQAQR---SDAAAL----------YQIQKTY-----YVQMSQFT-------------------------------------------------------------------------
>Node7_53_dist0.5
--------------------MAMPERAR-----------AYRRR---RERRVFIYPKPYGRRRRAHKGRFHRRRRR-------YRRRA--------RWRV-----------------DTK------NGLYHFRFRRDETIGMFRTTGLR----AVF--------------------PSWNG----------------------DIYLYPLND-LLRANQATFIIPN-------FDYYRIRKI-------KVELRP-----TSPPNS-------DESSGYGSTALLVLYFED----------LDG-------------DLKSKP------------------AA---KDPFAVVLYRLNNFNQMLANSSQR-VWDLY---------RGHTRIFRPK----LPLTNHSS--------------QPDPQDASRRNV-----WLD------------ASTTDMPHYGLGH---------SMFTTEE---GKSSIS----------FQIKLTL-----YVQFRQFSYTNL---------------------------------------------------------------------
>Node7_54_dist0.5
--------------------MPL-RRKR------------KRRR----------------VSRRT------RRRRWYR--RRRFQRRK--------RWRR------------------NRGQSTQKNGVFGSRFRTTPNMTVGTNATVA----QGA----------------------------------------SRLPQDKGHYTFTLNE-FYTPVKGNQ-----------FDYYRIRKV-------KVQFLP-----TGPNNNA--------GQGYGSTTF------D----------QD---------------------------------------T----DPLY-------------NHSSRQ-FWSFS---------RKHSRLFKPK--PQL--SPATTE-----------WVSPLIRN-----------WINPLA---------STNKNVKHYGLGF---------SMKQPEQVELGQGNVADH-PPTVKPQFEI--TF-----YVQFRQFSA-------------------------------------------------------NDAPSQPPLVLFKPPQV
>Node7_55_dist0.5
------------------------------------------------------------------------------------------------------------------------------------------------------------------------------------------------------------GLTFTLND-----------RGN---YGIPFHYYRITKVKARATYNKVQFTP-----NTPA--------TEKAQGWGQTAV------D----------LD---------------------------------------N----DPLA-------------NHASRR-VWEPTLHLIASTKERGHKRVFRPR--PQLPIEGTSEASESSTYQIAAIWL--------ARNL-----WID------------ASFNGVPHYGLGFVLSEQFLV-EMRNPQV-------------------FNCNITF-----YVTFRQFN-------------------------------------------------------------------------
>Node7_56_dist0.5
--------------------MPM-TRRK-----------PSRRR--YRP-----------KRRRA----LRRKRRYY----RRWRRRRAK--RRKHRYRR-------------------------KGGFFVFRFKKLVVITVTSTSYLQ----PGYYILGSGEAFYLTTKRKESTTAGWNTRSLEQFLPPFHPGGLNREQVLKNKYAFTLLD-FVQT----------------FDYYRINKV-------KVEFIP-----KEPINSIEK-DPGYLGQPYGSAAV------D----------LDG-------------QTMPPS----------------DSVEIAIQDPFAKIIIKQLQFRQLTNHSSRK-YWNP-----------------RPK--PQS--SSTTNVNTST-------WF--------TRQL-----WVN------------AAKL-----------------------------------------------EHTK-----YVQFRQFALPSPGLPVIYTATNHLPV--N---PAQCKNI---------P-----EVTDINQGIHADSPRPDILIKKSLPAE
>Node7_57_dist0.5
-MW---------------MTMPM-----------------YRRRKIFR------------RRRRA----FRRRRRN---------------------HRK------------------QR------GGLYHLKGTRITTVTFATETA-------PSGIAVKPDHFFEELLAHAKATSHWESESLDTQIDFAQPYANPTSF----HFLFTLND-FLPIAKGAG--PNTIYHHLPFDFYGIRKV-------KVEFVPS------PINT-------------GHTGL------D----------LDG-------------DYTTTT----------------GDKS---QDPFA-------QFNTMDNNSSRR-FWNHRPPIFSLRAKGGHSRIFTPK--PQL---PNSNAPRSPFYSCSAAWFTPSLPNSLRRSA-----WIN------------TSAEEVAHGGLGF---------SMFKPGP---ESIRYPET-IAAETPIFSIQPTL-----FVQFKQFAYKATKQSAPLMVTKCLTA--N---KEQCENV---------P-----DELESERALDIDQPYQPGWFVADLPSS
>Node7_58_dist0.5
-LF---------------VLMRM-RRAR------------YRRR----------------RRRRFHHGGYRRRRVFFETPRRKYRRRKNR--RKMERWTK------------------PR-----KNAYYFFRFQTSSTAAVEHNAA----------------------------STEWSSLSVEGTYGYTDKADAKCQNWVQNILDFTLND-FIIN---T----N--PVKLPFDYYQIRKV-------KIEFRP-----NEPIHSHQN-QTSDNRKGFGHTAV------D----------LDG-------------NFIATC--FP-----------DSTKS---TDPYA-------------NHSTRR-NGNL-----------------RPK--P-LTAPKTSTN-----------WLQP---NTSRLN------IVN------------TTVVDLSHLGLGY---------SMKNPDSLIGNEGTLG----------FRVEITF-----YVQFRQFNYLSPLITGASTIYRGLST--N---KLECMTL---------P-----DISNKQKDIYLQLPNEKGLSAKAKPEE
>Node7_59_dist0.5
--------------------MEMSRRSR------------YRRR----------------RRRRTSVGKYRRRR----------RRRTGK--RRRTRWRQEFIGFLFKRQTQFYWHETSR-----LSGFFHFRFKRTYTVFIPSNATYA----NSH----------------------------------------PKIAPKFNHFTFSLED-FLTDNPGGILTRNVEPFTLEFDYYRIKKV-------NVQFQP-----ETPTHS-------WTELGMGSTAV------D----------LD---------------------------------------SWRMIDPFV-------------NYSSRR-RWKP-----------------RPE--PQIQSHSTAT--------------Q-----SQQCNLAPERFWIN------------TTATNVPHYGLGFILSEVTHINSMQQPEKFSEGEGDIN----------YLGGITY-----YVQFRQFRL-------------------------------------------------------VNSPGTKQLLLVEFPNN
>Node7_60_dist0.5
------------------------------------------------------------------------------------------------------------------------------------------------------------------------------------------------------------YYTFVLGD-FLPE----------------FDYYKIRKV-------KVAFQP-----NNPV------SKAIGGTGYGHTIIENI---D----------LNG-----------------------------------------LYDPYA-------------DYSSPR-VWNPH---------RGHSRVVRPK--PQLPLSDISVQ-----------WFSPQAGNNQRRNA-----WVNPIN--------ITRSL-----------------------------------------------EITF-----YVQFRQFD-------------------------------------------------------------------------
>Node7_61_dist0.5
----------------------M-LRSR------------YRRR-------NYGQRQYYARRRRAHLGPFKRRRRFYRLLRRQFNRRRGR--RRMDRVRR-------------------------KGGFFHFRFRRTPSIHINSTTE-------VS--------------------VTWNTIQMNEGVRAKDPGPGLQNPIPTDHLSFTLNE-FVPGNPS-------------FDYYQIRKV-------KVQHRP----LTVPHQSIGK-NVTQNTRDYGHTAV------D----------ADG-------------DFITVG--VP-----------KQHQT---VDPLEIIASGDNGVKRILNYSSRR-YFQNRTPILRAVSGRGGSRYSRPK--PQLCLNDTST--------------N----------T-----WINSIE---------TTESNVAHYNLGF---------SLQNPQRLHWGDALYGTI-GGGDVQKFQIQITY-----YVGFSQFEYRAATNPRTAKPHVILVN--N---KGDCANI---------P-----EALDLGDHPDEQQPVKLPIGPNDAPKE
>Node7_62_dist0.5
-------------------------RAK-----------AQRRR--YR------------RRRRGYIGFHRRRRRE-------YRRRR--------RKRR-------------------------KAGFFNMRFRQTFSITIETDSRIT----HGA----------------------------------------PAVGEPLGHNTFTLND-FMQSGPG-------------FDYYRLKQA-------KVSFKP----LPTPQNSYQR-L-PSMARGYGHTAI------D----------YDG-------------DPVQT-----------------PSCT---ADPIA-------------NHSRRR-MWQNQSPRLSAVKIRGHTRIFVPK--PKIAVNESAADGKSRTLKQAAEYLR----------T-----WVNPLQ---------RTDKDVPHYGLGF---------SMKN------GEEWLN----------YQIDITY-----YVQFRQFSFTSGQYDPRPKNERYIPR--N---FEKAKNV---------P-----ETIQIATQAQSCPPVCPEMRILEPPRE
>Node7_63_dist0.5
----------------------M-QRTQ-----------AFRRR---R------------SKRRYLKGDHQRRRRIYDQCRR--RRKT--------KWRR------------------GRFYSESKGGYYHHRFKRIATVDIPSE-TKQ----PNESIISGGDVYYHDPSKNPAITEIWDTVTIDIADGLIPPGDEWASFIRMNSFVFKLNN-YIHQNPAN----N--IFSKPFDYYRIRKV-------KVEMKP-----WSPI--------TAAERGFGSTAI------D----------LDG-----------------------------------------VADPFAKKEGGWNGFKKKLCHSSRA-FWKPK--------ITGHSRVFRPK--PELTVSNTAAS-----------WFQ-----SARRNL-----WIN------------SAGIGVSHYGLGY---------SMRTPEQ---GADTYNTS-LGDPPPLYQVQVTF-----YIQFQ----------------------------------------------------------------------------
>Node7_64_dist0.5
-------------------------RAR-----------AYRRR---RAKGVYIKRRSYSRRRRP----YSRRR--------RYRHRR--------RFKRFFFHFLYWKNFAFLMKKKDR------NGFYHFRFRKIIIINMTTNTTSN----TGQ----------------KQVATAWNS----------------------NQYTFTLND-FLDKEQAA---INPLPTNLPFDYYQIRKV-------KVEFKP----FRAPVNSSGN-CSVSIQNGYGSTAI------D----------LDG-------------SYKYTP------------------QT----DPLE-------------NYSSKIHFWNIKDPTFTLIIPRTHSRIFKPK--PQLAKGSTHTANTSA-------WF--------RRNL-----WVN------------AAGDNIKSYGLGNILAEQSVANSLREPLPLIWGDHQLG----------YKVMVTV-----YVQFRQFIFTDTPRIQSEVDQAEIHT--K---KAQCANT---------P-----STLNTGGEPKINQPYIPPVQFGEKKVQ
>Node7_65_dist0.5
--------------------MYMRRRAA-----------PFRRR--YR-------------RYRS----YRRRR-----------------------------------------------------GFYAFDFKRQTTVSVTANTKKM----SNAQLIHDADGLYADIEIALNPSELWDT----------------------GHFSFPL-------------------LLFPFDYYRIKKA-------KVELRP----KTTPVNSLAE-KGSTGGSGQGAAAI------D----------LDGRNT--GE------NFVAAT----------------TQTI----DPYASQHGGKNGFQELLNHSTKRHFWNPA---------KAHSRVFRPK--PSLLVSQTSTTEKSQTWQTSACWLE----NNRRRTK-----WIDPLN--------VSTQSDIPHYGLGFIH-EHDTYNSINAS-HPYKGDAQIN----------LEIQVTY-----YVQFRQFPLTQCDNYCPRETGYHLVK--N---VHTCADL---------P-----DGINRQDGANIKPPMISR---------
>Node7_66_dist0.5
----------------------------------------HRRRQWYRPRRKYIRKKDYQHRRRP----YRRRRRYWRRERRYFRRRRKK--DRPRNYNRKKYHSLYYTKTQTFIQNTSR------NGIYHYRFRRTKSVTMATNTSEF------------------------------------------------------GHFDWILND-FLPPAPGCH--EN--PYTSPFDYYEIRKV-------RVEFVP-----DVPTNS-------------GSTAA------D----------LDG-------------DFLNA-----------------SPQI---YDPFA-------------NYSSRKKFWNSI---------RKHPRYFQPK--PHLNTSATTTN-----------WFS-----WAIRNQ-----WIDAFM--------IASDENVTHYELGFILTE-----SMKSPSLAEQGN--LTCH-QAKLDPLFQNNVTY-----YVQFRQFSYTSTL--------------------------------------------------------------------
>Node7_67_dist0.5
----------------------MRRRTR------------HRRR---R------------D--RPHQGDYRRRRRYLKPPRREFRRRR--------RWRKKFGHWLFAKLSTLLIKTGLR-----KRGLYHFRFTQLYTLNVPTN-N-------QATITAPTSRIFFNHPRYGQPEIPLHTLSLTKANADVQAKSFQTRWSHLGELFFTLDD-FVPGSLHAFLPLN--PYSLPFEYYKIKKV-------KVEFKP-----QKPEAG-------PDTRGYGETAI------N----------LDG-------------NTTDTT--FT-----------QNDQK---PDPMT---------------SDLRKFYNP-----------------RPK--PNSSTAITSPT-----------VFSPFVQNNSRQQL-----WIDPLQ--------ISTHA-----------------------------------------------EVTF-----YIEFSQFVHTKSHGSQASNKYKWIDQ--N---RNQCENI---------A-----DFANEKREKNSNAPFVYKISIIEIPAQ
>Node7_68_dist0.5
----------------------M----------------PHSRR----------------RRRRAHAAGSRRRRRF-------FDRKSGK--RRDERYRRQFKYYLFKYNTSFLVQNSTR-----KSGIFTFRWKRSLTVLLGTPSS-------PT--------------------GGWNELSLPD---------------------------FIPMTPC-------------FEWYRIKRV-------KVEYTP-----NTTQKS-------EHDRGYGHTAI------D----------LDG-----------------------------------------HPDPYA-------------NHSSRR-LWNPRSPIYGYDNQRQHSRVFRPK--PELTPDNNASSNQSALGQGALKWYKPVQIRSSQRNR-----WIS------------KTHKKYRHYGLGT---------SMRN------HEQPAQPK-VGPPEPVFQVQVTY-----YVQFREFQYNNTPGNENANFESTGKQ--N---KGDCGSV---------P-----SLTTQETEVGFNGPYQIPLLIGQEPQE
>Node7_69_dist0.5
--------------------IPM----------------LHRRK---R------------RHRRA----YARRRRHYK--RRQLRRRR--------RWRT------------------ERNVGHNRGGIYNFRFKRTNNLAVGKQATSA----ASK--------------------AAWNP----------------------GHLTFVIQE-FMPQDTV-------------FDYYRIRKE-------KVEFLP-----RPPINSAER-DPTMEGTGYGHTAL------DFAANYMETGDLDG-------------DFVET-----------------MAQP---YDPMR-------------NGSSRKNLWNK-----------------KPK--PELTIKENSAK-----------HLQ-----TKRRNL-----WIN------------AADGDVPTCGLGFFLTEPINLQSMKDPGA---GDGPYE----------FQVKVTP-----YVQFRQFLFVNGPLTSNKMACNRQPE--N---DQEVCNL---------P-----DWADKSAAMDVEGPEVLELPTQPEPTE
>Node7_70_dist0.5
---------------------KMSRRPR-----------AFQRRQLYK------------RKRRAHLGQHRRRRRFYREVRGEFRRRR--------RYTRPFHRVWFRQHSNFSLQNGIRPQTLNKGGIFHFRFKQTVQLVFNKFAS-------KNNMIKSGDTFAKKQLVKPDEALQWNE----------------------GHFTFVLND-FVENNSGPS--DNNVPYSLPFDCYRTKEV-------KVEFRP-------PMNST-----VTGGKGYGHTAI------E----------LDG-------------QFAQA-----------------SPESALTSDPYE-------------KNSSRKLAWNT----------RAHSRYFSPQ--PPV--NSTATQ-----------WFQP---NNKQRHA-----WIK------------GANSDELHYGLGFWLAEETTMNSMQGPN----GGTDVQ----------FEIQITK-----YVQFRQFSFITNAYPDEPKQEFHIYE--N---HGEAQNL---------P-----DCMETGMVQSLNKPGGQ----------
>Node7_71_dist0.5
------------------------------------------------------------------------------------------------------------------------------------------------------------------------------------------------------------WYSFTLND-FLTENPGS----N---YAVPFDYYRTKKV-------KVEMLP-----QTPIES-------ATGQGFGTTAI------DFSQLPLHFCELDG-------------NKVAT-----------------RNKP---YDPYA-------------NYSSRRALWHRK---------RGSSRIFPPR--PQLAQNSIQKN-----------WLS-----TNKRNI-----WIN------------TTDRFVPHMGL-----------SMHNPED-----QALT----------FQVEVTL-----YVHFRPFNVTTRRVGTSDQEDIALPG--N---RGETLNV---------P-----DFIDPTQWHSMDVPQLVRPDPDVDPSQ
>Node7_72_dist0.5
-MW---------------QIALM-RRMK------------YRLR--YRPRKVYAQRRIFYKRRRP----YRRRRRFHR--RKQYRRRAGK--RRIMRYRRQFVHFLFRTRTRYYVDNELRAVSPNQGGYFKNQYKRRVALDYSRNTP-------PANILDAGDEYFPRQERNPLPDQEWNTITLEGCANFEYAGVSKADFAIKRNLEFTLND-FLTPDPC-------------FDYYRIKQI-------KVEFRPKFNGVEAPVNAL--------MKWYGHTAV------D----------YDGELV--GN------DFIQDA----------------ANTT---TDPYGIGEGGENNFNSFNDSKSRREKWNP----------RRYSRIFRPK--PQMV---TTVS-----------WFE----NTHTRSA-----WIN------------TSNLDVPHFGLGF---------SMHEPSTWTEGSWAMSGL-KITRMPVFQVTVTF-----YVQYRQIAS-------------------------------------------------------TNHPEPHDIPKTRLPH-
>Node7_73_dist0.5
------------------------------------------------------------------------------------------------------------------------------------------------------------------------------------------------------------HFTFTIND-FLAQNPAT----N--EYKIPFDYYRIKKV-------KVQFRP-----LAPSNS-------TEAAGYGHTAK------D----------HDS-------------NTIEAT--LP-----------EGGQELGAFDPLNLTLVDLKAFEQMCNHSGRK---------F---VDRGHSRIIKVK--PQLTLNNITTSNPFP----AALWFEPLDHNNERRNP-----WIN------------KTAQNIPQYGLGF---------SLNQPDAFFGGVDPFQ----------QQIRLTY-----YVQFRQFA-------------------------------------------------------------------------
>Node7_74_dist0.5
----------------------L-RRTR------------YRRT---R------------KRRR-----YRRRR-----------------------------------------------------GFFNYRFRRTENIQIAQVPH-------LA----------------PKTALKWNSCKLAEKNRIQKKAFTTCKA---DHFTFTLNE-FLSDNSG-------------FDYYVIEEV-------KVELDPMY--LTCPAHQL--------KRGYGSTAI------D----------LDG-------------DFTTST----------------SSQS-------------------FLNHSSRR-LLNLR---------RQHSRYFRPK--PQLT---ALT--------------MP---NNPRGNL-----WIN--L--------ITTDQNVNHYGLGF---------SMTNPDK---AN--LQ----------FHVEVTF-----YVTFRQFA-------------------------------------------------------------------------
>Node7_75_dist0.5
--------------------MWMRRRSL------------YRRR---R------------RRRRCHIAPYKRRRRY-------FRRRR--------RWKRPWANYLHRKQTSLFTHNCSR-----RFGFYPFRFKRTRP--WPSGTR-------AL--------------------AKWDAQSLPKDSNSAGPELELKSYGNLDHFSFQQDDIFMDRKPGA----N-------FDYYRIHQY-------KVEFKP----YTDPINSDEE---TMAPMAYGHTAL------D----------LDG-------------DFVSTS----------------SQTN----DPFA---------------STRR-YFAPT---------RQHSRIFRPT--PQLQASATATTNQSP-------WFDP---NNSCRNL-----WVNPLQ--------ITTKEDVTHYGLGFMLCQGLQVNSLQQPNNCLKADVEYDDV-EEVELVIHQKTITF-----YVQFR----------------------------------------------------------------------------
>Node7_76_dist0.5
------------------------------------------------------------------------------------------------------------------------------------------------------------------------------------------------------------HITFTPNE-YIAMSPK-------------FEYYSIRKV-------KVEFRP-----TAPVNS-------AHASAYGSTAL------D----------LDG-------------HYLSRA----------------PNQR----DPQA-------------NHSSRRVKWPQ-----------------KPK--PELI---NQVTDQSM-------WFT----------M-----WIN--Q---------TTNKNVEHYGLGF---------TMHEKERRRGGNPKFH----------FRLKVTF-----YVKFR----------------------------------------------------------------------------
>Node7_77_dist0.5
----------------------MQRRIH------------YRKKQWFR------------RRRRAHLGNFARRRRYHKVASRRYRRRK--------RWKR------------------PRLCEQDNGGFYHFRFRRSNEISIIEPTS-------AQ----------------------------------------VVNSSGVDHFTFQLND-FLPQEAAAV--TNKLSYPVPFDYYKIVNV-------KVQFKP-----KGPFNSLQN-QIITKQGHYGHTAI------S----------LDG-------------DFIHS-----------------SEQM---TEPLP-------------NFSSRR-LFNIQ---------RSHSRVLRPK--PQLAVKPSSTANPSATVIEAAQWFTPINTENARRAG-----WIN--D---------AKNQNIPHYGLGALLSERRHLNSLHS--PYWDANGPILTA-HQEGQPWFMCEVTF-----YVQFREFEFNTPVSIQHKGRIGFLVP--N---RATCINL---------P-----DNLNKQHELGPEQPRIPPNDWYPVPTQ
>Node7_78_dist0.5
--------------------MPM-----------------YRRR---Q------------R--RR----YRRRRRRTKQDRRRYRRRRSR--RRTNRWRR-----------------AARKITRSRNGIMNFMFPRTQTIPVGQPTTEG----DPS-----------------DPMTNWNTISLPQNQHQGGPRKICCSAKEISSFTFTLDD-FIATNPGNQ--AN--EYSLPFDVYRIRKV-------KVEFTP-----SSP--SQ--------NREQGSTAI------D----------LDG-------------KTIRK-----------------EPQS---ADPLM---------------STRRLYWNPT---------RGHEYVVRPK--PKISRSTRN------TGQEAASIYKP---NTARRDGAPVRQWIS------------ALGANAIHQGLGFFLSDLAIVNSMKTPDPILYGQETLV----------FQV--TP-----YVQFRQFTYNVLDPPQSQSEFYYLPQ--N---GEPCNNI---------P-----DGAREARQLHFNRPVKAPNSPGECPLE
>Node7_79_dist0.5
----------------------A-RRTR-----------PYRRK--YR------------KRRR-----YRRRRRFFRLLRRKQRRRRGQ--RQPKRYRRQTFQFLYGKQSSFFLRQGARGLVSEKGGIYTFRFKRQVTIAVATDTMND-----EN--------------------GTMNTQNIKDMKGAKTPGGEKKHLWHGDVFTFTLND-FIIETGGS----N-------FNWYRIRKV-------KVQFKP----TSTPTNA-------------GPTAI---YYRD----------LDG------------------------------------------QDPYA---------------SSRK-IWNYD---------NGHSRIFRPR--PQI--SNTSPASQSYKLEPAAIWFQPSAHNSKRRNV-----WIN------------STDC-----------------------------------------------QITY-----YVQFRQFE-------------------------------------------------------------------------
>Node7_80_dist0.5
------------------------------------------------------------------------------------------------------------------------------------------------------------------------------------------------------------HWTFSLNDVF----PA-------------FDYMRIRKV-------QVQFQP-----STDANSPNK-LTSTDIRAYGSTAL------D----------LDG-------------DRTEQA--MP-----------IAGED---RDPYA---------------SSRK-LWGPKNPKFLNPARRGHGRIKRPT--PHMA---QSTSPYSYTWQLAAIWFSP---NNRRRNT-----WLD------------TSSQDMGHFGLGFWLGETCAVHSMQAPENALGGGGSVH----------FQAEITF-----YVQFQAFQ-------------------------------------------------------------------------
>Node7_81_dist0.5
---------------------PMDRRAR------------YRRK---R------------RTRRS----YRRRRRPHE--RQEFRRRQ-------QRARQ-------------------------QNGIFHLRLKRIWPMTHPDNVFTR-----GQVIVLSGEMYYIRKDEENIDPPSWITFTLEYACKVKYPGHKYLAW---GPFTFSLNE-FVRQESCKKIATKPYPYLLPFDYYRIRKV-------KVELMP-----LSP--ATDH-IITEQGAGFGHTAV------D----------LDG-------------EMETPA--AP-----------KSPSA---PDPFA---------------HSKK-FWNPR---------RGHSRVFRPK--PQVNITT-SAEAFHD-------LYQP---NDKQRGV-----WLN--L--------IDANNDIPHYGLEYVLSEEVLYESKHK------GVGAYV----------FQIIETF-----YVQFRQHT-------------------------------------------------------------------------
>Node7_82_dist0.5
----------------------Y-RQGR------------Y-RR-------SYA------RRRRK--GTQRKRRRYA----RRFRRRRQR--RRPGQYRK-------------------------KGGIRHIRFKRTNSVTFDDNST-------AAQ-------------------MKWNSQSIGGHPNQQETGAVPWDIKEIGYFSFVLFK-FLTCSVRT----NRSPYALPFDYYRIKKV-------KVEFKP-----NQVINTGTQ-Q-TTLASGYGHVAV------D----------LDG-------------DTISKS----------------SKTK---QDPYA-------------NQASQR-TQGPE---------HGHSRLFKPI--PQIPITQMST--------------Q----------A-----WIHTLH--------IACDK-----------------------------------------------TVTF-----YLQFR----------------------------------------------------------------------------
>Node7_83_dist0.5
-------------------------RKR------------FRRK---R------------KRRRTHLGRYRRRRKWLLPGCKSWRRRQ--------RWRR------------------HRQLVENKNQYYTFRFRRSDTIKIGHN-S-------NADLLNSADYFHLCETHGIFHKFGWDENNVADSRPHTPEVGYFKTVVGLNITTFCLNS-FLPVIPA-------------FDYYRIKKV-------EVEWRP-----MQPINTSKK-F-SSEAYGFGHCAI------D----------LDG------------------------------------------ADPYA-------------TQSSRR-MWNTA---------RKHSRVFKPK--PEM--DDTSDCNSTFTFQVAASWFQ-----SSQR-------WIA------------KTDQKVPHYGLGF---------SMQNPPAVRDGEGAYL----------YAFRVTF-----YVQFRQVIIYVQVITRSNIAIAAITE--N---HEQCLNI---------P-----DSINNDSGEDANAPT------------
>Node7_84_dist0.5
----------------------M-RRSK------------YRRR----------------KRRRA----FRRRRRT----RRYFRRRRGR--TRKRRYAR------------------NR-----QGGIYNASFRRSRKLTWST--S-------PI--------------------MNWQT----------------------DHFAFTLND-FISKEQGH----NTSKYTLPFDYHRIREN-------KVTFRPKYNPTTAPINSGFQ-NNTPEGMGYGSTRI------D----------HDG-------------STVTTQ--YV-----------HARKHMTLTDSYA-------------NYSSRQ-VWNL-----------------RPKFEPQLEVQNERKA-----------QFNP---NSSRRVL-----WIN------------TSQKNVPHYGIGYFLDE-----RMHQPSEFLQGTANLNLP-PYKHIP-WQREITH-----FVQFR----------------------------------------------------------------------------
>Node7_85_dist0.5
-IW---------------TYMSRAGRSG-----------AHRRR---R------------RRRRT----YRRRR----------RRRR--------RYRQKFIKFLLRHKTSFFIEEVLRPENLNKCGIYHHCF-----LTIDGNTT-------PFNILEPGNEIYNPEQRDDDDAVTWKSISEQKRGTPILDNGIVYRKHKIHHFDFTLND-FVPKNGSGA-----------FEYYRIRKV-------KVEFQPAYQPRSTPIGSR--------ERGLGSTAIACLLWKT----------LDG-----------------------------------------IGDPLA-------------NPTSRR-TWNPRGPVYTLSSPRGHSRYLCPR--PEVY---TSST-PSL-------WTCP---NSPRRNVASPRLWIN-----------IASQDRIAHLGIGFYLGLLKLFNKMAPPNV---GGFQYDID-SRQKDPVYQAGVTF-----YVQWKQFSQVATATKKEKNPGEDLPP--N---ERKCADY---------P-----TEHDQQHQKQTDQPG------------
>Node7_86_dist0.5
--------------------MPFKRRHK------------Y--------------------RRRL----FRRRRRA-------FRRRR--------RWRR-----LFRKKTSVLISNSCRFSYGVKCGIFYWGFKRQVSATFTSTTESV----KGRG-------------------VAWNS----------------------GHFTFTLKD-I----PQQT--ANEISYSIPFDYYRIRKA-------RVDPLPQYQQLTTQRNA-------STWKGSGSSAI------D----------LDG-----------------------------------------KYDPFA---------------SSRK-LWNIQ---------RGHSRVFRPK--PQLYITLSSQQNASA-------WFQ-----SHQRQA-----WIDELK--------IDSMPNVPHYGLGY---------LYEQPETVLSG--QYA----------YKMTKKY-----YVQFRQFNHTGSS--------------------------------------------------------------------
>Node7_87_dist0.5
--------------------MTM-HKAR-----------VYRRR---R------------KRRRT----YRRRR----------RRRR--------KYRR-------------------------KAGFFHYRFRRQLSISLKVATT-------PNG-------------------SDWNS----------------------TQWSFALKD-FVPRTKGGV--KTKGSYVLPFDYYRIKKV-------KVQLMP-----ETPVNSSGE---SSNSSGYGHTSI------D----------LEG-------------DETIT-----------------GPTA---FDPFA-------------NHSSRRESWDPRTPLYTDKQPRGHSRIFRPR--PQLAITDPSVE------------------NSNVRNL-----WIN-LN-----------GEDFKHYGLDF---------SMIQ------GPAAYL----------FKMQVTY-----YVRFG----------------------------------------------------------------------------
>Node7_88_dist0.5
---------------------PMVRRER------------YRRR----------------R-RRAHLGGFRRRRRY-------DRRKK--------RWRH------------------DRGWTDEKGGIYHHRFRRTWTVTFGTN---------------------------------WNS----------------------GHFQFTLND-FLCASEGP----NHLPYLLAFDYYRIKKV-------KVEYIPQYTYAQSPVNSL--------GSGYGSTAI------D----------LSG-------------NYVTPQ--LP-----------PTGQS---KHPVA---------------SSRR-IWNPT---------RKHSLIFRPK--PQL--QTTSSQ------EFASRWFK----TSVRRNTCPQKYWIN------------DTHGDVPHYGLGFILSERKEVQSMTRPKV---GAPARF----------YQVSVTF-----YVDFRQFN-------------------------------------------------------------------------
>Node7_89_dist0.5
--------------------MKC----------------AYRRR---R------------RRRRT----FRRRR--------RARKRR--------RYKK------------------SR-----KGGIYEFRF-----LTFGEKFT-------GP--------------------PQWNT----------------------GHFAFDVSD-FVARALHAN--LNPAPFTLPFDYYRIKKV-------KVQFKP-----QSPAEHQ---------RGYGSTAI------D----------LDG-------------DFVTE-----------------TIKA----DPYA---------------STRR-FWNLARPLWPEVELRPHSRVIRPK--PEVT---PTA--------------TPDPWNSQRRNL-----WIS------------STDNKVPHYGLDY---------SMQQPEAHYKSSDRLNEQ-GESVTPLFQIDITF-----YVQYRQLAH-------------------------------------------------------LNVPRSRIIPYVQLPGD
>Node7_90_dist0.5
--------------------MPM-RRAR-----------ATTRQ---RPRKKYQHRRGYTHRRRAHLGPWRRRRRTYKAGRSRFRRRRHR--RRVIR---------------------VR-----VGGFYEFRFKNQATTSVQQNKTKD----TAKNIAKRTEIFYLEKGQLRASTLDWNS----------------------NHLAFSLTDPFVDDNDVN----HPSPYTVPFDYYKIRKV-------KVQFQP-----TTPASS-------PQRRGYGHTAI------D----------LD---------------------------------------T-------------------FQGYSSRR-LYNP-----------------RPK--PQIGYNDMGTP-SSASAE-PATWY--------RRQI-----WIQPLE---------ANDQNISHYGLGFWL-EAVHVNSKERPEH-----SPAG----------YEMTITY-----YVQFK----------------------------------------------------------------------------
>Node7_91_dist0.5
------------------------------------------------------------------------------------------------------------------------------------------------------------------------------------------------------------QYVFSLPS-FVNRTKVPV-----------FDYYKIVKV-------RVTFKPKVPLATAPANSQSH-AKSQEGRDYGATAI------N----------LEG-----------------------------------------LTDPLA-------------NHSSRQ-KWNLP---------RGHSRIFRPK--PELT----SQTTQSVTVMTAHIWFT-----TRRINT-----WNN--I--------IASNRDVPHHGLGF---------SMQNPPTLKLGEGSYS----------YDCDYTF-----YVQFREFASTPDPNNNVQQRVAMVPQ--N---YLECINI---------P-----ENLQKSEEVNMEPPRDKALMYPNHPAE
>Node7_92_dist0.5
----------------------M-RRAR-----------QYRRK--YR------------K-RRHHIGIFRRQRRWY----R--RRRKGK--KRTMRFRYQFHHYLLRRKLAFYVTNSHRGIESKK---YNFRVKRHEVMSFAEDTDFN----NQTNAIGYKKQFYDNTKPQPDPFPKWNSLSLKEDVDPGQPSNQFCRFGGWGHFSFTLYN-FLPDMAN-------------FDYYRVKKV-------QVEFLW-----QTATNH-------------GRTSV------D----------LDG-------------DTVTSA----------------TFTE---NDPRA-------------NH-SRRLFWEQ-----------------RPK--PLLTISRLST--------------HPKTDNSERRNA-----WID------------SEGQ-----------------------------------------------TVTYGGNVYYVQFRQFTYAAQTLHGTEKELQNCPP--N---SGQVFNV---------P-----SATDTHRGYNADAPI------------
>Node7_93_dist0.5
--------------------MEMARRQK------------YRRR--YRYRRQYKQRKMYGRRRRQHSGLYRRRRRWYKLVRRSYKRRA--------RWRR------------------SR------GGIFHFRFRPTFAISICTNHSHP------------------------------------------------------GHFSFTLNP-FLQDESETLVDHNAEPYGLPIDYYRIKKV-------KVEFLP----IVTPISG-------DEGREYGSTAI------NMTGFMENGDDHD---------------------------------------D----DPIAITTTTILHFQQLKNYAARK-VWNVR---------TGGSRVFLPK--PQGNIDDTSTTNPANTLENTADWFTP---N-----R-----WIN------------ATND-----------------------------------------------EITY-----YVQFR----------------------------------------------------------------------------
>Node7_94_dist0.5
------------------------------------------------------------------------------------------------------------------------------------------------------------------------------------------------------------IFTFTLRD-FVPK--------NGLPYALPFDYYVIQKV-------KVEFKP-----ATPVNS-------LIFIGYGTTAI------D----------LDG-------------DTAVTS----------------SEQARHIYQPLAQAHVAGRTFNRQIDHSSRRSVWNY-----------------RPL--PQLQ---TTLS-----------SF--------GRAW-----WTNPLV---------QVGR-----------------------------------------------QMSY-----YVKFRQLNVFSQRDTRHSQKRDGLPD--N---FGECINI---------P-----DLVNSGVENNRQSPTYQPLDILGNPGQ
>Node7_95_dist0.5
--------------------MKM-KRTR-----------PHRRR--FRPRLEYNQKKTYPTRRRP----VRRRRRFY-------RRAR--------RYRK------------------LR--------TYHYRFKRIDTMVVTTN-T-------GK---------------------NWNN----------------------NHLTFTLSD-FISYAPA-------------FDYYRIRKV-------KVQVRPRFCLMPSPNGSC--------LRGYGSTTI---IFGD----------LDG-----GA------DFVTT-----------------GPTA---TEPLA-------------NWSSRRGFWQGD---------RGQSRLFRPK--PQLT---VAR------------WFQ-----TARRNL-----WID------------APATDVPHLGLGK---------RMRNPLI---GTRLLF----------LQVQITY-----YVNFRQFLYTHQAK-------------------------------------------------------------------
>Node7_96_dist0.5
----------------------MTRRLL-----------ALRDR-------TFLQRRKYHRRRRAHIGKARRRRRH-------HRGRRQF--RRLLRWRR------------------PR-----KNAIYKFRFRRKYGILFGANTK-------PG---------------------TWHSLNIEDGIDIAGDKGLQLSYDELDHTTFFLNT-FIPGNHGAA--KN-------FDYFKIRKV-------KVQFRPRWNMYQDPLDS-------LGSRGYRHTAI------D----------LDG-----------------------------------------LNDPLA-------------TYSSRRNIWGDPSPIYLQNGRRCMSRIFKAK--PQLT---EQKS-NSHQGKVAAVWFA-----NSRRNA-----WIN------------ATHNKVPHQGL-----------SMPFPKK-----EKFA----------FSVEPTY-----YVQFRQFTLMNTVIPQQENVCFNLKK--N---NSEALNV---------P-----DNRTGKKDQDGESPRILPLIEMTPPAE
>Node7_97_dist0.5
--------------------LPM----------------AV-RRSLYR------------RQRRC----YRRKQRSF-------RRRKGK--RKIVKWRT-------------------------KGGIYSLRFKRSNKLTVAVLTTLR------------------------------------------------------GHFTFALQQ-FILDAKSQ----N--PFNLPFDYYKLRKVLIGVLEGKVEFQPKYSAN-NVL------E-TLPRTGYGSTAR------DYSGFVTHTANFQG-------------NVIAQK--IP-----------NAGSTQRTSDPVA---------------SSRQ-IWHPH---------RGHSRPFRPK--PKLT---TATT-QSA-------WFR-----NSRLCA-----WIN------------SSNPNATHFGLAH---------SMQNPNQ---GTGQYDIA-HRSPLPQYRADIAY-----YVGFRQFT-------------------------------------------------------------------------
>Node7_98_dist0.5
---------------------PM----------------AYRRR--YD-------------RRKPHTWNFRRRRRFHKGGRRHYRRRQ--------QWRG-------------------------RGGFRHFRFRRQLS--LAK--S-------SANVVTGAHYLYVLQLYWAQTALNWNTASIHDSATSDLIAGLVKNYQIQDHYTFTLND-FLPKQVA-------------FDYYRIQRV-------KVEFRSRFNATNTPTNSH--------RRGYGSTTI------D----------WDG-------------NTSTTV------------------KT---LDPYLVEH--------SDNHSSRK-VFNP-----------------RPK--PQLPITDTTTS------QQAATWFTP---N-----I-----WIN------------TAGHDVEHYGLRF---------SMHNPDTPLAGRSYLS----------FQLNMTH-----YVLFR----------------------------------------------------------------------------
>Node7_99_dist0.5
--------------------MPVARRDR-----------AFRRR---RPRQTYGQRRPYSERRRN----YKRRRRLYQLYRRAFRKTR--------RYRR-------------------------ASGVYHFRLQRTVTMTMGRETH-------GS--------------------APWNK----------------------GHFQFTLNETFIQ-NTFT----NKYGYSLP-EYWRIRKV-------KVQLMP-----QQPVNSPPS---TADSKGYGHTAL------D----------QDG-------------THIDPP----------------SGQS----DPLA-------------NHSSRQGYWHPE---------KGHARVFGPK--PELTVDNTTQT-----------WF--------RRAL-----WLN------------CSDTDTPHYGLGFLLSDKPQYNSKPSPAASRTVYSAYKCA-QVSDKPYFTVEITH-----YVQFRQFPYQRKHHPEAASDEEELDA--N---APNCQPV---------P-----DWLDPDVGLDYDKPQSEPIYSKCMPTE
>Node7_100_dist0.5
----------------------M-RRAR------------YRRRQWYR------------ARRRP----SKRRRRFWKEGRRKHRRRI--------AWRKQFFYFLAKPQIVYYIDQGTRKPTLPEGGFYSFRFQRTDHIQIAPNT--------ISNYLGIPDIDTAKYPIQGDLEPSWNT----------------------GHWTFTLED-FLP-----------------MDFYRVKKV-------KVALPP-----TTPVGAQDN-QTFEGTKGYGATEVQATIYAD----------HDG-------------DTIQTT----------------SDET----DPVA-------------NQ-SRR-WWNIP---------RGHSRVFKPK--PQLS---SSTQGQGVAPIYASVWFN----N-----LAPTRSWANPVN---------TTNTSVSHYGLAF---------SMPK------GAGELD----------YKLKVTY-----YVQFRQFG-------------------------------------------------------------------------
>Node7_1_dist1.0
--------------------MSMPKSNS-----------VYRRRQVQR------------RRRRAHKGYHRRRRRWFKWCKRRFRRKRGV--QRVSQVRR------------------SRSQEKTKGGFYELRFKGTVTITSRSGPSQT----PVP--------------------AFWNS----------------------EWFSFTLNE-LWDEADHKSIDFAYIPYILPFDYYGLRRV-------KIQYCP-----ATPVTVL--------AAGGGSAAI------D----------LDG-------------DMVKAA----------------DGNA---YDPLSVGGILSNSPVQNVNQQSRKKLWNHH---------IPHSRSFRPE--DQLR----ATG-----------WFN----------P-----WIN------------AAPDDVEKYGLGW---------SLEKPEG---AKGPIE----------FRAQVRF-----YVQHKQFNAVNL---------------------------------------------------------------------
>Node7_2_dist1.0
--------------------MSM-YRAR------------WRRK--YRQRKGYAQRCYYPLRRRM----LHRRRRLYKLLRKKYRRRYGK--KRNTRFRI------------------RRFYKIDQGEVYYFRFTRAYAVQWAKTTT-------FSTVVHLGKQTYSPFKDGPAIGTFWETKSLDEIGTKSHGGWVKTVFFEGQNFTFNLEVPFLNQTIGAP--ANRDCYSLPFGYYRVRKV-------KVEFLDITTAITFPLSSSDR-LIVESDDGYGSTVI------D----------LDN-------------NLTLD-----------------RVTQIPPVDPFA-------------NHSSRQEIWYIT---------RQHSRIFRPK--PKLMAQPKKPL-TYGTYQQSALWFEPLSLSN--RNS-----WIN------------PTNNDVPHYGTGL---------SGKTMEVRAASLKDYK----------NKVRVTW-----YVQFRQIPLVHVL--------------------------------------------------------------------
>Node7_3_dist1.0
----------------------M-RRPK-----------AY-RR----------------RRRRGYLGQWCRRK----------KERQ--------RYRRQYFNKVFRRARSHYIKHFNR-----K---YNIRFRRTQKLNVGGESA-------VT--------------------WKWQTISLHGNYGFENPKGDGKTRPDQDLFTFMLEDTYLKINAL-----RMGGYSLAFDYYRIKKA-------KVEFKP------KVNPP-------HPAKGLGTTAI------D----------YDG-------------ESVGPL--QQ-----------KTGRQ---FDPLT-------------DYSSRREIWSPRTPIVSKNISRGHYCKFTPK--PPLTTGDTNVQLISQKFQETAPWFN-----ASLQNL-----WIN------------APAENITHYGMGL---------STYQ------AEYILP----------FKLQYTF-----YVQFKQFNF-------------------------------------------------------RIVPSNTPLKGDAPEAK
>Node7_4_dist1.0
-LW---------------YLMAMSRRYR-----------AYREKMILRPKKGYTQRRVYGKRRRP----YRRRR-----------------------------------------------------GSLHFSYKQKRKIAVAC--NCV----IRT----------------------------------------AANFNHIGEFTFKIRD-KPQQHPMAI--VSSKPVAYPFDYYHIRKV-------KAEFVP-----TCPVDS-------TTGHGYGSTSI------D----------LDGRVK--GR------TFTHST--NT-----------EEPSN----DPLACAIQAPENFQLLVDYASRN-PWEQESPVYEKGTPRGHSRYLRPQ--PGLIAPDPSVA-----------WITPCLGN-----L-----WIN------------TAQA-----------------------------------------------EATG-----YIQLRDFNSTQQKRYNQDPVFDWTSP--N---KDRCSSV---------P-----SEWDEGDIVEQKKPLRTETMYSLDPAE
>Node7_5_dist1.0
------------------------------------------------------------------------------------------------------------------------------------------------------------------------------------------------------------HMTFVINEDFVQRGELT----NDSPYQIPFDYYRVRKL-------KVKFKP-----NTVINS-------IGESGAGSTEI------P----------LDE-------------DYAKTW----------------GPQGYVLQDPFK-------------GHSSRRPIWNPS---------RGQARLFAPR--PNWL---PD-------------WFQ-----QIRNDL-----WRD--Q--------LSIDAKTRHFGLSFMEAEVEPYNSVQQ------GSKLVD----------YQIHDTQ-----YFQFRQFSHTLSPKSLLGPDKNALRH--N---KKECQNI---------P-----SAMNQSVIIQPDQPGKQP---------
>Node7_6_dist1.0
------------------------------------------------------------------------------------------------------------------------------------------------------------------------------------------------------------HFQFQIEE-FISREPAS----NGQYYTMPYDYQRVTKV-------KVEFLP-----ESPLNT-------------GETAI------D----------LDL-------------TEQSVS----------------VDKTGP-EDPLA-------------VQSSYR-LWPP-----------------RPK--HQLAYSVGPHQ-----------GFYPPHVTSQNPNA-----WVN------------SSGVQVPHQGLGFLLLDKIKVISMLKPEI---TDLLYDKS-QISIEPIYKIQNTY-----YIFFR----------------------------------------------------------------------------
>Node7_7_dist1.0
------------------------------------------------------------------------------------------------------------------------------------------------------------------------------------------------------------HFSFCFNS-----------SWN--SKTLPFEYYRIKKV-------KVQFLPKYGFIETPPRSLQN---ISKEKGKGSSAVHCNAFID----------IEA-------------EYVATD----------------KPNG----DPFL---------------SSRRNKWDPRISIKATQLTTENSRLFRPS--PQLTVSKTSTEGQSV-------WFN-----NARRTR-----WSN--W--------IATGP-----------------------------------------------EITF-----YVRFR----------------------------------------------------------------------------
>Node7_8_dist1.0
-------------------------RSR------------FRR-----------------AQRRT------RRKRYWRLNRRTFRQRR--------RYRR------------------KR-----KGGTYNLRFKRSGGCTIGTNVS-------GTGKHPTAVLFYEKPKFNSNLGATWNR----------------------GKFIYVLQE-YIHQSPT-KLYGN--PHAKPYDYYRIRKV-------KVEYLPQFDALNSPQAD-------------GTTAVKCMTWKD----------LDG-----------------------------------------IKDPLG-------------KYSARK-FWDD-----------------RPR--PELSVSDSSGS------------------QRQSRNS-----WIQ-VE--------TSTAENITHLGL-----------HKEP------GLQSLR----------FVIKNTY-----HQQFRQFCWSISAPTEPDVKGSPLEE----------------------P-----EYIDHGGQQAFSHTRKKPLEAKLKPIE
>Node7_9_dist1.0
--------------------MPM-RRKR-----------AFRRK----------------RKRRT------RRRRY-------YRRKR--------RWRR-------------------------KGSWYYFRFRRTKTVEWSY--A-------IG--------------------QALCK----------------------DHFTFIYIE-II-------------PYAIPLDYYRRKKV-------KVTFRP-----PSA--TARQ-LRTNKEQGVGSQAV------D----------MDG-------------NYKVGA----------------KHKT----DSYN-------------NYSCRK-LWQLS---------QGHSRTMRPR--PML--TTSRTK-DSLQSQKAYVWFT-----S--GNG-----WHN------------KENTNVPHYGLGWYLSERLLYNTVDLASW---GD--LF----------YQAHVTF-----FVQFKQSVTTTAKQLN-----------------------------------------------DAEPPVLIQIPIYRIPHD
>Node7_10_dist1.0
------------------------------------------------------------------------------------------------------------------------------------------------------------------------------------------------------------HVIFALQD-FVPNDHT-------------FDYYRVRKV-------RVPFKQ-----QQPSNT-------QSLTSYGHTAY------P----------LDG-------------LTVHSS----------------RNYALHEEDPYS-------------NSSDSR-VYTEISPLVRLVIVRGHNRIFRPQ--PHL--SSAAVTESAA-------WTQ----NSQQRNK-----WIN------------NADTYLSHYGLGFFLAEKKEQTSLLSPTD---GSCVYT----------AKCEVTY-----YVSFRQFSISSPDPQDSQALPGVTSE--N---CGKCLNI---------P-----PEHDVEYEIDGFTPDSFT---------
>Node7_11_dist1.0
------------------------------------------------------------------------------------------------------------------------------------------------------------------------------------------------------------HFSWTLND-FL-------------QYSLRFDYYRIKKV-------KIDFRP-----HSPENTKKH-AVTDKFKDYGSTAI------D----------LDGRGA--GP------NTVFT-----------------ALPPAP-EDPYAQLP--------YTNYSSSK-VWKM-----------------RPR--PELLSSAVATS-RTLFWQWSSLAMSP---NQKQRNW-----WID------------AGNH-----------------------------------------------DVTV-----YVQWRQFSYTNYATQIKLTTGGKPPQ--D---AGECENI---------F-----EVVDAGNFLRRNGPGWKPMSSPSKPEE
>Node7_12_dist1.0
-------------------------RRK------------V-RK----------------K-RRKHVGSFRKRR-----------------------------------------------------GIFEFRFRRSLSEGYEFATT-------SH--------------------VKWNSLNLELQPGSQRNGEPLPPYLNFGKMAFVLGQLFLSQDHI-GVVKNGMVLNLEYDYYRIRRV-------DVDWTPRFRESLSPVNS----------KNYGLTAV------D----------LSG------------------------------------------FDPHA---------------TSRR-KWNNR---------RSHSRVNRPKELPQLITSNTDLQRASRVLQIATIPFQ-----TTRKNL-----WTN------------NARMGVQHLGLGF---------SMQSSTI---GAGEILIP-TQILHPKYQCEIVY-----YVQFQVFNSLRLATGVHKVVVQKLAP--N---IGESLNI---------P-----DSSLNGQEVRINNPGAQLLKIDEPPAE
>Node7_13_dist1.0
----------------------LTKRAR------------MRRQ--YRPRRLYQNRRPFGKKRRTHDGKYKVRRR----------------------YRN-------------------------KGGLIHPRLRDVFAVDFKFSTN-------RGN-------------------KEWNT----------------------GHMTFTLNQ-FLPVNPGGGVPSNLAPIAIPIDYYLIYRV-------RAQFLP-----NTPANSKKQ-KKQKIEEGLGKTRIVEQLWDD----------LDG-------------DWITPT------------------QQFDVQDPLA---------------SSRK-DWHPN---------IGYLRIFRPE--PKLS---TTTK--------SQEKVFPILQNAQKYNP-----WIQ------------PTESEIRQFGLGK---------SLQDPSRLLGGGGPFT----------NQIQTTI-----YIQFTIFL-------------------------------------------------------------------------
>Node7_14_dist1.0
----------------------E-QGAM------------NRRK--FRPRRTLMQRKSFGR-RRQ----YQRSRRHQRMERAPYRRRK--------RYRRQSFDYLFSPRPNQFVDNTTRKPTTDKGEWFHFTFCPAEAQSSATNKAPG----PIANLLEGAQGFYGLPQVQQDGLVSWKTLSQASDIFAEQPSYYHQSG----LVDFTLQKSFLNSHPGRHLVSN--WITLPFKYYRIQRK-------RIEFLEKYVHEQTPKVS-------LCGRKYGS----CLWLED----------FEG-------------HNTQRN----------------SRRD----DNLA-------QFNKMPNGSAERDLSDPT---------RNHSKLFKPK--PNLALKDTPNTNNSLARKYKAIWFNP---N-----S-----WIA--L---------SQADGTETRGMGY---------SLENPSK-----ALYNDL-DKATFPKYKCTITI-----YIQYQQFELAVP---------------------------------------------------------------------
>Node7_15_dist1.0
--------------------MHM-RRRR------------YRRR--KRPRRVYEQRKNYQRRGRSKFASYRQRR----------RRRK--------RWKR-----RTRHSLCFLIEQQARNKTVNKSGFMYMKGRRAQTLTLQTSAP-------GLRIKAGEDLFYPIAPFRNEEPNSWNV----------------------G-IVFQLKDLFVEEQPSED--GNTSVKLYPFDYYRVRKV-------KVTIEP----T--PENSYQD-DGTLELRSYGSTAV------D----------LDG-------------DFVTP-----------------RQKR----DPLK-------------QLKSRK-MWHPKTKPFMGFKGRLHSKIFRAR--PELT---TTG------------IFIPNNYNHAKVNL-----WVNPLM--------ITSDL-----------------------------------------------SVQM-----YIEFRQFA-------------------------------------------------------------------------
>Node7_16_dist1.0
--------------------LHV-GRAK------------YRRR----------------KKRRIHRPGRANRKRL-------YRSLA--------TYKR------------------GRLPTPRRAGMYRFAFKQIREINLMENVS-------KR--------------------LRWQT----------------------GKFTFLLHD-SVPALDNI----NRNPYPFPVDAYRIKQI-------EVEFQP-----PDPVDP-------CLDKGYGSTCL------E----------LSG-------------NTINGA--GP-----------RGWSF---YDPLA---------------TSQKRTTNNR---------KKKARTFRPK--PQLQVSETST--------------T-----TSRRNG-----WINPYL---------AHTESIQHYGLGF---------SIRSPPE-------------------FELQQTF-----YTKFRLTT-------------------------------------------------------------------------
>Node7_17_dist1.0
--------------------MRMRRRAR------------FRRR--YRPKKSYPKSRNYVCRRRE----FLRRRNSKQRERRRPRRRRGR--SRQGRWKK-----------------RWRITAQNKNGFLHGRFERKHY--FESA-S-------PI----------------------------------------TRE-----LFSFALND-FPEKAKE-------------HDYYIIKKV-------KVQFDP----IVHEKNSITN-PESQSPSEYGSTSI------E----------LDG-------------DKVDDT----------------ATPE----DPLA---------------ASRPAIWCAK---------RKGSRVLKPK--PKRLIVNIQKTNDSHT--------------SRRKHITLTRPWIT--L--------TTNGQDVKHLSLGFYI-ENGTINSMGNPSS---GVATIL----------LTVEVTY-----YVKFKHYIWATKRNADPRKYPDRNPA--N---PQNTFNI---------P-----ETTETEVELGIDEPSAPPLVQGLLPCT
>Node7_18_dist1.0
------------------------------------------------------------------------------------------------------------------------------------------------------------------------------------------------------------ETQTTLRD-FMAN---P----FAAGYNLAFDYYRIQKV-------KVGRKPIFDRLQSNLDSVTE-TWSLQDTNYGNTLI------D----------IDG-----------------------------------------FLDPYT---------------STRR---------FLGAACRGHSRIFRPR--PQLLLQNTGTVKQAAAYQYVAQQFQPFRYNKRLRKM-----WPN--T--------IQEDQNVPHYGLGFELHDKRLIKAMSQGGY-----GAKD----------YQVTILL-----YVQFEDFKGAMELQYVIKAHFTDLAA--N---GGECKNV---------P-----TLHEEDLVHEPFPQKRHQKNNKGQPQE
>Node7_19_dist1.0
-----------------------------------------TRR-------VYRARRTLIRRRRSHLGIYRGRRRV----RRRYRRRR--------RYRRQFFLLITRRNADTFISNGSK--------IFHVRFKKESVLTWIVRSH-------AD--------------------VTWNS----------------------NSFLISLQD-FVPNRVGTYVVTN-------FDFTKIRPV-------KVEFRP-----ITDAISAEN-NTASPREGKGSLAV------D----------LD---------------------------------------T---VDPLG-------------FFTSRK-LWTTT---------RGHVRVFRPKQLPQL--TGQSTA-----------WYQ-----TLRIQY-----WIS------------TTNA-----------------------------------------------KWTF-----YVQYRQFQMANPKGVRNAVHALQLQG--N---KAQALQI---------P-----ELVEPDNFIWEDAPVAQTSALIPLPPQ
>Node7_20_dist1.0
------------------------------------------RR----------------QKRRT----FQRKRRYRRSRRRKYRYQR--------KWKKAFFRFLFRKQTLTFLQQPARPYQTNKMGIVHYRYVTAYTMIWAENAVVG----NPENMIQMGDDNYYNYGWDGSPHKKYNS----------------------GAYPFLLDD-VVQFKVQ-------------FDYYRVKKV-------KVEFVP-----TCDTNS-------AECKGYGSTNT------D----------VDG-------------DTYIK-----------------PNQV---SDPLA-------------NASSRR-LVDIFRPMYEHIKVSFHSKIYKPK--PQLIVTSFTQGNQKITTDPMAKLF--------RQTC-----WVL------------SMGLEVPHIGMGY---------SMDT------VDASTEIK-GTHTMPKFQVEVTI-----YSKFK----------------------------------------------------------------------------
>Node7_21_dist1.0
---------------------KM-RRAK-----------LHLRR---GPKRTFEQRKIYTERRRTHAGPSRRKRRFHRGLRDKYRRRVGR--KRRIRFRK-------------------------AAGYYHDRFKRELTLEIADKEG-------KADIIWPNETLYLKKTIIPEIEKAWNS----------------------GQFSKSMGD-FLNQNQITP--TN--PIELPYDYYMIRKV-------KVTFQPGYGAYQTSPQARTK-LHMQAAEGFGSSGV------D----------LNG-------------HTTAKT----------------QGQA---VDPLT-------------NEDSAH-VWNTK---------QGQARAYRPR--PQL--TTEHAY-STA----VSFFFHPKKFN-----M-----WVQ------------ANVNDATHQGL-----------SMQQ------GIGELN----------YTVELTY-----YATFEQTRYLTNELFPKEKSHPARPG--N---LAQSQTL---------P-----LDVNATKKLDQDPSDA-----------
>Node7_22_dist1.0
----------------------M-RRIR------------YRRRRWYRTRKESFLRYFSFGRRRPHPGGYGRTRWKFFWGRRPIRRKT--------RAYK------------------SRNSMKQDPQFYDPRFRKDLDLEVQTKTP-------TK--------------------KPWNTGSIEQDCKKCLQLGTLDLV----HLVHTLDD-FVPKPRGC----T--SFQVPFDYYQIRQV-------KIDYNP-----TNPIGAL---------HGFGTTAI------E----------IDR-----GE------DSKEKV----------------WYKT----EPLA-------------NELTRRNMWNAK---------RKHARVFRHK--ADLR---DACAEPSFTFKGSVIWFQ-----YRPRSA-----EIE------------AFDPDLPHWWLGF---------SMRRPTNLLKGANTLE----------FQVEATF-----MVSFRQFS-------------------------------------------------------------------------
>Node7_23_dist1.0
----------------------M-RQQT-----------ALRRQ--YQ------------RRKRLDEGIYRRRR--------NYDRPRGK--RRRVRYQKLYTDFAPRQQTSFFLENPLR------GGNYIFRFKKTLTVSFTKNATYV----PPGGMICAGHEHFIKGDRCATSQEVWNS----------------------GGYSFKLTD-F----HTN----H--DQELPFDYYRIYKV-------KVQFIP-----MTYTNTS---------RDHGSTAI------D----------LDGRNA--GS------DELKT-----------------AGAK----DPFT-------------NYSSRQ---------YRGTDERGHSRVFKPK--PILPVTDKAD--------------HPPPKR-----L-----VIQ------------SKNYNIRHYGPGYLLAEHTYINSQGRSNGWPAGRAAIYYL-ESHFNPKNTVEVTS-----YVQFKQFPGQKNHVRGGKNVLSLLEK--N---LVTANNL---------P-----TENDITHSEDQELPNRAPARWEQSPAE
>Node7_24_dist1.0
-------------------------------------------------------------------------------------------------------------------------------------------------------------------------------------------------------------VTFQLED-FVNADKG-------------FEYYKIDRT-------KVEFRP-----TEL--SGKI-LRARRELGYGSTSV------D----------LDN-------------QFLRQA----------------DPQS---CDPLA-------------NHSQTQDYWQLPTPAFLPKQTRGHSRVVRPK--PKIE---QSTSNHSG-------WFN-----ADQCDV-----WIN------------GTQTNIYHYQLGL---------SMKK------DSRLFK----------FNLEWTC-----FVLFKQFQI-------------------------------------------------------LQPPVRANLLKKKWPNG
>Node7_25_dist1.0
-----------------------------------------KRRIWGRPRRYYKKRRPFAR-RRQ------RRRQSLTTFRRRFRRRR--------RMKR------------------GRHQMQQKGGVSSFRLKSTETLELATPATAG------------------------------------------------------DTFSFTLQG-YLQKDTK-----T-------FDYYRIRKV-------KVQFMP-----QQEQNNHMQ---KADANGYGATMV------D----------VDG-------------DSTYGM----------------PVQV---YNPYC-------------FHSSIKKMWNP-----------------KPL--PNLAIAQTNH--------------RP---TNGKKTL-----WID-----------YTSHSNVAQYGVGFFLSEDEQYNSLTVPSTFTRGQPPYMAL-LIILAPQWKLHILY-----YVPTIKFS-------------------------------------------------------------------------
>Node7_26_dist1.0
------------------------------------------------------------------------------------------------------------------------------------------------------------------------------------------------------------QYEFSLNT-FLPMDSR-------------RDYYRITMI-------KIALRP-----KMDTNAL--------SRGHGHDAL------DFPDLIHANVPLDG-------------NFQERL----------------STELWVIFDPYA-------------NYSSRR-IWNV-----------------RAK--PTSK---AVSG-----------YFH-----LRPRDN-----GIG--L--------VATANTLIHYGLYFFLGEKVSVNSSSNPAF---GAKKYFSL-DGQPPPKYALRVTF-----WMQFREWNFK-EIGTITHLKYNNVIT--N---EHKNLNL---------P-----TKVETDTIEDFDATDVSALVRS-----
>Node7_27_dist1.0
--------------------MVQMRRDR-----------AQKRR--YRPRRTYNERKGFVRRRRGYESLLRRRRVY-------YTRRR--------RYKQGYFYFYARKQRAFYITNHTR------AGLAQHRYKKDEA--YHPN-S-------GVTMLHEYKNFFGQNLQLPSTLEDLGPISVPEVWNLTTPKSDPNNSTRVETFNFQLQD-FLPHHANTYLRLH--QYQLPFRYYKIRKV-------KAEAAP-----RTMARK-------------GTTAI------DFSGDLTAIVCVEN-------------EFIETA----------------AFQSRPFQDPLI-------------VMTSDTAFFQSE---------NKHSRVFREK--SELH---ATAS-SST----EAGMFH-----STSQAI-----WMN------------AQNENVIHYGLGF---------PLKKPQLFMEGKEPINLP-ELQAPPMFQVPIPF-----YIRFRQLAGSTCTLVRYEHDRAELYS--S---GLVCFNK---------P-----ERVQEGKGLDLQGPGIRQVMGKDEGTE
>Node7_28_dist1.0
--------------------MGMARRSR-----------PF-RR----------------KRRRNHLGYFRRRRRF---------RRG--------TYRR-------------------------SGGCFRQRFRRESKVDYTTNTAAI----PNP----------------------------------------HPEVKARTH--LTLHE-FLPHNPG-------------FDYYRIRKV-------KVRFQD-----RLEVEG-------TAPKGFGSTAV------N----------FDN-------------DLERS-----------------GLTP-----PLG-------------NHNSKP-LWNPQ---------RGHSRNYRPQ--PQQ--QRTTEQTRSTAEQVAVLWFLPTHDNAMLKNT-----WLKPLD---------HTGT-----------------------------------------------QTTQ-----YLQFRQYSL-------------------------------------------------------LQVPVSQPLTDEETPPE
>Node7_29_dist1.0
------------------------------------------------------------------------------------------------------------------------------------------------------------------------------------------------------------NTEFTLWD-YIWNNKDNGILIN--QYCLPVDYHRIRSI-------DIDFKP-----ADPTNAHRE-VTTAEAKAYGMTGI------D----------LDG-------------QFVPNV--WP-----------QPLKKARLLDPYL---------------SAKR-YFNPRRPLFVAQLYRQYSRVFRDK--PQLTANATAALNKSI--------FH----------C-----WVS------------SAGH-----------------------------------------------QITS-----YVFFR----------------------------------------------------------------------------
>Node7_30_dist1.0
--------------------MQM-RSKR-----------ALRRR--YR------------RRKRAHPGKYRRRQRV-------YRRRF--------RHGR-------------------------KNGLYHYRWQFAYKVYWQNNELKL----DGE----------------------------------------YDTM----HMTFNVSD-FVPKGSGP----INKPESIPFDYYRIRRV-------QVEIRE-----TGKLNS-------KEGNGTGHTAI------D----------KDG-------------HCINDI--ID-----------NKEYTAGKNNPFS-------------NYSSPKRRLNAS---------REHERYIRPA--PQLATTRKDSIKKSTQIQLPVKWFQ----NTKRWYG-----WVS------------QSECVVPHFGLGF---------ALREPSPVQYG---YT----------LELTVTY-----YVHFREFNIVAPDHCETEHPLGYKRD--K---RVRCAEV---------P-----QEIDPGGGRSLNKPSAVPLTVGDLPRQ
>Node7_31_dist1.0
----------------------M----------------AYRRR---RPRGCYEQKKPYKKRMRS----FRVRRMWYR--RRLFRRRRGH--RRSKRWRR-------------------------KGGLFEVRFSQSVTISHLQN---------------------------------WPTNNLTAGTGLAEHSVLTIGYLPRSHLSFELND-F----GY-----N--LYLLDFDYYKINKV-------KVEFHPSFEIEDLPINSETD-ETNKLVKGFGSSSV------D----------LDG-------------DFCKTQ----------------TFST----DPLA-------------NSSSRR-FWKNV---------GRHSRYFRPK--PTLL---TYYT-----------IFQ----NNTSSPM-----WLDPYQ---------TADERMKEPDLGFYLTKQQSWNSLTNTSQLAAN---CENV-WPLALPKYKVQFKY-----YVTFRTFGY-------------------------------------------------------MGFPKL-----------
>Node7_32_dist1.0
--------------------MPM----------------PYRRREPFR------------SHQRQ----HRRKHRK---------RQKCK--RRTGRWRQ-------------------------REEVYVYRG-----VSLGS----------GGSLLLVSPGFYWRDNKQKHLLLSWIL----------------------EFYPCTM-------------------YALPFDYFKIYKV-------RVQFLP-----HAPV------FQPQHVQHYGSTAL------D----------YDG-------------DTIVCT----------------GFIS---LDPYA-------------NENCRK-VFNLQ--------RRKHTRVFRPK--PQLATTRNSP--------------A----------N-----LIN------------VAGWDVPHYGLGF---------SQTNPQN------------LPQNMPKFQVNVTL-----YIVYRQFT-------------------------------------------------------------------------
>Node7_33_dist1.0
-IF---------------PLSPM-QRAK------------FRRRQYYR------------RRRRL----FKRKKKH------AYRMQR--------RMKR------------------AR-----ENGLFNVKLTSAETLIIAAQQASR----PVI----------------APATTKWKS----------------------EKISYTLND-FIKKELYTTIPENGWPFTLPFDYYRVSRV-------KADFSP-----NTPLNKKSE-EPDCVHRGYGA----CKVYLD----------YDG-------------NANKTT----------------AKEG----DPWA-------------NNSSRRSYYNLT---------QGSSRIFRPS--PQLMISP-ST--------------APAPLNTLRRNE-----WVG------------STNQVCPHYDLGY---------SLRKQVD-------------------YTVWLTY-----YVRFRQFSGANAISEDTQNKDVDANL--D---AYKALNI---------P-----EVINETPISNTDPPQIVPTLQHTIPHE
>Node7_34_dist1.0
-MM---------------PQMIM-KRAK------------YSRS--IR-------------QKRAHLEKHRRRIRYRENIRRQGRRRKDR--RRSLRWRRMTFHLLLYQQTSFFIDNDQDGLHRNRGGIFFFRVKDQAKARVPGSDALI----PQQKILNIYDIVYLDLEGNIDDARLWQSKNMETYYTAEIPGNYLSQLNVGKHFTFDLDD-FLTRGPG-------------LDYYRINKV-------RVTYEP----VFTPTNTYPK-QKAAGPAGFGQTTL------G----------YDG-------------ENVATT----------------NIQT---TDPIL-------QYAFIHKASSKQTKWNPL---------RRHKRIFRPK--PSLLIANVEEAQGSK-------PLAPACLCHNKRGKPPPRSWIN------------PTNKRWPHFGLGY---------SMQNPE--------------------FQLEITF-----YVNFRQFCCTNSRAPQQQRKKVTAEG--N---AMECIEL---------P-----DKLHT----------------------
>Node7_35_dist1.0
--------------------MWI--KVK-----------ATKRQ--FR------------KRRRS------KRRRG-------TRRRH--------RWKK-------------------------YAGFFNVRILRIFTLQHRYNQSCE----SGE-----------------GPTKSWNSTSADCVILFGSRGDNQPPLQIHGHCKFFINN-FYANKNGTP--TK--THSLPFDYYKIKKV-------KIMRIPRYAKIQVPVNS-------------GSTTI------S----------LNK-------------TLTEKK----------------PAKS----DPLA-------------NTSSQKTIWNAH---------RSASRIFRPK--PQVTASDTSTR-----------WFPPEYSNMQARGL-----WIN--N---------VTHR-----------------------------------------------ETTF-----YVKYELFAEMNNIEPD------------N---TGECLPW---------P-----QVLDNNKPYGELGPVT-----------
>Node7_36_dist1.0
----------------------MKRRAF------------YLRK---RPRQVYAEKAGYKRKRKPHAGEWRRRRRD-------GRRRR--------RFRR------------------IR------NGIRWYRFQRIAPLILDTVSYWM----SST---------------------HWNTFSVDKKTVIKGVQDYIGV-----HWLFPLNDFFIPSQPGG----TQPYYLLPFDYYRIRKI-------KVAFRP-----NVRVNSPSG-IEGSVKKKHSTTAM------E----------MDG-------------QIVVS-----------------ATNA----DPFSHHVTGSQGLTLMRDYQQQE-YWHP----------RGNARITLPK--PKIPIED-SSA-----------WFQ-----NKGRNR-----WIN------------SSLGDVPHLGLGYFLGELIPVPTMQDPTARPAKENLFN----------FALDTPF-----YVNFVQFTYELSASSKIITGDLLFEI--N---FSTCLDM---------P-----ENINQESNLISLQPQPRALIYELSPYE
>Node7_37_dist1.0
--------------------MHK-QRTR------------QCRLQFYRA-----------LRRRF------RRRP----------------------WRGQFYHFMIRKQPVFVIDNSTRNITPNK---FKFRFRQTATLNIALETTVE----SGGNILWIGDKFYFQGDYDKTLVKGFDTQGLEKVDVFAYPGGQVKVHKTGQEFTFQLKT-FLSTGSP-------------YQYMRIHKV-------KIEFQP-----TSPINAT---------AIMGSSAV------D----------LDGRSQ--GQ------NQVHTT----------------SGAI-------------------FISVSSKR---------YTGPQDRGHKRLFNSK--PDLPQEETPEL-----------GFP----NYSRKSV-----WSN------------ASSALVIHYGLSF---------TVEA------GEGDIF----------YQVQTTL-----YVRFLYFS-------------------------------------------------------------------------
>Node7_38_dist1.0
----------------------MRERSK------------YRRT--YKP-----------R-KKVNPATQRRRRRWY-------RRRMFK--RQFPRLSGKFFHFVFRRSVQHYLREPVR-----KGWVYHYRWRRTTSLQIST--S-------GSNMIPVSDLFCLNRLPQEQEEECWRT----------------------NHFSFGLYENFVHDKAGPFLQGNGQPWALPFDYYSIGLV-------KVEIKP-----PIP--S-------NEKTEYGSTAI------D----------YDG-------------ETVKQS----------------HPSA----DPAARGTAGTGLFKQFEGSSSRLSLQNI-----------------RPP--PNLTLTNTQS--------------HP---NSTYAPT-----WIQ------------ATGTDIYHYGLAI---------SLKQPEP---GENPLS----------LSLQGTF-----YCQYRQFS-------------------------------------------------------------------------
>Node7_39_dist1.0
--------------------MHL--KCS------------WRRL---RPRRPYTARRMYKRRRRQ----YVRRRRY-------YKRRRYK--RRQKRYRR------------------EKEVKTDKNGMSLFLFHRSSTITVGSF-S-------EA---------------------KENE----------------------DQYQFKLED-F----PD-------------YEYYRIARV-------KVEFRP-----GSPVGSKDA-NPQTYTHGYGQTGI------D----------VDRGPI--GA------DATVSI--YP------------DVQPWPLEDPLV----------------SRG-KWKI----------RGHSRVFRPK--PQLQYAAHSS--------------GTTAQISEIRER-----WLQFCT--------IETAEDVIHYKSAKFQ-ETETMNSQRN------NLRKWP----------WKLGVPY-----YIFFQQHLISATYCNQSTNSHFKVGE----------------------------DRSEEAKDPRVDSPGLVPLVHSEKPK-
>Node7_40_dist1.0
----------------------MQRKAR-----------SCRRK--YREKRLYAQQRAKPRRRRP----YKRRR-----------------------------------------------------GVYNFRFNREYTLTVSTVTEDN----MGIVVLALGEAVYSSGILQEQIASNWKS----------------------SHWEFHIAP-VIPQLHF-----SNQQYKFPYDYFKIKKV-------KVKYQPDFYLIQTHLNSG------VAGKAHGHTAK------D----------FDG-------------NDAGTN----------------TPEC---FDPYA-------------LYTLRK-IEEI-----------------RPE--PELSTHKSSTNAASFTYKASSLFYQ-----SGKRDA-----LIN--N--------ITNGKDVVQYGLGL---------SMSPRDVLFGGAKRIHTS-MFPAGPILQFELTY-----YVQFRETAWTRPLASPAGLIQTTAPE--Y---YVQCPDV---------P-----EGLTQETLVEVDTPYLWELERGNKPNK
>Node7_41_dist1.0
----------------------M-KRTR-----------VYRRE--YRPGRSNNQQYPTPRRSRDASGLFRRQKQWGQ--QRTYRRRK--------RFNR------------------QIAIKQTQQSIFHFRFKRGTTITFGQKIDLV----ETSKVFILQDSIYKNTAVSEELTSPWSLFSISKKGILYDINRPLAELDDIDFFTFKQHS-FVLARNGG----NIERYVVPFDRYAILKV-------NAQFLP-----CAPQ--------ETTPASYGNTAV------D----------YDD-------------DLTEQ-----------------SKKA---PDPLA---------------SSRRGFYAIV---------RLFSQFFQPK--PRLSGPNLTGKSYNA----VAYLFDPNIGN-----L-----WAD------------CVHFNVPHFGLGF---------AMEAPHA-------------------IQQDITF-----HIQFR----------------------------------------------------------------------------
>Node7_42_dist1.0
----------------------------------------FRRRDWYRPRRLYKFKRVYSKRRT-----GKRRR----------RRRRGK--RRLYKYRK-----------------PKR------NGHYHYRFRRTLWYYAAEDAT-------GNSILGRPDSFYKKQLAMPCQPATWNTKSYKIEKSAKGPGHLEHHSDRKAHFVFALID-----------YQNSQPFSLPFDYYRTEKC-------KVESIP-----QAPI--------QAVDPKVGNTAV------D----------LDG-------------ETLKFA--LP-----------DEEEG---WDPSP-------TFGQFPNKSSRR-LWYK----------RCHTRDFRPE--PQIT---TISYVNTK-------WL--------RRNP-----WIIPLS---------VSNEEVVKTGLGYLLSEVFYINSMTT------GQNPLS----------YQI--TV-----YVQFRKFSY-------------------------------------------------------LETPKVVILTFDSTPGD
>Node7_43_dist1.0
----------------------L----------------AIIRR--FRPKQDYTSRKQYLARRKK--GCYRKRKREFRPQRRKGRRRR--------KWQT-------------------------R---IQFKFARTFAVRVFPVACLS----NQG--------------------KQWETIS------------DKNTIHAPGYTTFTLTDLFLVH---YV-----------FDYYRIKKV-------KVQFGPNFSDVRTPADSPEK-VVNLKGQLYRSTVI------D----------FDG-------------TIIKPL----------------AEQSSPISDPLS-------------NYSDQR-YWNLHAPLLADIRPRWKSRILKPQ--PQLCVDNITS--------------TPSYFD-----H-----WTP--K--------IVTNDGCEHYGLGW---------TLQEPTGANQTKGETL----------FLVPITY-----LVQFT----------------------------------------------------------------------------
>Node7_44_dist1.0
---------------------PMLRRAR------------YRRR--YRPLRGFHQKKQCLRRRRQ------RTRRWYR--QRHFRKAK--------KYRR------------------ARRIHYNK---YKFRF-----EAQALHGVTG----KND---------------------EWQTRSMDTPKGTGAPNFSFFTRSNDGHYSYRMQD-FAPG----------------LDFYKIRKV-------KVELRP----AATPTRTYPI-FPKPYQYELDQTSI------D----------LD---------------------------------------Q----DPLA-------------KHSSKRDYWEEESQAATDIEETGHSRMFRP-----LDAREATV--------------QPLDNNVTGKGL-----WLK------------ASKEGVPHYGLGFLLSE-----SILNPESLWIGNGALE----------FQMKNTR-----YVELKQIA-------------------------------------------------------------------------
>Node7_45_dist1.0
---------------------AM----------------AYKRRQWYR------------SKKRSHPGATRRKRRDIRYGRRRFQRLK--------KWRR-------------------------KEECYTIRFKKHPAIVLATEIT-------EATIVVFVDYFYKALTQTNEEKLGWESLSLTTGAKIGTPFQTLLAKIHEDSSTFTLTP-VMTIEVKDA-----------FDYYPIKNC-------KVEMRP-----STPITTIGQ-LRTTRQQEYGHTAI------D----------LDG-------------DKIETA--YP-----------ETHQH---SDPLTVIELWIHEFQYIPNFSNARQIFAPA---------RGHNRVFRPK--AQFK---TSV--------------QPAVANYDQRTP-----WIP--N--------LALVDDVKDYGLGFFFRERFALNSMNRPN--------------------FQFTVTY-----FVQHRQFC-------------------------------------------------------------------------
>Node7_46_dist1.0
-------------------------------------------------------------------------------------------------------------------------------------------------------------------------------------------------------------PSYQLID-FYTEDPPAGFLNNTAPYLLPFDYYRVKEV-------KYEFWPTG----SPGNS-------QQGKGFGHTALWCIFWIDQSHVKDQPADLDE-------------NDTKQT--AP-----------DAFQG---KDPLK-------------NYQSRK-TYDS-----------------QPK--PAAT---STDVDHSY-------YFKPFVGNPTNRNK-----WLV------------AALD-----------------------------------------------QATF-----YVHFRQFTSHTGNDLYGGHGQPILLK--N---GKPRPNV---------P-----KNLNINSILNWDPPDSQGLIGSWAPDE
>Node7_47_dist1.0
----------------------M----------------AGRR-----------------QRRTRHLGTSKRRNTKRK--KRRFRRRK--------KWRRRFVHILHQRQTPFLIANPSSSTTKDRQAFYQFKFRRAKHLSWATNRS-------PGGMVGNGDAFYYRCGTKNPPTEDWNSKSVPYVIALETQIPTVAALLVLLLLTFQLSDLFTAGDLNGIT----------YDHYRVKEI-------RVELHPQYATRLTPANSRDE-KDKAEAEGYGSTAS------T----------LDG-------------NFVIY-----------------DTTK---IDALL-------------QHSSKRNFHVYT---------RSHNQFFKPE--PTLA---ANA--------------L----------I-----WID------------ATPAAVMALGLGLHL-----CNSIEQPDGVSVIDRQQHPL-AQGIAPRHFVIITY-----YLQFR----------------------------------------------------------------------------
>Node7_48_dist1.0
---------------------PM----------------AYRRRAQFRPARLYAYLRLFVKRRRN----IRRRRRIFSAPRLAYRRRF--------RYQF-------------------------K---YHFRFLRLATIAISKVSE-------GQ----------------------------------------AERVPQFGQFIFKLKN-FIEVHISAPIISN--PVPLSFDYYPIRKV-------KVRYLP-----LYPKNSL--------NAGYGSTAVATVWLTDYSPAIIAEVDPDGRNR--GY------SFVRVD----------------AEER----DPTA-------------NMSSRR-YWNPPRPLYTPYWDRGHTRIYRPK--PAIGTTNVT-------------WFEPMLVKDQAIQL-----WVN------------NTGAPQSHYGLGFFLDELLVHTSMKDPRVTLGGPESRN----------YQYEVTY-----YIQFR----------------------------------------------------------------------------
>Node7_49_dist1.0
----------------------V----------------KIRQR-------QYTAITPYVRKIREHAEAFRRRRRLHR--RRRYQRRR--------RYDK------------------HRGSEPTKNNFFTFRFRQQILLQIIHAKA-------RT----------------SRNIKVWST----------------------RYFHFTLSP-FLADAPTAA--LNAVSYHVPFQYYKIRKV-------KVQFLP-----STPLSA-------IEPATLAHSII------D----------LDG-------------DTEKPA--IP-----------GALES----DPIT-------------NSSARK---------F---RRQGHSRVFTPK--PRL--SAIGS--------------------DNPRQA-----WVN------------VAAENVKNYGLGF---------TMMGPESFSGQNAQLPNT-IEEPHPQFTVWVTY-----YVQYRQFV-------------------------------------------------------------------------
>Node7_50_dist1.0
--------------------MTM-----------------FRRR--YR------------VERKAQLGTSKRRRRWQKPRQKTYRRKS--------CWRK------------------GRLPAGNKGGVFSIRFRRILI--LGDNTKNL----PSS--------------------MAWNALNVESRTQSTTINGPQGIN----RLFFAQSD-FMTLSKSVLLPLNGLICRIPYDYYRVRKV-------KIEGRP-----CAPVTSS--------SKGFGSTAV------D----------LDA-------------NRCELT--IP-----------NTPQS-------------------LQNLSSRKALWNPAPPHATRWGARGHSRVFRQK--PELD---ISESRSAS-------FFHP---QKKRRDG-----WIN------------QEGEDFQHYGVGFIFGENKALQGMQDPE----GSGNLV----------FKM--SF-----YVQYRKFD-------------------------------------------------------------------------
>Node7_51_dist1.0
----------------------------------------FKPR--FRPRREL-------KSKRT------RRRLL-------FRKRR--------RYRRQGFHYLLSRESSYWIDNMSK------VKVYEFTFKRNVKLMFNLDQTEP----PNG---------------------KIGTISLPTTPLNPAPGEYLHQKQEAGHFKFAISD-F----PCGILTYN---YPLPFDAFRLRQV-------KVHFEP-----SNPLNQDAS---LQGWTGFGHTEL------H----------LGGR------------DCYVKE----------------VMQILAGGDPLA-------------NYSSEKTYMSVALALIFGIKRQQHPRIFRPK--PTLT----TQ--------------IPTPDN-----APPLRTWIN--I--------IASSDDVNHYGLGF---------VVSIPSI---VSGEILGS-FDDVWPQLQVEVAF-----YVQWQQLA-------------------------------------------------------------------------
>Node7_52_dist1.0
------------------------------------------------------------------------------------------------------------------------------------------------------------------------------------------------------------HAAFSLND-FVQQAPGVTILLNAFKGTVPFDYCRITMI-------KIEMLP----NGHPVNGMDK-AVSQNSQAYGTTSV------D----------HDS----------------------------------NHFDS----DPMA-------------HASTRQ-IWNHT---------RGHARLHRPT--PYLS---SSASVQVA-------WF------QNRKDA-----WQH------------NSGGNVTLYGLGF---------SMNEPAS---NENQYEMG-KKGVVPQYQIEVTF-----YVQNRQFALVHPSQQIGTTLHALVRI--S---SKKCHRS---------P-----DTYDTLWQLNPHTPYDFRIFMPDIPKE
>Node7_53_dist1.0
----------------------M-RRVK------------RSRR---Q------------YGRVS----FRRRKRNFG--RKATRERA--------RWRKSQFHQLNRVHTKVYVGNDTRQLRRNQFGLFHYRWRHEHNVEVWPEGK-------DG----------------------------------------LKQYEEAKPFTWSLKD-FIHKTPHQAIAPQ--RHILPFGYYKIKRV-------KVQFKPR------V--TP--------VTSVGNTLIVALYWRD----------LDG-------------DYTVKP----------------KALCHDIYDPFAGAIYGQNNFDQVCQSSSKRNEWNLG---------RGHTKIYRPK--PEMRVSPLSSADQSN----ATTWPQ-----ESKKGTTPERTWIK--V--------ITIGT-----------------------------------------------KITL-----YATFRQGSF-------------------------------------------------------ENVPA------------
>Node7_54_dist1.0
--------------------VPV----------------EGRRR----------------RRRRV----YRRKR--------RYRRIRSV--K---RWRR-------------------------PDGRFFFRFSITPTSWAGF--P-------GENIFHAQDPLFEDYLDQVQTPRLWNALDLDRPDGEIGPGAKIVIREDQGHFFFTVDEIFVWPSPGVKIPAKSRPYKLPFSYYRIRKV-------KVSLLPKLTRVSSKCNQ-------LLGRDYGF----VLFWLD----------ADG-------------NSQISY----------------SSETEEFTDPVA---------------SPGL-EWDWG---------RLESGPLKPR--PYLSVDGAHSG------------------NNKRRQNAPYRQWIN------------SSNE-----------------------------------------------KIMT-----YVQYRQMV-------------------------------------------------------------------------
>Node7_55_dist1.0
----------------------M----------------ALRRR--FR------------KHTRN----FRRRRRL----RRPFRRRR--------SLKDKYYLFLFRRHDTFYIKNAVK-----KNGAYRFRFEQVSSVLVSTSST-------SL--------------------LYWNT----------------------GVFVFVLVD-FIPKDCA-------------FDYYRIKKV-------KVEFLK-------PACCA--------MKMHGHTEV------D----------LDG-------------EYTTAA--LP-----------DSTNS----DPLATLIVELATFMRLPNMNWRR-IWPI-----------------RPHLVPKLPVSNKEAV-----------FIQPAIDHSKKRKI-----WSE--I----------SQQKTAHAGLGF---------SVSKP-QLWRSVIWFV----------WQVTVTL-----YVTFREYNFQNPGIVPTQVQLRTRNH--N---ADECGNI---------P-----AKLDGGTRLDLELPG------------
>Node7_56_dist1.0
-------------------------------------------------------------------------------------------------------------------------------------------------------------------------------------------------------------YTFYLQE-FLRENPA--------------NFYRIRQV-------KIKFLK-----STPINSH--------NRGFGSTSV------D----------LETREV--GD------NTMAGS----------------KEQT-----PFA---------------SSQK-YWNN-----------------RPK--PQLTVATTNTM------QLMSLWFSPEIYNSQGYSL-----WNN------------AAMADLPSYGLGWLLGEQRQVNSFEEPRK---GD--FKPE-NAELSPMFQLELQF-----YVQFRTFACAASVLRK------------N---VYECSNI---------P-----EKPDIPEGLGTNRPRPMVLIAKTLPW-
>Node7_57_dist1.0
------------------------------------------------------------------------------------------------------------------------------------------------------------------------------------------------------------HFTFTLHP-L----PSIAVFLSIRQHPLPFDFYQINKV-------EAEYNP----YNTPFDSVDH-DRTVPQRLYGSTAI------D----------LDG-------------DYSCRT----------------GDGE---CDPFAQANTIANLFNFRKNNSSRR-LWNHQ---------KGHSRKFPPT--PQLT---TIES-SSE-------WVKPTLENQRRQQL-----WIN------------TCTFDVNYYGLGS---------SINQTYPLRIAHDELQGL-AKRTLPIYQIQVTL-----YVQFKELAY-------------------------------------------------------IRLPRVPPANLA-----
>Node7_58_dist1.0
--------------------MGI----------------AYRRR--YRPKRLYTKRRNITRRRRL----FRRRRRQWQGKRRHYRRRKHR--SRVTRWRL-------------------------RNGFIHYRFKRKQNVVIAHGTTIG----SQRNLIITPDRFYVVISVEGDEYTDWASVSVEAERHLQNNAQGFQVFWAGGAYLFALTG-MTKQSPAA----Q--HYKQPGDYYRLRHV-------RIEFHATYKPEFMPNNSP--------SHGFGQTAI------D----------LDA-------------GIILSP--FP-----------DSVPT---RDPYA---------------LSRH-CYTFKSPMFEYAAQKGHTRLFIPK--PQIP---VT-------------VFK-----VARRDL-----WIN------------ENGGNVKHDGL-----------SMHG--T---GEMAVNAP-NIAKEPVFQPKITY-----YVEFRRLCFTGPKLQGLTKAGQGDQE--N---REECLTI---------P-----DLADDGKPIYINESQEEDTRPTNQPQE
>Node7_59_dist1.0
----------------------M-RRDR-----------VLRRR----------------EKRQA------RRRRFHYCTRRQRRKRAGK--RRSMRWRR------------------FR------STFYQFRFKHQFTMRLRTNDN-------PA--------------------MRWNSRQLNAKDAKVQTPVNPKRSPKHLHLTFSLRD-FNAQNVEGR-----------HDYYRLKKV-------KVEFKP-----QTPTDSP--------LTSFHNTAL------DFSPQEESAAVLES-----------------------------------------LSEPFS-------------NVSGRR-LWGPT---------REHHRVHRPK--PQL--QNTSAS-----------LYQ----YSKKGDL-----WIN------------TTSEGEYYYGIGF---------SMKEADVIAQGEGTVHAS-KGVESPQLEVDVNY-----YQQFRQYT-------------------------------------------------------------------------
>Node7_60_dist1.0
---------------------PMRHRAR------------SRRR---RPKRVYGQRRAYDKYRRT----PKRRRRFYKTQRRLLRRRELK--KRKGRWKK-------------------------KAGFYHLRF-----LEWSAIQT-------PD---------------------ELQP----------------------GYYRFTLNE-FVPTH-WA----G--EYALPVDAWRIATV-------KVDQRP----SGTACNS----------SRFGYESY------D----------LSE------------------------------------------YDPYP-------------NFTSKR-LWND-----------------REK--PRVP---VSIT-----------FFE-----NARREM-----WIN------------TSNANLHHFGLGFLFGRPYLWSSFNH------GDTAMAMK-QAGTAPQFQVEITF-----YLQFP----------------------------------------------------------------------------
>Node7_61_dist1.0
--------------------QQMDQRLR------------KRQS----------------RRRRKHLGSYRRRRR------RRYRRRRGR--RRQDRYRQ-------------------------RGGIMHFRFRRTANKTINLFTTIY----DAF--------------------IIWSS----------------------DKLIVVI-------------------YETPYDYYHLEKV-------KIEITP----LTVPKNTQ--------TRGQGRTRI------D----------MDG----------------------------------RKPNN-----PAG-------------QYSSRKIRADP----------RGHDKYFKPR--PQMCVADNSTQGSSVAGQQKAVWINP---F-----A-----WIK------------ASNENVEHQGKGL---------SQNGGIG---GEQSPVRK-PHKDLPKFKQEITH-----YVRFK----------------------------------------------------------------------------
>Node7_62_dist1.0
----------------------MKRRRN------------FRRR---RPRKIFLQCRPHGKKRQSYVGGDKRRRK----------------------FSRQFFHVLFKTQSTYYIQNPPRKSSEDK---FNFRFRRTWMGTWGLNATLQ----HGC-----------------EPAPQLRS----------------------ERFKFKLDD-FARAAPG-------------FDYYVLKQV-------KVQYKP-----TNPVGSI---------MEYGHTQI------D----------YDM-------------EPLDTH--VP-----------RSHST----DPAA-------------NYSSQK-LIDVN---------KGHSHIWTPH--PQLPIIDTNLE-QGWDFQTAAAWYLPLSLNNPQRNR-----WVT-LQ--------VARGRATPHFGLGYILPEVYKMTQQQGPSK---GETPLA----------FHVAISF-----YVAFRQFAFTSRGLPTKTRTALNEKG--N---YEKCKQV---------P-------VDICQEKPMTSPLKPEVLNGEPPEE
>Node7_63_dist1.0
--------------------IHM----------------AYRRLTWFK------------LRRRY----GRRRRKV-------WRRRI--------SWKQ-------------------------KGGFGHFKYKRVGAAEEPQGTG-------PL---------------------GFQT----------------------NSFDFTVHD-FLQLNPKH----DAAKFAKPFDYYRIKKV-------KVKMTP-----NTPKTTKYT-GKTTYDRGFGETAI------D----------LDA-----------------------------------------VIDPFV-------------NTSSRKIRVQPL---------KGNSRIFRPK--PKLS---TRPGNVVVSDQAGAGWWQP---SKPRKQV-----WVN------------AYENEIPYYGLGY---------DVKPPEKRRGGA--YS----------YWVEATY-----YCKIKQFG-------------------------------------------------------------------------
>Node7_64_dist1.0
---------------------PI-YRAG-----------AYRVA---R------------RSCSALLPNYHHRRKY------MTTRRR--------PFRR------------------KQ------NCFYHFKFKEEQTVNLEQ--T-------RR--------------------AKWTS----------------------NHFEFTLAS-FLNQNPQVA--LNPHQYELPFEFYRIRKV-------KVEFAP----YRIPAASCGN-LDKQIGQAYGHTAI------D----------IDG------------------------------------------NDPLP-------------NYSSRKNLHNLRDPNLQTALDKCHSRIFGPK--PRLWTGEYQTADDSTWSERTALWFQPLGGNSHRKQL-----WIF--A---------LFGSATRHHGLGFVLSEDTEQNSINGPHTCRMGNGTLV----------YRVENTY-----YVQLREFSF-------------------------------------------------------KDVPNLPKIGQNEPPAQ
>Node7_65_dist1.0
--------------------LLM--RVR------------YKRQCWYR------------DRRRT----YRKRRRI---------------------FRR-------------------------K---YFQRFKRKAAIIITINTSRN----SGG----------------------------------------YNQIRHAGLAAFTLDD-FAPQWGKAHQYPN--PFDLPVDTYKKSQI-------PVELMP-----VIAFQS-------QEEVGFGTTAV------D----------LDG-------------TTTRT-----------------TETT---YDPFACDNGGKRGYIELINMSSTR-FWDER---------RGHTRIFKPR--PKMK---VSTMTKTH-------GVLPGRRNPAQRNA-----WIN------------QGRNTVPHWGL-----------SKEQPVT-------------------YKIQYAY-----YVQYRQFA-------------------------------------------------------------------------
>Node7_66_dist1.0
-------------------------------------------------------------------------------------------------------------------------------------------------------------------------------------------------------------FLFTLDD-FMLAGPGGCIRGD--ICALPFNYYPILHV-------RVDTIPKAALTDTSNYAK--------GYGYGSTRI------D----------LDG-------------PFLIQ-----------------SSSAGALTDPFA-------------NFSSLRKHWRPPNPIFTSVLLRDHSRYYTPD--PPVD---SYCK-QSASLQRFAFTFSP---N-----G-----WIN------------AADTSVPSYGEGY---------SMKH------GH--IA----------FEVGITQ-----YVNYRQFAQLTENRVRVNKLPRLLDM--N---WYQCKDI---------P-------LAEGFAQPTDPPLKTSILVVPQPPE
>Node7_67_dist1.0
--------------------MPMRRRQR------------YKRR--YR------------KKKRT----FRRRRRAW-------KRQP--------RVRK------------------HRHLTPNKRGTYHFTYAQHYNLNLGAQTTEL------------------------------------------------------GHLELFFND-----------PVHPVIIKIPFDCYRIEKV-------RVEFKPGY----APSNSHQK-ENSAIVKWTGQTPI------D----------LDG-------------NLTKAT----------------NDPT---ISPLS-------------AYTSRSKIWNS-----------------MPK--PNLT---KSTH-ASIQGKFQATFF--------NRIQ-----WVD------------GTNTDVRHYGLGF---------QMEKPGPAYASNDQYQ----------FKLEATF-----YVQFRQLIAMFVECPKVADYYMYVEQ--Q---PATCDTL---------P-----DTAERISKSDNNRSQSHAVQHQENPSQ
>Node7_68_dist1.0
-MF---------------KGMPM-RKAK-----------SYRRR---RPRRGYPQRPAYPE-RRTHIGSSRQRRKWHK--RRRFHRRTGK--GRGDRYQRQKRVYLFKFQTCTYVDCSASY------GIFTTRLRRILLLTCADQAKYE----SLMKTAKSTDLFVESLLHAEQGAEKWDSLTLGKTFALKEEGIPLGPYKKWGEYGFSMGD-FIPVAING----ESLPFVLPYDYYKIKQI-------KVDFKPLLTRNTSPINS-------EATEGYGHTAA------D----------LDG----------------------------------IQEQA----HPLCLIMKSPNNWAQMQGHSSRR-LWSKR---------RGYSRAFKPI--PAFGTTDTTTCNLSH--------FAPKTFNARRRNQTPKQLWIN------------TGNEDKDHFDYGF---------NRQDKEELTLSQRTID----------FQIQLTH-----YVQFD----------------------------------------------------------------------------
>Node7_69_dist1.0
------------------------------------------------------------------------------------------------------------------------------------------------------------------------------------------------------------QLTPTLTG-FG-------------AFTLPFDYYRPRKV-------KIKFLR----FPSP--S-------------GHTAS------D----------LNG-------------PFVTI-----------------SPETEI-YDPLA---------------SSEK---------IKAAMVREHSRQFKPK--PQL--SDST-------------WFQPLHTDTKYRWR-----WIQGLI--------VAPDE-----------------------------------------------KVTL-----YVQFVKFRL-------------------------------------------------------GELPPY-----------
>Node7_70_dist1.0
--------------------MGMSPRSR-----------AYRDR--YR------------RKRRC----QTRRR----------RRRK--------RYLRPLHRVLFRRHSNFGLQNGLR-----QGDMFHFRFVRTTSLTFAK--S-------TE----------------------------------------PHVSMDQGHFQFTLHD-FISL----------------LDYYRIRKV-------KLVLRP-----AGP--S-------QLAKGLEHTLI------D----------MGG-------------SFAESG--KI-----------SGPQT----EPWS---------------SSRKLEWEVI---------RAHSRYLDPK--PQLT---NEIE-----------WLKP---NNTRQHN-----LTN------------ANDSDVPDYGVGFWLADSHCMNSLDR------A-GEVQVK-IDVRDPIWNMQVSF-----YVQWRNFAPITKFQKNYKKIKYRLLK----------------------------ELVERGQKTHGNDPGTRPMGRSAEPSE
>Node7_71_dist1.0
---------------------PI----------------ATKRR--YR------------RTRRQ----YRKRRKNKKNVRYRWRRRK--------IWRR-------------------------CGEVYHARYKRAFSIKIYGMTTTD----KLM----------------------------------------GTLHEPWTHYSFTLNDIFWEVNEGTFINGNPNAYFIPFDYHKIKSV-------KIEFGP-----QTPGEPRDM-K-SPENHSTGTTVI------D----------LDG-------------NSICV-----------------KEKRAYVSDPFA-------------NFSSKK-IWNQN---------RGHSSYWNPY--PDFASNTSSTSGHSLKDQFEARATKP---NTNRANL-----WIQPLS---------TSNEAAPHFGLGFFF-EQEPVNSLHEPLA---G--SLH----------FEYEVTL-----AVKFQAFR-------------------------------------------------------------------------
>Node7_72_dist1.0
----------------------M-RRLR-----------PWRRR--YR------------RRRRPHPGEHARRTRTHRHSRQTYRRRQGK--RKLLKYAR-------------------------KGGLFEYLFRRFKELDLEKSSNKD----APR--------------------VEKQTVNLEGVALVILSGILYIKKYFTGHFSFQLPD-IVQEGPPA----N--TYVLPFDYYLIKKL-------KVSVQP-----KAPLDSLVV-RKSRSVRGYGITAV------DFSTILVPDRPYDS-------------DYLTQA----------------TGTT-----PWS-------------NRSSRRVAWAPQ---------RGHSRVWRP-----LSMSQAETA-SSRSWQGSAAWLNPLGTNYHLVSS-----WMN------------AKNVNVPHWGLAVILPETETVNKYDS------GYEIQE----------IKVKLIY-----YVRFKQFAYTSGLLDQGPIIQTYLPE--N---SIDSLNP---------P-----LPLQGTTTFTAKEAKPDAIGLIRRPTE
>Node7_73_dist1.0
--------------------MSM-RKAR------------YRRQ--GQLSRCYNTARPFTQ-RRPN-GQYRKRRRA---------RRKGR--RRQDRFKR------------------NRKLTVIKEGILNFRFKKTNPLIISHQTR-------TV---------------------QWNPVSVDRNNITRPVQREPGIN---KHWAFQLQD-FLPV---QVLTGK--QWTLGFDYYRILQV-------KVQFRP-------PTNSV---------GGYGHTTF------D----------HDG-------------NSLQPS--LP-----------DGDSS----DPLS-------------VYSVRR-VWNCQRAQFTQKQNIGHQRVLKPK--PILR---VGTA------------------NVERSNL-----WIE------------TQGE-----------------------------------------------KTTK-----YVQFRQFAAQSEPAQAKGNEYSPLDS--N---AEICGDI---------P-----DIEEDGIGVPVPVPGTTKLERKDTPVE
>Node7_74_dist1.0
----------------------L-GRVR------------YRRR----------------RRMK-----DRRGRRLFKGHRRRYRQRL--------RWRR------------------TRT----PNGVFKHRFRQLDKLPISTNHSQC----SQA--------------------LDWGKHSIFHNTRLDKKALEAQKAKPKSHFAFHLKD-FLLANSNSP--INPFPYPLPFDYYRIQKI-------KVGFKP-----ACPLNQL--------HRGFGFTAL------D----------LDG-----GH------QFTMT-----------------QSGD-----PYN---------------SSRR-LWDLE---------RQHSRFFKPK--PVVALHVQST--------------QPTHDN-----QAPCRQQLN------------TVSETVENQGLGS---------QMTNDDC---ANAVLKLM-NTSILPTYHAEHFF-----YISFRQNAALKGPRLVIIDGGVDFGA--N---WLECTQV---------P-----DKINEGEQLCANFPQLT----------
>Node7_75_dist1.0
----------------------MEARER-----------ARRRR--FK------------KRQTK----TKRYRKHKV--RKAYRRKA--------KWER-------------------------DNGFYHFRFKGSEMVQWAEETTVL----DWR----------------QMEPPQWDD----------------------DRFSFRLSD-FTTQRLG-------------FDYYRIKKA-------KVTFKP-----SQSQQPSGQ-MYPLYEKPYGHTAM------T----------LNG-------------DFLSSQ--PP-----------DTLTT---FDPFA-------------NYSARM-YPNPA---------RTHSTIFTPR--PHLDIGITASTNQSP-------WFTPNKPNSQCRN------WLNPLQ----------TGPDIKTMGLSFVLCEGVQIASLTD--GCLEGDGKYG----------FAVTLTF-----CVQLKQFAYVTGKKEENQDIIKLIIV--N---SSGCANV---------P-----EETDEDKGLAWHKPNYHVLTYEEKPIE
>Node7_76_dist1.0
----------------------M-----------------NRRR--YR------------RRRRV----YKRRRRF----RRKFRRRR--------R---------------------TR-----Q---YEFRFKRQNTLTYCA--QVE----PNTCILADATKFFTKMKTQMSRTKPWNC----------------------K-IGFTIAD-FGADTDGMNILYAKAPAALPFDYYRIKQV-------KVFFRQ-----PAPMNGT--------GPDRGSTAI------D----------LDGQSK--GK-----------------------------------LEPMS-------------NNSSRRCKWNNE---------RGTSRLFAPK--PQLTLSEQSTKNKTRSAQDQSPWFT-----KKQKGP-----WVN------------HTNI-----------------------------------------------ELSF-----WVKFQQFTS-------------------------------------------------------NNFPQETGLLNLEWPSQ
>Node7_77_dist1.0
--------------------IPMQDRKR-----------PFRRRQWYRPSRIYTQKRQHKRRRRA----YRRKR--------RYRKQHGK--ERGGRWAK------------------PR-----KSGFYHFRF-----VVWSESASAQ----DGVEVLDGCDRFYQAILPAPHQPEKENS----------------------DHLTFSMSDKWLRHNNGL---KN--PIPIPFDYWPYRQV-------KVEYQP------TNVNE-------TLIPGYGHTAW------D----------LDG-------------EYIPS-----------------SSQTKPQPQPLA---------------TSRK-YWGVT---------TRHKRVFQPK--SELTIKNTSAKHEAAT--------------NSKRTV-----WLS------------SSQRNIPHFGCPYLLTEAFHLKSLHPPTP-------------------YATKPTF-----YVRFRQFA-------------------------------------------------------------------------
>Node7_78_dist1.0
------------------------------------------------------------------------------------------------------------------------------------------------------------------------------------------------------------HMQFTLGD-FVILDHIC----NPAFYSLPFDFYRIQRV-------QVNFSP----AQPPYNSVTK-IATAGEQGYGDAAIFNCLWTD----------IDG-------------NPVIKT--LP-----------HQPAEAQSLDPVR-------------NFSQRQSIWTPQ---------KGHSRCFRPK--PRIATQTYAVA-TSFSDRVAPAWFN-----S--RHA-----WVSPLF--------LAVNTNVSHYGINF---------SLQQGW--------------------FKVEVTF-----YVKFKQFAFIHLNLETP----------------------------------------------------------------
>Node7_79_dist1.0
------------------------------------------------------------------------------------------------------------------------------------------------------------------------------------------------------------HFTFLISD-FVNTSSA-YALPT--RYAIPFEYYRIRKV-------KVDFQPRCQKTNNPVQSN--------GTGWGSSAV------D----------LDG-------------PFAPKL----------------NKQS---VGPYA-------------NKASQKCQLALN---------VGHSRIYKRT--PEIA---TST--------------KPQLCKPIDKTG-----RVIPVC---------TAEEEAMHYGVGF---------SIHQRQAIFKALGIYVGV-PKEDIPLLKAQIEW-----YVQFAQHVS-------------------------------------------------------ASKPKPPEYEWSGAPAE
>Node7_80_dist1.0
----------------------M-QRTT-----------SYRRR----------------RRRRK----QRRRRRHTT--RRKGRRRT--------R---------------------GMK------NVWNFSLKYVYTITVTNNST-------AP--------------------CGWNS----------------------GHYQFTEDD-FLTRDPA-------------FDYYRIQKV-------KVQFLP----ISTPMNSVVK-APATISRSYGSTAI------E----------RDG-------------DTIWTF--TP-----------ISAEN---KDNYANSSDQKNVYIEKDNSSSRK-IWRPL--------TEGHSRITRTK--PEL--TETESCNVSV----ASVMPT----NNHRRC------WIT------------NSGKDISHYGLGWWLGEKPQVNRMNAPDTRLRGDADVN----------LQLELTN-----YRKFQQFQ-------------------------------------------------------------------------
>Node7_81_dist1.0
------------------------------------------------------------------------------------------------------------------------------------------------------------------------------------------------------------KLDFTLRD-FTPIVTC-------------FDYTPIRKVKWKAEEFKVEFMP-----NKLVTQ-------IHGMGHGHTAIFCVLWNH----------LDG-------------QIPIPI----------------SASKNTVLESFA---------------SSKL-FWCP-----------------RPKHVPQVN---KSAV-----------IFQ-----QMVRNT-----WHN------------SKRNDIPHYGLGH---------EIPRPYP---GVKILI----------FQLVVTI-----YVTFRLYTT-------------------------------------------------------VTAPEAGPLGFGTGPRE
>Node7_82_dist1.0
------------------------------------------------------------------------------------------------------------------------------------------------------------------------------------------------------------YFAFILRD-FRPEG-V-------------FEYYKIRKI-------KVKFEP-----NVPVSTG---------SGYGQTAI------Q----------IDGRNP--GS------WVLAKV----------------GDQI---QESYA-------------PHSSKR-TWTP-----------------RPK--PNI--AACSTPDESD----GALHYAPDPRNTKRKTA-----WINTII--------ITANKLVPYFGLGF---DYPKVTSISDPSG---GFSDAKEQ-AYGYAPTFQCEQTF-----FVQFRQLMA-------------------------------------------------------IEVPAVIKLYIHDTPSE
>Node7_83_dist1.0
--------------------MRM-QHKR------------FRRR---R------------KSRRV----CRRRR----------RRKNSR--RRGLRWRR------------------RRNTVDNENGFYTYRYRRGEIYALHKIAA-------ND--------------------IAGTT----------------------NHYFFSLPD-FAPPSSQMPIAEP-------FDYYRIRKV-------KVEYSPNY----EQIFSVEK-YMSLEKRLYGHTAIPCIVYTD----------LDG-------------NAWDTT--KN-----------NTTLRYIIAEPYAIREVDINQFNQYQQLSSRRHFLNP-----------------RER--PELS---SEAQNNHVTWQIAGQGHKPHRKNSRQRSVPPDQEWKA------------LTDGDVPHYGLGYILSEGPYFTSVPKQAA---CEGPLQ----------YQWKATF-----IVQFRPFIH-------------------------------------------------------LKLPGRVSLKILDAPGE
>Node7_84_dist1.0
---------------------PT--RVR------------Y-RR----------------AKKRL----FMGRKRLGR--KRAYRRRRGR--KRQLPYKR------------------QRNDAIVGGGLYELRFKRAEPLWWSTITALM----TPQN-------------------HDWNT----------------------DHFDFEIND-FIPQDAGS----VMEAYQLPFGYYRIRHL-------KVEMRD-----ESQSASMLQ-FTTPNNQGYGSATV------E----------HDG-----------------------------------------IQDSFA---------------SSRK---------YAEIHAQFHSSIWKPK--TKLAVKNASTA-NSSSKIPASGWYCP---NAKKRMLEPDRKWVN-----------ITTSANVPHFGLGLWLEEDTEYTSAWQPTS---GLIHKSPT-LKLVQP-FKV--VV-----YVQFPQFAF-------------------------------------------------------IKEPAWCELSLAALPAD
>Node7_85_dist1.0
--------------------MAMARRNQ-----------AYRRR--FR------------RKRKF----YQKRR----------KRRK--------RYRRKFIRFLYRHKTKFFYKHTLRSQTSNKCKVYLFRFKSPPTATLRWATTMG----SEPYILPTGNQIYSAYLNPNERAATWIDTNESQLGNGRLDAKPKRKI----EFTFGINW-QVI-NGP-------------FEYYRIRQL-------RAEFSP-----TLPIDGW--------KKIGGGEAT------T----------LEG-------------QGMKTA--IP-----------RAGPT----DPLT-------------NHSSDR-FWVPQ---------QGQSRYFRPKIRPKL--QKFSTI-NSITWQAAAGHFA----HSTKKSI-----WAN------------QSNSEVGHFGLGFYLGEEKIFNTMYQ------GGYHYW----------YQVFVTF-----FSQFRQFCHTTCR--------------------------------------------------------------------
>Node7_86_dist1.0
------------------------------------------------------------------------------------------------------------------------------------------------------------------------------------------------------------HFKFTLND-FIKRNPGCLLRKK--VYQLPFDYYRIGHV-------QVDIMPRYYKASKPSKQYLK-QQSAGHKYPGSTAQ------D----------LDG-------------DTVKT-----------------GMEK---VDPFA---------------SSRKSVWDRD---------QGHSRIFRPK--PQIA---LST--------------HPPVVI-----I-----WID--L--------IAPDDNVMHYGLGFPLTETVQFNSLRNPQPIQCGLETKDSN-EERPMPRFKIKITY-----FVQFR----------------------------------------------------------------------------
>Node7_87_dist1.0
--------------------MLL-KRPQ-----------AYRRR--YR-------------RRRD------RRRRWT-------RRRR--------KWGK-------------------------QGSFFQYRFRANQTLAMNGNTSFQ----QPD--------------------VKWYQLSCRLAPPEWGHQPALTHY----HLEFTTAT-F----GGLKLIGD--EYDVPFDYYRIIKV-------KIQFLP-----QTPTTD-------AKERGTGQTAL------D----------LTG-------------DEDQTL----------------GPVC---FDPLL-------------SHESRK-WWSFT--------NRGHSRIFYPK--PSSTSSLTATEDPSFSPQLPSKYFQPTLENNAIKEM-----WCK------------VSGADVPHFGLNV---DTQWINSPQCPDDTYLGEGAHLCD-TGNQVPKFKYQITT-----YAQFRQFA-------------------------------------------------------------------------
>Node7_88_dist1.0
-----------------------------------------RRRQLTR-------------RRRPHLGVYRNRR-----------------------------------------------------GIQHFRFRRWHRYKFQVNSS-------RV--------------------LGWNT----------------------GPFQVTLSD-FIQ-AMM-TVLQN--DYLLPFDYYPIKKV-------KVEFAPNYAYNHLQISSANQ-ITAMSTGGYGRTAI------D----------LDG-------------GKENPA--LD-----------KTGNKFFLASPLSHVR--------LIHRSSRR-IWDPVTGQFVKTKERKHSRIFRPK--PQLVVTYTASKNQSASMEHKVRWFGPALKNSASRNI-----WINPIS--------VPAHEGINHYGVGYAL-----ITSGRQPVT---GSWGRY----------YEISMTI-----YIQFIQFNFQERPLLSEKPSPKDLIP--N---RAKCLNV---------P-----EQLDNDRAVPIDAPEEAIIRLVSHPPG
>Node7_89_dist1.0
--------------------MPM--KHT------------HRRRQLYR------------QRRRADLGVFTRRKRQYRVWQR--NRRR--------AFRK------------------AW------AGLYHFRYRRPCAKKYKE--V----------------------------MPAWETVNLESLIIMADPILTNPIW----MLTFCLQQ-FLQQASH-------------FDYYGIDKV-------KVEFKP----MPDPKNTMAS-K-YHEGREYGSTAIYFLWWQN----------IDG-------------DYVDST----------------DAKV---VDPYA-------------RHSTRR-FWTIR---------RSIARIFRLK--SQIVASDTHASAKSVTLMSCAPWFAP---NNTFQNQ-----WIG------------SCEDFTPHYGLGN---------SFKIPKSKFESNSQPT----------FQIQMMY-----YAQLRQFA-------------------------------------------------------------------------
>Node7_90_dist1.0
---------------------EM----------------AIRTRNVYR-------------RRRG----YRRRRR------RQFRRRRHG--RRYIQHKT------------------QTGITINQGGFLNYRLTQETLITLGSCATLD----TSQ---------------------AWNHSSLKNIRQKHEEGAWFILHKFINQFTFILHP-FV-------------WHKIPFDYYKIRTI-------KVQYFP-----LTPATHPHA-RDNDRKRGFGHTDF------D----------LSG-------------QRAIL-----------------TPKH---CDPLL-------------NYSSRR-VWNPN---------RRHSRVFRPK--PKLA---LQA--------------SPKLGNNVRRQI-----WVN------------AYKEDRPHYGLGFFLDEDIAVNAMQKPPD---GYLRVG----------YRYTVTY-----YIKYKQLNV-------------------------------------------------------AKQPLYVPLLPIESPDQ
>Node7_91_dist1.0
----------------------A-----------------ERSR--YR------------R-RRR----FWRKRRVLKTQRGRYRRRQ--------RYKK-------------------------KGGIVHFRFRKRLVWNVITRDILG----TRKVILAQGDVFWCKQVGLHQ-NLEWNRISLETAEGAPIPSDDNSGF----HHSFQLAD-FIDRSIAVKIHIN--DYGMPFDYYRIRKV-------KVVYKP-----ISKTHS-------TWGRGQGMTAI------D----------LTG-------------DFIGAA--MP-----------RGDLISQVHDPYA-------------NQSSRR-RGDPE---------RAHSTIFDPK--PWLS---TTSTAKSVERMPATSTFKP---NTSRGNL-----WVN------------MTSKDVQHKASGL---------SLQHKDI---GSTTSK----------RYCDITF-----YIQFRQCLLTRD---------------------------------------------------------------------
>Node7_92_dist1.0
----------------------------------------V-RRQNYRQKRQYVARREYSRKRRVHVGVPRRKRKKMKEEKRQWRRYRGK--RRLFRFRR------------------CR--------VYDFRFRRGDREEFSTNTG-------HR----------------------------------------FSKVQPLGVYSFTLTD-FHPAQKAHK--ANAFPYQLPYDFYAITKV-------KVEFLP-----LTPTKSVEN-CSQIQHRPYGSTAI------D----------LEG-------------QTVNSQ----------------FSIQGELTDPLA---------------SERR-YLHDT---------RSKSTILRPK--PQLT---LQSDSFQQ-------WWH-----SKRKNI-----WIH------------AYNQTWSHYGLGI---------SMGIPEL-----EKII----------TQVAWTI-----FVGFKRYT-------------------------------------------------------------------------
>Node7_93_dist1.0
------------------------------------------RR--FL------------RKRR-----YRRRRRLFRYAERPMRRRR--------RWKK-------------------------RGGVFHFKYRKLFSLHRGKNPF----------------------------ATDWCT----------------------GPYEFTLQP-PISSEPST----N--AFKLPFDYYKIKAN-------KVELLP-----SRPLIS-------------GSTAI------D----------HDA-----------------------------------------LVDAIA-------------GVSARR-VLNIE---------KGHSKVFRPK--PQLVVCSIEKPNDSDAIKAVANHYEP---RRSRLNQ-----IIN------------VSNDHPKHLGLGL---------SMKKPDPAMDSNEDYN----------FQIEVTY-----FVPFRQFMSFTMSMKVQTNQTVFAQR--N---GPTAHNI---------E-----DFIDRGGNLSLVAPKVEPLKIEAQPEE
>Node7_94_dist1.0
------------------------------------------------------------------------------------------------------------------------------------------------------------------------------------------------------------HFAFKIKD-FVRAGAATPIVSNSRPYTIPFDFYRIKKI-------NVPLRP-----GAPVAP-------LMAQGHGKTAI------D----------LDG-------------DTVAKN----------------AVKS---FDPIG-------QFHRLTNYSSQR-HWNNPKGGFEQLFRKNHSRGYRPK--PPPRVAQTKTSSTAGSWTQSPLLFHP---ESGGRTVAPLKKWLN------------PTGK-----------------------------------------------EVTY-----LIQFRSFND-------------------------------------------------------SDFPLVPN---------
>Node7_95_dist1.0
------------------------------------------------------------------------------------------------------------------------------------------------------------------------------------------------------------YLKFSMQD-FLSQFDANS--DSSKPCYLPFDAYRIKKF-------KLQYQP-----IET--N-------MEKKHYGSTAI------D----------LDGEIE--GG------DIIQL-----------------GSIA---PDVLA-------------KSSSRTGHWLK-----------------RPT--PQLL---ANN----------------------RRNV-----PLR------------VVGPNLNHYGLGFIISESELAQSMAN------GEARLI----------FVIRLRY-----LVQYRQFG-------------------------------------------------------------------------
>Node7_96_dist1.0
------------------------------------------------------------------------------------------------------------------------------------------------------------------------------------------------------------NNTFTLND-FLGSKHGAD--TNKEIYAISFDYYRIGKI-------KVKFTP----P-FPVGSD--------ERGNGNTAICCVFWPD----------LDG-------------GYENVA--VP-----------ETRQDVPRADPLA-------------NPSSRR-CWSPEAPKMVKIRQMDHSQIFKPK--PQKRVAGVKCENKSFTEKYLCIVFTP---N-----A-----WIN--A--------IAQHK-----------------------------------------------EITY-----YVEHQQYEFLNKLLTMEDNCCFDLRG--P---NGEAYDV---------P-----EHSIRLEEVDHENPAVLKMQIIMIPSE
>Node7_97_dist1.0
----------------------------------------LRRR-------WYNQIRWGAKRRR-----YMRRRAWFKI-----------------RWKT-------------------------RGPIYTGRFKRTHIIVIQLAST-------EE---------------------SWNAPTLEGTQPVVSPQFGIPTAEHSGVYAFFLRE-WYQSAEST----E--DFNKPFDYYRIKKI-------KLEFYP-----EVPPNS-------VQDTGYGLTQI------D----------LDG-----GN------QVLMKT--IP-----------DLPQS---NDPFA-------------NYSPKR-VGKT-----------------RPK--PKL--STARAD-QSD--------FQP---NDDRRNA-----WVIALF---------SEYGDVLHYGLAFVQSEPVHINSMCQPEDFQRGSCEMEPA-GKMPAPQIRLDVTY-----YVQFR----------------------------------------------------------------------------
>Node7_98_dist1.0
----------------------M-KRSR------------YEPR---RPKRGYIQTEPNNKRRRA----FRCRRQRGL--RRHFRRRRTK--RRVYRWSQ------------------LR-----------LRFRKEYTIGFAKTMA-------PA----------------------------------------TKQLVVSDQFSFELED-FKKRCPHTRLRVQ--PMALPFDYYRRRQA-------HVEFEP-----GSPSSSQ--------ARKYGSTAI------D----------HDD-------------NTVNS-----------------SKETIKTEDPYI-------------NICTIKKAWDAP---------RRHSRVLRPT--TIN--ADTNSP------QILAPWFTP---P-----Y-----WLN------------TAGA-----------------------------------------------SVTY-----YIEFKQYVYTCAAPAKSNQRKREWCE--N---GDACRTI---------P-----SKIQSGSLLDVEQPIYAALKLSSSPQE
>Node7_99_dist1.0
----------------------M--RVR------------FRKR----------------RRRRNYLGNNRRRRTHYRWERKEFRRRR--------RYQRQVYAVLFNQQTSPYLESRPN------NGLFQFRVSIEDLITWAMATA-------GD----------------------------------------LPEA----HYQFNLTD-FIPPMILT----HKVSFALPFSYYNIRKV-------KWHFIP-----QTPVNS-------SEAAGYGHTAI------D----------LDG-------------THLELS--AP-----------RAMHEKELHKPEAFIWEAPEKFNSFLNHSSRQTYFNP-----------------KPK--PKLF---SSD--------------QPPMQN-----V-----WIR------------TAEPTVPHYAWGLLLSDQPQYQKMPLPNADNLASKIFTAV-RLNRIIYFQVGIDY-----YVHFGQFT-------------------------------------------------------------------------
>Node7_100_dist1.0
------------------------------------------------------------------------------------------------------------------------------------------------------------------------------------------------------------SLTLHLAE-FLHNNRG-FLWTN--PYQLPFEYYKIKKQ-------KVQHNP-----QQPVDSQSI-AKTYLQRGGGSAAY------D----------HDG-------------GSVETT----------------DFHN---CDQVYQPEVQLSGFHQCNNVSSLK-YWLTQEPIYA----KGQTRVFTPK--PRI--TIVSP--------------N-----AIKKQM-----WLD------------TTNKTLPFYGLRYYFLEDVIQGSVPCPDR-----GALQ----------LSLQVAY-----YVQFRQFPATDGDM-------------------------------------------------------------------
>Node7_1_dist2.0
------------------------------------------------------------------------------------------------------------------------------------------------------------------------------------------------------------SFPHHLQTPTIRLPDPKQ--YTNLPYILPFVYASIKKV-------QAQKHP-----QQDL--------NKAHKLYGETAI------D----------LDG-------------ELVEIA----------------EPAT----DPIPRTAWQIKQPNQVVNFSTRR-YWEN----------RNHSKTFRPL--TLLL---TASPRLSAAALLEATLLQP---CSGKKNPAAARHWLY------------VEGQNTELKGFGWWLAEDVIVTGLKLTQF---TIKVVE----------YQIQRTI-----VIIYRNFYK-------------------------------------------------------GPKPCHWKTFDYRAPVD
>Node7_2_dist2.0
----------------------LIKQAR------------YQRQ----------------SYRRAHISLLYLRRRA-------KRKREAR--KRHLKFHERFFTFEVRNLSGHKTEEHTRYSKKSGPGIYHWRFKTTAYLNYRYSWD-------QKTTIGMKKRMVVEIINERAETEAWFFLSLVYLQKFIGS---HRT-----LFQFNLRQ-HLRLPSG-----ALVGAVLNWDWYRLKKV-------KTEYDP-----KVYKEKP---------RNNGHEDT------E----------LDG-------------ECNKRY----------------TTQTEVAQDPFI-------------NNSSLQ---------IYLRITEVHSREYSPK--PEP--CETDTL-----------MI--------KKEI-----WIN------------PQQG-----------------------------------------------RITE-----YVKFQQLNC-------------------------------------------------------TSRPGPTTLKEEEPPCA
>Node7_3_dist2.0
----------------------GKRRYR-----------ATRIR--YQ------------KIRRFTVGQPRRQKQLILSAQKKLQRTKFK--RAIIRYPA-------------------------KGHYFHFRYQKGQSPYVAGKPSSG----SKFKMFELGGQMPETSNAGIIEMIVWDKVELYGGVGLGRRRRDTKVDKGKDFFNFQLQT-HLRL---ACMSVN-------LDYYLILDL-------KVDDKP-----LFNGQQ-------KDQRPYSSTFL------D----------FDG-------------DNLTLA--TQ-----------KKGRE-----PLIQHAYGANGFATIKNKSSER-ALNP----------RGHSRLLTPM--PKIILL-THR--------------M-----SLRLQL-----WLS------------LAMLEIEHYGTGT---------TMDVPKVTPKGQ--YV----------EQYKVTF-----YVPFTQYQCVQE---------------------------------------------------------------------
>Node7_4_dist2.0
----------------------MPPKSR------------PKRR--PR------------MQRRP----FTAGRKMALTSSKRSRRTGGK--K---YYRKELYHFYFEQEYPFLNQETNK--------FFHLRLHQNQQFVVEPLALEP----LCL--------------------KEGPARSLQDKGQGNTATDWTVISEAPEWWSFLLKH-FLRTLGNA----ANCNPVYP-DYVQLRQV-------KIEFPP-----STPLVGR--------LDGYGKTNFLEVVLKD----------LDG-------------EYAKKV----------------AEQPLDTKDPIA-------------PFNLRK-NWEP-----------------RPK--PPLF---STPA-----------WLA-----EQKNNY-----WSH------------GAEDPQTGYGLPYKL-ETRDFPTMRSPTG---GHIKHR----------YYFKFSS-----YVAFG----------------------------------------------------------------------------
>Node7_5_dist2.0
--------------------LIIEHHER------------YPRTQAWK------------NQRKTHHGFQKKRRRL-------WRQRQ--------TWRR------------------AR--------IYHIRFHHTKGVDHKEGSGME----PVTEVEIEIDPVFIWYTDLNTRIDKYTTEKVQEHYYSYTPKLRLGKELGTQNMPHVLTD-----------PEK--KITEPFDYYQLKSF-------KLTMKL-----NALVNL-------------GSTAP------L----------SDG-------------GYVEKK----------------ATIG---KDPFNLLNVAAAHWNQTTEVKQAL-AIKPR---------KGHSKVYKPN--PKFH---TTGGRWGNQRSPAAVWY------NEDSSQ-----PIQPLQ----------AQGLITHYGFGL---------TFTGPNQ-----VKRS----------YSIPKTY-----FVVHKEAYPTKPQSILLHQTSPEIPK--N---ASTCENI---------P-----DKLDRGKVIIPLVQASGFKTALQIPSA
>Node7_6_dist2.0
----------------------MTKRLQ-----------SSKRRQCFR------------YRRRRHLHDPKRRRRNGPNTRNEHRRKRGD--RRAARWKK------------------VFPATKNKSDYGKFRFRIMDYKTIGQPHS-------DPIVLQKDDLLYCRKMGTPQAPIILEG----------------------DHYHFHMNS-FLMHRPF-------------FEYIKIKQV-------EVGVFP-----DTQAYS-------------GSVTI------D----------LDGQIG--GK------GAPKL-----------------AGHF---EDPLA-------------FHCYRR---------TEEAQNRQHSRLVKQK--PTLILSGIQNT------------------NKGKLDA-----WTN--A---------NNNNKIVHFGIRM---------SALTVGI---KKKILI----------YKVEVSY-----MIKFQ----------------------------------------------------------------------------
>Node7_7_dist2.0
----------------------P-TRPR------------QLRV----------------PRQKT----YRRRKGG-------LHRQE--------RYKQKYWHFLFRQTIAFMVVNDERR----LGGQYNKRFGSATDTKVTD--RRI----IYN----------------------------------------QYSHPRLAAFKFQLTD-FVPITGEP----PGTKIPLPFDYYRINKL-------KYQYAPRLSLLLSPNNAVKE-DKIQDFRKLGSFKK------D----------LDG----------------------------------DEAEG-------------------LDNKTAGKEWWQKP---------KSHSRIVTPQ--PSIA---TFS------------EFEP---NQTKTTWMQNQQWVN------------ILGKGVAHFGLGN---------SMKKAQCTTLNNQKFA----------CQVFVTF-----FTQARSILYTKPNQNGEETFVDVIRG--A---PYSCMDT---------P-----SFPDDGRQLVSPTPKPIPIEMIEGPAE
>Node7_8_dist2.0
------------------------------------------------------------------------------------------------------------------------------------------------------------------------------------------------------------DVPFGLNQ-FYRNIYDVKLVPQ--KNALPYDYYRIAQV-------KLEVGP-----NVPREP-------TSGKDYGETIV------T----------LDG-------------DTYTNH--EA-----------ECPKHDLNVDKLK-------------HFAPER-MWEPS---------KGHSFMFEPK--PEI--NGIQT----------------------KQKL-----KTT------------VSID-----------------------------------------------NISW-----YVKVRQCIYWNDAIKQDQMRIHDLNV--T---AIEAHNV---------P-----KCADADDLNYMQIPAFVALSHPLDPL-
>Node7_9_dist2.0
----------------------MRQKAR-----------RRKRT--HR------------KRHTGAYPLRSRRRKATRGIRQRLRRKV--------MWKR-------------------------FARFILFKYRKQAAEEWKNNSA-------EG----------------IDLTLQWEAKSLEATSTFVIPCLMFDGTGATSRAAFILPH-YLQVLTGYFVEIQ--RGRQPFDYFRIKKSGDTMEGVQVSIRP-----QAKDNSE---------ATFGT----ARILRD----------ADW-------------EYVLAV--VP-----------KTKKW---IDPYSLLGIDLHHFHGVGNYSSRQ-QWNVP---------SGHSVIVRPK--PTMNAADPPSTCDSKVRQEQEKWI------SAKTYG-----WIN------------TTLLDLIRYGYGFFASDITWCNSALCPKNALANSNVFN----------FRLEVVG-----YIHFQQFM-------------------------------------------------------------------------
>Node7_10_dist2.0
--------------------MTL-RRDK------------FRKRGWYR-------------RRRS----HRRRR----------RRRR--------RWKRQYFHILWIDATQEFMQNHAR-----QSGLWFFRIVEHWRIQLIKCRS-------PNEILTVGDGLWHAIIPQVCKHAQWLV----------------------LAFTFHLNE-FSPTQTNQNLCDE-------NNYYRIRWI-------AVDAHP-----RDPGNTE--------HEGHGNTPV------D----------QDG-------------FMVPQS----------------AHQVIAIPTPIT-------------QHSQCT-VWDPLKTLFKQKPYKDKSKVFKPR--PNAITTELQTTRMAA----STPCY------APSKPQ-----WVHPVV--------VATNFSTAHFGLGIFLTQKALLNGLNGGTYTVRKAERET----------YQKDAFF-----YVQFTQLKMMGPRAQQLAKFKAQYQP--H---DWECLHI---------P-------IESDLPVNDWASIQAILHQQ-----
>Node7_11_dist2.0
--------------------RAMKRARR------------KQKV--FKEQPPSINARGYDKRRRA----KQRSRSYIEVRRDLFTRRY-------LGKQRQFFLFLLKNRRSHFVENLNR-----RAQHFMFSFGATPSMAGNIPAGPE----PRD----------------------------------------ENGGRELDQQKFELTN-YWYHSVPN----DNLAGQAPFQYYQVRSL-------KVEYGPA------GQNTIGV-RSPIASKGYGTTAY------D----------RNG-------------DAWPLT----------------GEQT----DPRY---------------SPLHQVFHV-----------------RPH--PSLSLTGVKSS-----------ILSPLACGNKRGGE-----YLD------------AGEHDTQSYEIGHNVTQGTIYNSMKV------KSDTVR----------YKVDISI-----HIQFSQFAHHLILYHRNKSNESNLPD--N---NVDLEKW---------P-----ETVTHATALNPTPPGWTDLIVIKTPPP
>Node7_12_dist2.0
--------------------IPMSRRAR------------LDKY---K------------EKRR-----FRRRRE------KRSKVRD--------RVKR-------------------------RDGVFHYQFRKVQDQYVKS--K-------IN----------------------------------------LETYPEIGAFTITLKQNLVKGGNAT----DRGMYATPYDYLGIYEV-------KPEFQPPNQRSTRSLHGPTK-ETVLMAKAYSNTTI------K----------LDG-------------KQSNQR--IP-----------KDTMSQTKLLPNG-------------NLSTTK-LWKQT---------YNHDRVYQPA--PKLIVTTGSPSHPDIMPQLPVYHF------TNLKNI-----YLN------------SCVENLDHYGLGF---------SLGHREPPLRELGLTD----------FETGSAY-----YVQFRLFKFTRAPAQTLKNVDVPLRS--N---GGEASRI---------H-----AQSATGRLWPFQKPEKAWLEID-----
>Node7_13_dist2.0
---------------------AM-NRAR-----------LRNKK---IPQREYMHRRGFGRRKRP------RLRPKRG--KKEFMRKN--------KYRQ------------------VS-----KSNAFHKQFKESYNIQPGGPTI-------YGNLVDIGQIFYRHGVKGTVGNFEMVS----------------------KQFLFTLEG-FLFI----------------FDYYQIAKV-------KVTKID-----QFPVNS----------ENFGTSAV------D----------LDG-------------DYTVIA------------------SAVAKHNPLF---------------HGAR-HWNIPNIFGPQDWPPGHSNVLRSE--PHI--QTIATP-SELHKSRINIPICP---AKPKRHK-----WVK------------FGDL-----------------------------------------------DITL-----YMKVGSLITIVARQPKYATREWSVDS--N---WREGENL---------N-----HTIEASKTMSPPEPDVCVVRKLGLPSE
>Node7_14_dist2.0
--------------------MRR-RRKK------------E-HKQFYR------------R--RSHYGGWQKVRVIYKIGHQPAKRRE--------YLMNHFLHFIFNIWPIEFVTNPHKLATKDKGGFFHYSIRKIWLMNACTAAAAR----ELAHMLEGTHEFFENEPNYPKCGASALPLTHAGQKYQLHNKLRYISVRNQKGPAFKLAE-VLP-NEHRG--DH--KLVTPFHYYRIAKI-------AVKFYP-----ATGETDL--------HRAWSTYPL------D----------RDM-------------DQLSIG----------------LDEP-----PIS-------------NDSCEK-KTNP----------RHYANIRKPE--TDVK---AITS-THI-------FIQ-----TLPQVV-----WVV------------AGEL-----------------------------------------------CVTT-----YVTYR----------------------------------------------------------------------------
>Node7_15_dist2.0
---------------------TINGKQY-----------AW-KKRWFQ------------VRARQHHMEWRRRRNV---------KRQ--------RWQTPFYSFITKHQLCLLIENGISHRTVNKGGVDAVRFIRLYQHKYQMTTKPL------------------------------------------------------EHYIFILID-YVAYTFANPILGE---FILPFDYWRIEAI-------KIEHLPQFTEV--PITY-------QKIKEFGSYTVFSMLVSD----------EQS-------------DSVTSE----------------KNNQKKFYDGLL-------------FDSYQM-TWNPL---------RGHTGIYPPQ--TQL--TNKKPQAMQVETRIALSFT--------KRDI-----WLN------------AEGWDLLHWGVGL---------QAAH--Q---GIAYYW----------LLNPVTM-----VITFRQFSLSAKS--------------------------------------------------------------------
>Node7_16_dist2.0
--------------------MPMATRQK------------WKRK--HGPRVNYGAQRVYEQ-RRI----CKRRRRILQEWMTLYQRRG--------KFRR-----LTKKIEKYFIMNSNRL------HMYRNRLKRNNQ--SVAGLE-------AP----------------GGAIRRLDTYPVKKGLHTGKAGHRSQIWVHEGVFNIVLIE-FSTTKSNRI--CQDYRYGLPFDYYIIHTI-------KVRLIP-----KIPL------LYCVGQSEAGHSGN------D----------LDG-------------NPGQQQ----------------TGAP---TDPLP-------------NLSSRQ-TWFTQ---------SGHSRIFSPD--PKI--SDVKFDTLQLN---LSVWLM----------R-----WIQ--L--------VNSMEQLTPFGAGFFIPENFDRNNPKKPDGQTNGH--LQHR-SVGLNDQVNNLVSF-----YCEFRQTNGKEYGNKKLLNDAHPKYY--N---KPELHNT---------P-----DPMKILVSCTKTAQQTDPLTQRQYPQD
>Node7_17_dist2.0
--------------------LNM-GRAK-----------GA--------------------QKTE----FRRKRKEAKGPRDRHRKQK--------R---------------------FEYEAENK---FVLRFQRVGAIQYVFLENLA------------------------------------------------------GQFVFQAES-LTIVLGA-DI----------FDYYKLRET-------KVEYRPPQSPQRFG--P-------------GAIYA------D----------LDG-------------ETPIVW--TY-----------FDGQP---DEPIA-------------SYSSKRAIYTK-----------------GPR--PTLQCTATSPYSFQC-------PVMPQPMNSSDADL-----WIS-----------IEFGKRVMLYGLGF---------ARKIPTNYEANQKPAV----------YRSSATY-----TVNFEQFLYEKENIKWGSRKIDHLNP--N---LPNCQYE---------P-----KALEPPFPIEEENPPRP----------
>Node7_18_dist2.0
----------------------L----------------GRSNK---R-------------GRRPHIGPKRRRRVELR--MRALKKRV--------T---------------------QKQYQENRGGFHHYRYEINSFQTFITQTEAN----PYLNMNLLQDRFTGNDLNTGFRKIEWNQTALYCVLAGRKSGHITLWMGAKNRVVFILTD-FINQSWG-------------LEYGKLRRV-------KVQYIP-----QNGHKL----------TIWDQTDA------G----------LDG-----GR------RTVTDA----------------TNEH----DPYE-------------SLSSGK-FTDVESPLYLTADFRGHSRQYRPK--PKIAVKVQAWA-QGI-------EFT-----TELKNFTPVRKWVQ------------QLDRTIQHSGLGYILSDQGALNSLQSKRPETDGHGNLKSP-TIILLPILQVAVTF-----FVTFKQFPELYPGRGLNDPHFDPLPK----------------------E-----EPNARLLAPLPSAPTVFSKQVGQPPAK
>Node7_19_dist2.0
--------------------MSY-RRVQ------------WRRS--FRPRKCQWARKQLAQPRKK----FKKKRRYLKLHRKEVRRWKRK--RRPLRMKR------------------AAYYEQDKSKVFHFRFRRITIIGVQPNGDQG----LSHPLTTGGDSFHDAKFLEKDSGFQWSQEDIRGNCGAGHTGYRNRAKIKCDFVTLNLGH-FRYRSIY-----NPDRLRLPFTYYRIKRT-------TVEYKPDQKES--NNSSPER---TVMAPRFGHTPSENIMGGD----------VDG-----------------------------------------AHDPLS-------------FHSPKS-LWQTGAPLYLSQEFRDHTPSFRPS--PQLK---QGSS-----------YQTP---D-----L-----WKDPPE----------PYTDTPHYGIGF---------QKMKGIIFEAGVDFASQV-KKFKPPVVNKEITS-----YCQFRQQIVRTPDPRVTGIAMNVVAP--N---RSQCHTV---------P-----HLQGP----------------------
>Node7_20_dist2.0
-MI---------------LVVWL-PRNY------------DCRK-------AIPTRDQYTA-RKV----HKTRAGRKK--HKERRKPY--------R---------------------IQEQAMNKGGPLIMTFKQELHSPWTQLRVHW----TKGNLLYSGERNYIHHKTKPLVSERVAS----------------------GDYTHQANH-FAEETAP--------------DAYRIRRI-------KVHVTP-----SDPASRN--------QQGYGSQAI------E----------MTG-------------ETIQSS--QP-----------PSYQT---VDPLA-------------KPMAKRNFGPKQ---------REHSRVLRPR--PHLV---ISLG-KTMTLQTAAPWFTP---NSNKRGI-----WLQ------------TAPV-----------------------------------------------VVTL-----YIQYGQFPLQRQSIVKIPSQTASAEW--S---IRSSLNI---------P-----AAEDSSLKNKAAYPEHEEQKPNRNSPE
>Node7_21_dist2.0
----------------------M-LRQV------------FRRHHWNRPRPVHEQRQIYINKRRA----KRRRRHWDTLFRGTYRREK--------TWRNIFFSWMFTKEGSMWIEQQAR--------YAKFRFKRGNLLYPNDPAQ-------LYPLMLVTESLYTLQSRPYIAELLWKT----------------------AHYKFKLVD-HQ-------------ACIIPFDFARLEKV-------KVKIIP-----NDTTNA-------TATKGFGATQL------D----------LDG-------------STRSKT----------------IQRT---LDPEA-------LFKQVLDPTSRT-MVKPM---------RGYSRLWRPK--PLIWIEQGQSINVASAWQDATLFLM-----NEWTLL-----WPT------------GSNKDLLHHSLGYILAELGLFNTVQNPWW-----GVGP----------ADIKSTA-----AVQLRKLVYVDGQEVSESCLLEIMDE--N---GTLANQI---------P-----QIANAREGANEDMPEGK----------
>Node7_22_dist2.0
--------------------LKMIGRFK-----------LIRQN----------------NRYRTHGGPEREERLPRMTGRKSLRRRK--------RCHP-------------------------LEKLFHIRCRTKPTLHISEAHTLH----AGTQLIPHGNDGFLDPAGVLELGKNWNSTTIQLSKLLKLPLSKLQIAAGKRWDQQTLDD-FEQYPKGRF--LQ--GFKLPLSYYQVKKI-------ITEFKP-----ASLVESLEH-YGTERSYSHGGCAV------D----------MES-----------------------------------------ELDPLKIALANNAWFNQMSNASHKERIGNPK--------ILNHGRIYIPK--PEPT---TNG----------------------RKLV-----WVD------------IATHTTAFYGLGYTLQERQTINSMCHPPE---DDITSV------LDDKIQYQVTH-----LVQYKKFQ-------------------------------------------------------------------------
>Node7_23_dist2.0
------------------------------------------------------------------------------------------------------------------------------------------------------------------------------------------------------------QYDFELFD-FLPKGSN-------------FDLLKSARV-------RAQFYPNFVPYLTPEPSV--------HIGAHSNMV------D----------IDG-----GF------QMLRRQ----------------CWPLLIPFNNFS-------------QYSSRLTQISG----------ETHTRVFKPK--PRI--GTGPA--------------S----------L-----WPSPFC---------ATKPPIGMFALGN---------TRPRDEC---GSVLVF----------FKIEVTW-----YVKYTQWAGQQKQVLLGVNTKTPTDP--N---TKETLHV---------D-----DTIDITRKLDDDAPAMMQADNLQHPFQ
>Node7_24_dist2.0
--------------------LEK-RRQK------------EDGR---RQQLYYVLKIKFKTRRRS----QKRRRRHTKY-----------------TWRK------------------RR-----KGHVYKAQMKSGTAWPFEARAA-------IDH-------------------ELWNTGKFRHPVYEPDDTHTLQRPAELKQYRYYLPE-FVQPNAPG----DHRRSILPFDYYRITII-------KAQNPARVVLLDKQCNDW--------GCNYGTSLTPSAYWTD----------YSG-------------QFIRPA--WN-----------KGFPS---DSPLPIPACIVDPFHQRAPTSNRQ-WWAQV---------KDHTRMAKPA--PSVT---VATKSYAV-------VRE-----YKRAKR-----FIG--L--------ITHHSDTRHFCLGFWLSELPRFNAMNQPDPLGGT--ASMLY-DQSLNP-LIHEAMM-----YAVFHQYEAILEALTPQVSKERPLEG----------------------N-----SIAEILLAMSQSLPGNQNGVAPQVPEE
>Node7_25_dist2.0
----------------------L----------------AFKRQIPIR------------KRKKVRAGIYRKKRRWGGTKKKRIRRRR--------RTQR------------------PRKVIYEWGGVYHFRLVKVPALDGKIQWCLM----IAI---------------------KWNDQDLPVTRVTTAIQLLVVRSELLDVMALNLHN-FLIELQGG---ENIGPIQLPFDYYSIKKT-------KAQFLP-----ESPPNAK--------TKGAGTTAL------D----------LDG-------------DFKKTI----------------TQTC----EQFTWLVREANTFN-FKNHEDSR-YWGPL---------YIHTRFPRPK--PKVKIQKAHTDQVSWPHKKSIWQVTKAPGNQ--RSV-----WVD------------STGVPAGQLGLGL---------AISL------GEDEYL----------KQVAVTL-----YVDFQ----------------------------------------------------------------------------
>Node7_26_dist2.0
--------------------VPM-KRSK------------IQQR---Q------------A-KR-----LKRRRH------KTTRRKK--------RKRRQLQPCLQNETQALFIRPWKRS----KGGVIRIRYKDGISLQFQVDPS-------MI---------------------QWTA----------------------NKLEISLGT-LLRFVNLQAIVVEHLPQAQPFDYYAIGLA-------KIQFKP-----PQAATGLQS-KEIRPGKMFGHTAI------D----------LEENDS--GQ------GFTLKK--FP-----------SYDKFIRIYDPHA-------NFKQASNHASKG-HNHYQCPLLGQYIVRVQSRAFTPT--PEK--TVGPLY-----------WFNP---ASTTKKI-----NCK--L--------VAVED-----------------------------------------------AVQL-----VTQFREHLY-------------------------------------------------------IDLMKIK----------
>Node7_27_dist2.0
------------------------------------------------------------------------------------------------------------------------------------------------------------------------------------------------------------GEWFTLKE-FVSYTTWAI--NVHLPYTCPFPFQRIKKK-------KVEFMP----L--PEIVITR-FGPLTFTEYGATAV------D----------MDG------------------------------------------DDPLA---------------SSKQDLYNP-----------------RSK--PIITQSEESTTEKGVTAQVGKKWFM-----NHKEK------WIN------------STDTQVYHHGLGYMYVEAKAWNAMKIP-A-----LAIRIK-NENKLPKYNGALTV-----YVEFRRLEKGNRP--------------------------------------------------------------------
>Node7_28_dist2.0
--------------------MPL-QRLR-----------PDIRR---R------------LRHRT----LDTQRKF------EWKRQC--------RYKK-----------------EHK-----KGKIYKFPYRQQIPANIAGKHK-------KI--------------------PPWPVVELELKGLHNGASYWIHIEYRCAQASFTLQD-NDPVWLGNVLSYH--TLLHPYDFLRVRKM-------KILFKP-----KTPFQADAE-GEPSYNQGFGHVEV------E----------WDG-------------TYSRQ-----------------NTIPAAKTDPLN-------------NHSSTKTAWKRE---------ASHSRLYSPH--PHLYTSETIGV-----------YFLD---NTKPAKR-----YIQPLD--------IATLLEIDHQPLGV---------SYDQPVQ---MISDTHMT-QAYKPP-GESGVEL-----YIKFRQFCG-------------------------------------------------------PQLPPFTEHGDSEVPGE
>Node7_29_dist2.0
----------------------IADRAP------------ARRR--FE------------KRVIL--GPCQMRRRYFQGIRQSVRKRK--------RPRK------------------PTSIKLNKAGVHTLRTREKIAVDWYSNSL-------DT--------------------LDWKSHVTEDSQFTAYSTYAIAI-----GVSYRLEE-LPHARPLQA-----------FDYLSIRAA-------KVEFNP-----QAGDNG-------------GDTAI------D----------LPG-----------------------------------------TLDPLA-------------KGTSRP---------LWGIVLKEHSRVFYPR--PQIM---AAA--------------QP---HTKRRHL-----WQK------------SSGL-----------------------------------------------QVKW-----YVHFLVFNW-------------------------------------------------------SSAPQVVSLCHEDWSKQ
>Node7_30_dist2.0
--------------------TQMKRKIR-----------KKRRRQFYRPHKTYIQKTAFTQHLRG----FEQRR--------TQRRRR--------RYRRQLFHFQNQENNAFFLDNFKRQPTDATGGLLIAKYQPLKNCIFRGTDR----------------------------EKDWEIADLTAVIQISLPGFEYLN-----GLQYPINPTFAEGRANH----VKPRFLLPFDLWRLKKV-------KVQAQP-----FKPLFLK---------NGYGETATIAIAWGD----------IDY-------------LSQIVP----------------AAVA-------------------EAQLTSMK-ILKR-----------------RQH--PHVFTDINPDTTQSKSQEISARYVDQ---TSAKYDE-----WVR------------GLPE-----------------------------------------------KLAF-----YIMFRQWNTIIGGSTIGPQYGGFLTP--N---RTNCKNV---------P-----QGPDKGTHQWLDNPKHAPVLIKERPPE
>Node7_31_dist2.0
----------------------LQRRKR-----------TF--------------------RRHA----FRRRRRL-------CKRRAGR--KRLRRWQN------------------ARNEIENPESLFHLRISSLLMLAFISQA--------SR--------------------QIWQPHNNNRTPEVTASKSEIAH-----KHAFKPSE-FHAT----VLALN--LYYLPYDYYRLQKV-------KVQFHP------KPFHA-------NVTTGTIQTET------DFGIIYDHV-NLSG-------------ESTAVG------------------FP---PDPVG-------------NHSSKK-FWGP----------RGPQRIFEPK--PIYSYTTNQAE-KSS-------YFLP---QNKTKEV-----WLN------------ISGQPTASPAVGY---------TLKEWLA---STHPLS----------TATKVTQ-----YINFNQKTFEWRQDTHAENIEKQLIQ--N---HQVCLQV---------P-----EFLSTRMYIGIDELPVKASPHKNMPTE
>Node7_32_dist2.0
------------------------------------------------------------------------------------------------------------------------------------------------------------------------------------------------------------YYTFYVAK-FLEGNAAAPIEINGDDDPLPFDYFKVKTI-------KVPEAP-----PVPVNGANR---EPPEKGDGNVAL------D----------HDV-------------QFLASA--YA-----------EGIRGMRTISPRGLDLVCLEGFHRNETQSSKK-LFGYKSPILN----RGHSQVYRPK----LRRALTNLT-----------WLFPTKCHQRAKNS-----WVQ------------NLNGMISHNGLGFLLKQTDILTSQLYELDWVMGSQRRL----------AGLTETLGWDYQYAHFQQAI-------------------------------------------------------------------------
>Node7_33_dist2.0
------------------------------------------------------------------------------------------------------------------------------------------------------------------------------------------------------------NFTFQLWE-FTTMQGHSHISHNLQEAQLPFDYFRIRKV-------KIELKP-----LGRVGS----------VGLGPTGC------D----------FDG-------------NPGQKN----------------KEPK----DPFG-------------LAAKRGTCIDLR---------TSHSRIYESE--PKFGWIISCFSAASLKPAPDSLILQ----------D-----WIN------------PAKKEIDGYGLGC---------SHDEPGPLPQTTPRFD----------FVTQLTE-----WINVQQFR-------------------------------------------------------------------------
>Node7_34_dist2.0
----------------------LRHRTG-----------ALDKRKWFRLRKKYAQRTIYGRQRRS----YQRRRKYHRNTQVCNRKRATR--KKSNKWNILSFHMLVTKQTAYFISDKDR-----RGIIYHLRFKQTRGVALYP--NSP----PAHEILLLGIITYARSTGMAIAGKNFPRQEYPIQALAYVVTSKLIDF----GLGHTLED-W----PLAKIKEAVLKYFIPFEYCEIPTV-------RVDLIK-----QNPGDELKP-ENCGGPKTFGGTII------D----------FDG-------------TPAAAR----------------NGFQ-----PLA-------------TYSSRG-AYNLQHPQAK----KGSRRIIRPK--PELAIWVIII--------------EPVQLNSQSRNF-----WVN------------QAQKNLEHHELGH---------TIELPIL---GDHPFN----------FGTEWELTGSAQHKQFG----------------------------------------------------------------------------
>Node7_35_dist2.0
-AL---------------LLMKM-ERAR-----------AWRREKWYR------------KWKKY----DKKKRLY-------QRRRK--------RWCR------------------GREQAIFRRKFINFRFRNKMRLTGRTNF--------PQ--------------------AEWRA----------------------YSYSMYINS-FVKEMPT-------------WDYYSINKG-------KVEAVP-----DQSVLAI---------NRRGTTGV------D----------LPG-------------AILNV-----------------TEQPWALEDPFK-------------QQKSPR-VWSWVKPLYPPTIVKGHARVIVPE----TGWKVKDTQNPSAQTLLCRLWFTP---NTEHRPI-----WVPLVA----------LYPDVVHQGKGM---------QLPEPILLKKTQAIFT----------VSVALTI-----HVQFAEYT-------------------------------------------------------------------------
>Node7_36_dist2.0
--------------------ISKKQRLE-----------AQQRN---RPHKLYGERAHYELTRRQ----MRRRKNT------TTRRKK--------RYRR------------------NN-----------WRYESATILRLDTPISAI----KKQ----------------------------------------LDKLPWQHCWTYTLDD-HNQKDTN-----GPADFTLPFDGYLIRSI-------KVPYQP-----LLP--RAKS-LVANIGLNYGSTQF------E----------LDA-----------------------------------------GIDPVAGG----------INYDQKQEIYTPM---------RLRSRILRPEITPLVKATRTDI--------------DPTVLHNTKQIV-----WLHRAV---------SCSLEVTHSGMGTLLGEHLLLNTLRSPEK-------------------SNAALTY-----YIQFKQFSHTIKQSVGTDRKQLVVHL--N---HDEVKDV---------P-----ENIPGSIGAKPNSADGHTVNNPRTPKP
>Node7_37_dist2.0
------------------------------------------------------------------------------------------------------------------------------------------------------------------------------------------------------------EWSFTLHD-FLTREETPT--VN--PVTVPKDYRKIKSV-------KIENRPTFYILQQSL--------YTKGCHYGSTEL------T----------IEG-------------KNSKEG--LP-----------HGSNCSLTKDSLA-------------HTSNQR-WYNPD---------KGNKRIGTPK--PTTTEKDQHWQ-----------WFVPSWYEMVRRWH-----WID------------DPAENRHFSGMGF---------SNKLPSPKGWGGGNIG----------FTIAITD-----FASFNEFRY-------------------------------------------------------GFLPNAPAHPQYSPPQH
>Node7_38_dist2.0
--------------------MSA----------------CYKRREKYRPRAGFCHHRDFLWKRRVYIGTFKRRRRGYQIRRKYLRRRA--------P---------------------RELRTGNKGGISQFRLTSAPPLVLNVSTS-------PFQMIRLIDSFFSDLIFHISTVEIWHI----------------------KEYQFSLVR-IAGLGGGA---LD--LWRLPFNYLQIGKV-------RAKFGP----T-GEPNS-------DEGRGAGRLPL------DYAIRLDYIIIYDG-------------DAVIPQ----------------KTLP---TDAEGTGCAEAGLFQKVHNKNSKH-FWTNN---------GRNSRIWRPR--PKIHLSKSTGE-PESTVQGAGTLFHPQLENTKRIPL-----WIS------------SAGY-----------------------------------------------QLTF-----YIEFIEHSL-------------------------------------------------------KDLLAIGPLIQVNQVGE
>Node7_39_dist2.0
---------------------CL----------------YWQKR--VR-------------ANEPREGLFRQRRRVYSRPRKVYRKRR--------RHRK------------------RR------GGITHTSFIRCIKLAIPHEKS-------AN----------------------------------------DERQKETDPFNFVLQV-FTQTMQW-LVENTWMNFPLPTDYYRIKEI-------KIAYKP-----TKQAYTEEP-FLHIAIRGFGTTVL------D----------MEG-------------KSRTQG----------------EKKV----QPEC---------------TSRD-LQNIV---------QGQTRIYRP-----LFKKVSQTE-----------WLT----NASKAKL-----ICN------------GSANDAPHHGLGY---------SLGLP-VEYNSLPRYL----------AQHGLSL-----YVTFKSSVWAKVLEPKSNGKHICLLI--N---LIQCISV---------P-----DAADDLSRSATNLEGKELLEDQKFPQH
>Node7_40_dist2.0
-LW---------------MRPLMRKRTG-----------NNRRRQAQK-------------KQRVQLGYEKSRRRQ-------YHRRL--------RWRKDYIELLIGKKKQLLLRHRCR--------VNGIKTRRGLPLPLSND---------LVQIILGTELIYLDRSDLCNLAPTWDP----------------------GQHYFELDGTFDPDTLN-QISAN--EFREPWDYYTVTTV-------QTKQEP----Q-TPAQQE---------QQYGESAA------E----------IDG-------------GTVNAE----------------ILEQ---RDTSCRGKKHINTFFHQYDYQSKEWNWRVL---------RSHSKTYREK--PTSA---SEVEDASHLPQQGARILQ----NSHRRSY-----WLVKLN---------TNGQNVNGYGMGK---------SLNRTKL---GKERLDCA--------FKIAPHY-----FVQYKPFTLAISSACQLGSSKLNKQK--N---HNQCQHI---------P-----PSFVGKWKIIEERPTTHTVTHDLLPIK
>Node7_41_dist2.0
----------------------M-QKDT------------TKRR---R------------ERKKPAAGKDRRRRRW-------IKRRR--------DYTKQTFHYLYRQQQAFLVDNKVK-----QDRLPHYRYLRKAIIHWGTNTKLV----VPQEIVENGDKWYHNVETFYTFPEKFKSFNIQAETYTQSGEKAQNAP----YICFDLEQ-FFL-RQP-------------YDYYTIRKI-------KVEYYP-----CTRKQE-------FQSYRYANVAY------N----------KDG-------------ELIQTG--SP-----------TKHWA---ADPKT-------------GHTARKGMWLVE---------RPFSRYFRPK--PEEI---RSKDTFSN-------WYE-----T--SVL-----ILN-IT---------APGDQMGTVQLGIVLEEPENLNSVNE------YALVEM----------WEINTTF-----YIKFGQVA-------------------------------------------------------------------------
>Node7_42_dist2.0
------------------------------------------------------------------------------------------------------------------------------------------------------------------------------------------------------------TFTYKLQT-YVPMDLAYPPSPDPFVTFIEFDYYCVARV-------KVEFGP-----QIQLADIEA-GEQKKESNYGHTLQ------D----------LEL-------------DTLVVT----------------SLTG---LDPVA---------------TSKT-SDTPL--------KQVIKKVVRPK--KQVTVPKPKPKYLSSALQPCLQMYHPVAKTIHGR-------WRH------------TEINNEPRWGIGFRLSQPKTLSAMTNKDF-----VHYT----------YKYGATP-----FVTYRQFI-------------------------------------------------------------------------
>Node7_43_dist2.0
--------------------YKM-QRCR------------YKKR---RPKQGYSHKKLYFASSRYYYGKHSRRRRENRQQKKSNRTKRKR--RKAWKWRR------------------AGRTSKNQTGPYCWKFERADNTFGNEQIS-------ESNMTANGREFYLGPFMGPRLTDHWRTNPLSATRIEKSQKTEERREPPVGSCKFSLTD-KEPDGPSVAIDWYRQPGVIP-DYPRLPVA-------RCEMRPGFGTQGSRSSKDRE-LLNLGAQAWGQTVW------D----------LDG------------------------------------------QTPLG---------------DSTR-IWIV-----------------QPQ--AEISIVQSTIW------QLETAHVQP---PNKPQFE-----WVD------------VTTKDVQHYGHGH---------SMRQPKLKTQP--KGVFP-WNPEIPVLKILTSF-----YVYLAKFEGQNPALTKIGNIQCHLGG--N---VREVSWL---------G-------IGK----------------------
>Node7_44_dist2.0
--------------------MPI-----------------YARR---R------------KRRRM----YKRTGVYAETSRRQTRKKR--------RMQR------------------PREREYWKKGNWDCRFDQAVPPLYKQAAS-------KFGVTKLGERFYGAHQRQAERSVRWNA----------------------NVYNYTNKD-YAGQRLS-------------FDFYKIRKM-------KVDYNP-----ALTPESH--------RLSYGTTES------ETLNVGTLIIGLDG-------------PHFNLQ--PA-----------KAGQGWL-LDACD-------------NNHAVA-FINNNTPLQSSRVFNSQSRVCRPK--PQPTTFCCQTTNTSF-------TLS-----QATKTK-----WHN------------ALQNRVEHVALGF---------GLDGPEE---HG--IN----------LNPTTTN-----YVTWVSVATQEPFKIEVQLPDDAIVK--Q---VLKCTPV-----------------RDAENEIHQTFPNLLKTKEQRLPSE
>Node7_45_dist2.0
--------------------IYM-ARLK------------LVKTQIYK------------AKRKADHGVMRRKRRLIK--QIRWKQRT--------PWRRALGQWWLRRQQRYFVPHELYGTQKPKDGFHPSSNKQQRVLTHIIVST-------MFSIKERCEIFAPLKLSNKPQSIYWNS----------------------DGIQFTLCD-FEITVAD-------------VNFYPLRNL-------EVEWLP-----WAGKQT-------DGHSGTGSTDL------G----------CDG-----------------------------------------QADPVGAF----------EQTLARQILWAAK---------RGYVRVFRPQ--PDL--HETAPL-KLGQYEERSAVFP----------N-----WRA------------STENEVPHIDKGKFLRSGQALNKVIKPKAANSGRGIVL----------YKFSLTY-----YRDFRQLCYITHAKQKEAKKGFYMKA--S---LVGCIVH---------P-----ETNGGRPPNLLPAYLLVRALLSQVPEE
>Node7_46_dist2.0
----------------------QKHRTR------------HEQ-----------------ARQRT------RSRIFFIGERRDFRRRGFK--RRMFQWRK------------------LRQQKRTRTGFMNHQFQRRQEVELETHTNLE----AGFQLYTNGDPVCYRQGQKLILPTGHNALSQDGRVTTPPKGFFTGIDELGGHYKFSLQN-VVF-APAG----S-------KDYYRIKKVNKQQNTKKIDIQPQYENLFEKMIS----------KGADDTCI------DFAKSIGFKQDIDAKRA--GG------PIMWS-----------------ARAL---RDPLV-------------RGESSQPELNKP---------RNHWRLTYPT--SPLRVAITLQA-----------FYK----NALRRLG-----WLN------------ATQAEIERKQLGMYFPDHYRYQTLKMPGA---ATGPHA----------IQGTGTF-----FVHKRRFLG-------------------------------------------------------PDWEEATQLLLSAFPLP
>Node7_47_dist2.0
------------------------------------------------------------------------------------------------------------------------------------------------------------------------------------------------------------NFVYTLIP-FFKKIRGGQIVIDLFKPQLAFDHQDIQKI-------EVEFEPQLQRENDPANRD--------NSNIGPPGL------D----------PQG------------------------------------------LDPLS-------------NESSKR-YWTVA---------RNHTRLFDPR--PELPDPNQHT--------------GPELTNAVDRQSTPFRVWVE------------SGENSQPHHGIGY---------NCAGPD----VKRAFEIK-NAAQSPQKQIRVAY-----YKIYR----------------------------------------------------------------------------
>Node7_48_dist2.0
------------------------------------------------------------------------------------------------------------------------------------------------------------------------------------------------------------TWAVPIDN-FCTCGHSIAVCPT--PHMSPLNMLQIRVA-------KVQPQP-----MDPE--------STPLGEYGKTAR------D----------IDG-------------AWLAKS--VE-----------QIISA----FPTV---------------SGRRAGGNEV---------NSHSRSFRP-----I--TNVPATRDSNTVQVPTEEYGPEQRN-----T-----WAR-LA--------MKQAVGSIHFRLGI---------ILKRPSQQVGNGVEAQQY-SESLRPQKPFKITY-----YIQFKQFQFTTHKPDGSQVQENILYP--N---TGEAITV---------P-----DGLDISEQKIQEVEQKRLKTIDGQPKQ
>Node7_49_dist2.0
----------------------M--RKI-----------SLRRR--YKPRKDYQARAKFRSSKR-----FRRRRKL---------RKA--------RQKKILYNWLFKKTVTLLRNNDQRAAEPTDTAHFGFRFTKLRLIPQHGTN--------PQD-------------------KTWQK----------------------GHFIFTLAR-FISPDGA-------------FDYYFIRKV-------KIQFKP----IAFP--SP--------PGKIGLSDM------D----------KDA-------------DQVWPH--TP-----------GEPAG-----PMP-------------KHTSTR-LWGPV---------KGHRDCDEHK--PILKVANRQVS-----------AFQWGHKNTLPWTQ-----KKP------------GGGVLLPHIGPGY---------YFSTPLP-----TECANF-ESKTTPQATIQNTW-----YVQTKKYS-------------------------------------------------------------------------
>Node7_50_dist2.0
----------------------AAVREY------------GRKT---RPNQSFGERQMIEQERR-----RYRRRVKTN--KPPYRHRR--------RWKR-------------------------KLGAITFRFAYVSTLELRA--T-------PT----------------------------------------TDWPKETLHHLYKLQN-FIHFVRNLI--LNLLSKDLPTNYYRVEKI-------KVNLEP----TFYPWAKISQ-NYVTAEQGHGSTAV------D----------LGG-------------KPVNCV--IP-----------SLPRH----DLYTILKAAHQYFANLYNRPSKE-VVDA-----------------RPK--PKL--KTAALNSASVRGGKMSYWWR-----TAIKKQ-----WIN------------TAET-----------------------------------------------AATL-----YIVPRHFSFVIDNHEDDKKPVRKFMD--N---KGALLNV---------P-----KFFDNQKPVQIQPPHVAPLKQVEMRQD
>Node7_51_dist2.0
----------------------LAKRLR------------LPKRQWIQ------------R-KVT----FNQRRRKQGGARRLYRPRR--------RLDR------------------AR-----KEGLFHLKFKPATVLTLQISFSFA----LTCACLTKGEVVYMLKLECNPPRIPWTSMVLRPSHRPAGA---VVSYVCIFILTFALPQ-F----PAQKLNWN--LYPLPFDSHKIIKL-------KTHFSK-----AAPINE-------------GNTAI------D----------QDG-------------DATDVN--EY-----------RSRYL---TDPLK-------------KYSSKK-HVPWI---------RNARQLLHPK--PKQN---TTRVAVSM-------FVS----NGGARNE-----IIN------------ITKEDVTHTELGY---------ALHH------AVEEAPGT-LKLIHPQYDWDSTR-----YVTYRSYPSAKLAHKLDQHPNPVVLE--R---HTACYRV---------P-----DGLDLAIIKQLETPKDITNWYKNLPIE
>Node7_52_dist2.0
--------------------MMM-ERCS-----------AARRK--LRPKRKFEHKRKYCN-RRV----YRRRRR------RRTDRRRNR--RSVLRMTVKFYGYLFTLNKNFTVEQRARYVATIRDPIFHFKLNNFETWQVTG--KKA----EDK----------------EK-PISWQAAN------------LLPGAPRNAEFTFQLHE-FVYPPAKKWVMYQ--HYPLPFDYYRVQLA-------QNEFTQRYPNLKLTVEAE--------GSADGHTSI------D----------LTG-------------VLVLIL----------------SFRA-----PIT-------------ACSSGWPVWGYQPPIGAQVGDQYMSRISKPP--DDFWVRQHSADNQTF-------LFAPSGLD-----C-----WQK------------PKTCPVQKFKGGD---------ELLVPTD---GKNKIG----------LKWRRHL-----YVKHRMFVCKKVKQLL------------E---KTQCAKS---------P-----DNTDTIRVLNFTLPKL-----------
>Node7_53_dist2.0
-------------------------RPK------------YRKR----------------GKRQNHLGAIRRRRKK-------TRRTAGK--TPLFKLHR-------------------------QAGIYHFKFRKRSRIEVES--S-------NTNLLKKAGLYYFRSIAPKKEDDTWANASLSLWKQELSDITKVEDVEDEDLYIFSFFD-HPPVIKL-LIDSYIESTKVPTTTLHCRKI-------KIQLQS-----KGEANWL---------GQFGTRAA------D----------LDD-------------DIKLRP----------------GPPL---HEPYS---------------APVGSPYII-----------------TPQ--PVLTLSNLY-------------LIPPDTDDSSKRDT-----WFN--A---------PKSPDTYHVGIGF---------SITLEST---G---LR----------LELVPTI-----YVQFRQSM-------------------------------------------------------------------------
>Node7_54_dist2.0
--------------------NPAAKRPP------------TCRR--LP------------QERTD----FKRKKKAMKSIRGFWRRRT--------KWRQ------------------GR---------LTLGYRLGKPAIIAEQTLQT-----GKGKVKDGNQAFEPVYGDSEWSIWWNS----------------------GLVTFEFDD-FQTKLILAC--KNTDLRILSYKYSRAKNV-------KVQQYP-----EKIPANTNV---ESEGPGYGATQI------N----------LDA-------------GKRPRE----------------LPLE-----PYP---------------TSARLYWTWV---------ITHTRMFQPK--PRAT---AALSVKRYISLESANWPSPNLYSSSRSVH-----WVE-LH--------VTKFKRTKFTGLGF---------SGWPKDAIHKKVGVVV----------LAPKLTL-----YMEFRQADGIENAQAHHRAASEELQT--K---HGSPVHI---------P-----QSSEVTYHWTPDLDISETLLIWDGPLV
>Node7_55_dist2.0
--------------------LSMPARLL-----------TIQKRKWYR------------GSRRS----FTRRRHVHIKEKRQFRTRTGR--RRLGR---------------------PREKSRDKNGIFEFRTIIPLWLLIGAGAAGS----EATFLVWGGKFFYDALVRLMTNKGDWDT----------------------GKFTFTLHE-FISQVSALD-----------FDYQRIEKV-------RIEFSAEYIASQRITSQMQI-AMRNECNGYGKAAP------D----------VDG-------------DHRDDQ----------------TIDYTKLTDPLT-------------NHTARE-LFVP-----------------RPKTLPRLHVAHHTA--------------HP---KQQAKNWVPTRKWID--M--------IVHDNHMTHFGLGFVLRKHSWVNCLSDSEA---GQMGIK----------WEPFLTY-----YIQFDKFQEKQKKSFGPYICQPPCRT--E---DGKCTDV---------P-----NKKELGHGRDEDTSQMQL---------
>Node7_56_dist2.0
---------------------RM-QKKK------------HRMRQNYK------------KRRKVKAAGWKTRRKT---------QKEIH--RRQTQLPQDYWCLLLNTDKLPLIRHLARGHEKDKTHFYRHRFPKSRTAQILLCAGDG----IGRT-------------------LGFNT----------------------HTFTCSLFD-FMKPLHVRSVPLN--KWNTPFDYYRIAKL-------EVDLNP-----ARKLSAWEK-KQMVWGRGYGATAL------E----------IEG-------------LRLVPS--LP-----------KEEKSHSIPDPLA---------------GSRR-WLAYE---------RGHTRIVHKT--AQLLSKAATTQDASN----LPPVYLPTQNH-----------WPPVID--------ISAGKGVAHWGLGY---------SIIKELK---QETNMVEG-GKPSPPLVEIRIVF-----FVQYMHAAILQPGKKHAKQGSKVLQG--N---AATCPPM---------P-----EPEDDPVTWLDDTPEDKMLVDTDENRK
>Node7_57_dist2.0
---------------------KAKSRLP-----------GYRRR---K------------KKRRA----VRRRKGK-------YRRRKHK--RRFDQNKRMFWHFLFKKKKAFQIGNDEQQKEACQGGVFDFRV-----LELKLNTA-------QG---------------------PSHQVTFQSVEHILMGYCEPHIC----MFKFKLAE-F----ESA----DVKKKQAPLDYYKIRTV-------KSHFAPQFIHFNQACRP-------KGARGQGHTAL------D----------VDD-------------DYKASA----------------EKTM---DEPLARRAALGSVHASMKNTTPKKDYPSAC---------KGHSRVFPPR--PQL---DRKLN-TPFAMDTACAIFTP---NGFKRTS-----WVFPCI---------LSVAEVFHTGLGY---------SSHSGAA---KVPKYA----------LLLLVSI-----FVQFRRYAVNHHQKNTPGLPGKQLSL--N---KEKAKGI---------P-----GGVVNQFPWSAGRPEITG---------
>Node7_58_dist2.0
--------------------MKLRRRRI------------IRKRTYFR-------------VRQ-----QRRRRVL-------YRRRL--------RTAQ-------------------------KPVVHNLLFNRYCTIAIKVEKFLR----NGI--------------------GSWNQ----------------------QHFKLQLMI-F----SLA---LS--PFAIPFGFCQVNKT-------KVDSGP-----AFLLQQVMS-IHTGQGQKNPKTAI------S----------LDG-------------NTNPEE--WH-----------ASHRP---NTPYD---------------LSFRTTCNFE---------RGHYIYWKPR--PQMNTQQTKS--------------QE---DTKVKKA-----WVD------------TTGGNVTNHALGLQLEEDMQLNQIKKPIQ---GE--IS----------VKIELTV-----YVQFKQHS-------------------------------------------------------------------------
>Node7_59_dist2.0
----------------------M-KRAQ-----------GVRKR--FRPQQYYSPRITWQRNRQP------MRRLT---------------------WKR------------------TR-----KSGVYPFRV-----FGIFAYTE-------KH----------------------------------------NKDPPPLDYVNFQINP-PESDDVGQPITENCQAYAAPFDYYTVKKT-------KVEYRF-----VGPKDVK--------AYGFGK----QVTWPD----------LDE-------------NWKYP-----------------IPRK---YLPFFTTTQQWSAFYQLPALTATR-ALTPEIPIYKWFSIAGHSKMFRPM--PRH---KYEPH-----------YLQ-----SSKKNI-----WID------------PTKPNLNSFGVGFFLAEKQNVESMIR------GHASFNHF-DDEEWPRFQNPTTQ-----YIQFN----------------------------------------------------------------------------
>Node7_60_dist2.0
--------------------VPTDQKKQ-----------TFSRR---K------------SGRKS----KQRRRRGII--KGQHRRRQSK--KRTWRDDSQFLEYIFRSQTSHLFNQPMKSLSEKKTGYYYYSFIQNPHLTKTRHSAMI-----TL--------------------DEWNT----------------------AYQEFTYRP-VVTR----------------FDYFSITRV-------KIDCRS-----EIPIDSW--------AEAYGQKTL------D----------LEG-------------GYIVLT--YL-----------EEKSR----HVFTELTFIMKPPTNMQTTSDKR-LFTKG---------KEHTRAIRPKFSPDL--SDVESP-CSF-------VYSPQAGN-----W-----WQK------------AGSAWRMYHGLGMVFGEQLKWSSIRG--QILAGNQKHDKT-LEPRKPQHEVQETF-----YIQFYGYNI-------------------------------------------------------LEKPKPPPFMMPEEPKE
>Node7_61_dist2.0
--------------------PAVGKRIW------------FRSA----------------QKRRD----LRRVHYF-------FRKRA--------VSRK-------------------------KGGIFGYRWRTTITTVCSQDSSQI----DTQ--------------------AQWWE----------------------DHLLFQLTN-FVLRHPN-------------FNYFRLHKV-------KIEFTP-----IVPNNQA---------VPYGATAR------D----------REG-------------EWLPVI--SE-----------EDVQE---QDPLA-------GYEDIITQEFSK-DWFPN---------KGHHRFQRPQ--PKLKCNGMITEHQAC-------IFL-----NKPRNT-----WTK--E--------VTVSIPVTRVGL-----------SMLSNKQ---GHTNVA----------QQVDLTL-----YIKFQQFYP-------------------------------------------------------ADRGNCQPLPKTGTPRQ
>Node7_62_dist2.0
--------------------LYL-QRIK-----------AY-RK----------------KKRQP--GDQRRRRHWCKIKRRTFKRREGR--RKEHRMTR------------------RREISPNAGGIFNFRYKKIDSISLKIQSTDS----HLEPVSGKAQNFYSGYIAEHATVEKSDSPSLRVTKNRLCQQENPTDGGFLALCPLALQP-YMGAGEG-------------FEYFSILKI-------KIANLP-----STPQHQF------LDKEYYGKSVL------E----------YDGKAY--ED------DPVKTQ--KP-----------RICPK---GNPIP-------------NHSQKS-IWELT---------YGHSRIFTFT--PILE---PSQE-----------WYQPKRIKNEVPGLKPPRPWLD------------STNR-----------------------------------------------TMLA-----YVEFKQFASAPSLFYETPRSPCTNYV--N---FPQSRAV---------P-----EGLEDPGSVVKGKPWSE----------
>Node7_63_dist2.0
--------------------MSM-VGQR-----------AWERI---R-------------QRRF------STRKQ---------RRT--------SIRNSFFWFLFRGKTGFFIPQEGKW----K---YHLRFRAAWA--LSPQTDTY----PTEPIATVGTSYYLDTETHLGLSDKEFITTIATDAGLIISGSCYTALEVQVYFYFVLHD-FVADDDAD----K--IIKNPADYYRIPKV-------RIEKVP------TIINSKEE-PDGVPFTGQGDSFL------D----------LDA-------------SFIEQD--LP-----------ESRKS---SDPFTDEMGAPNNFERKQFGASRCIFWYPVGWVIHIVSSKGQARVNETE--HPLA---PRISNASKTRQYAYWWPKPWAISAWRLEL-----STA------------ATGEEPKGYGLGW---------SMLKVPTGKAREIASF----------FQEEMTG-----FVQFRQFKPPQEIQNVTPGFHKTIIY--N---LRVTANL---------P-----KPFNVGDLFGKDIPMYYVMHLPIHPTE
>Node7_64_dist2.0
--------------------ISMAKGGK-----------GYRRK----------------NRSKAFLGTYKKRPHH-------LKKRRGK--KKSHLFRQ-------------------------KNAFYHFRWRQPRQIQIEFQNR-------GA----------------------------------------AGQVSSLYIYSFTFDN-FFIHIPKL----N-------MDQYRIKKV-------KVESQT----GKPATNAG---------VLHANTAI------E----------LDA-------------NVKPIA----------------TQKV----NPLG-------------SYSSRRNNWKIKDPAPPIYIGAPGSCYIEPV--LIFAIGATAV--------------K----------------WVNPGT---------RPNIQTYHYELGYVLAENWKINGLKPPGK------------NELDTPLAFVNSTS-----YINIKQHRW-------------------------------------------------------FSLTRYTAPRKDPTPHQ
>Node7_65_dist2.0
--------------------GSQSRRER------------HRRK--LR------------QIIKIHFGPYTRRRRYVVWHRRAFEKQL--------VYRKIVFHFIYRYPETMYEKHVVRTRTIEKPTFNTFIFERYIAYQVNDISS-------LV--------------------HLWNASSLETRHVILEPDPSVTTRLKQGGAPFVLER-FSPH---K----N--VKQHPFDYYKMRAV-------KIKSQP-----ASR--TI--------YKGYGVVAM------T----------LDL-------------HSRMLP------------------TA---FDEAGSTNSNLNKFQNLPDNSVKTGLWRSE---------RWDEQVARPK--PGVI---SSTSHRSRAWLGNNQWFEPLSDNVKQENLASQREWPK--T---------NQENEKKHFGLGFVIVPKQRHGTVRKV-QDWLGTGRFG----------FQVDITY-----YVTFDQFA-------------------------------------------------------------------------
>Node7_66_dist2.0
-------------------------------------------------------------KKRE----TARRTRFYT--RRLVRRDE--------RYRKKKYHALYYARTETLLNNPSR-----TENIHTIRFGKGVQLDLKANIK-------KV----------------------------------------SPQL-----WPFILVN-FFMQA-AEP--GKTENFVLPYGRYRLKKT-------PILVLP-----LGPESSIKD-LEQAFAITYGSTQL------D----------PDN-------------HYIKGS----------------SQRY---LAPFR---------------GVQR-LWELK---------RSYKRLFRSK--GYVSIFIKMIGGSDESVMKSAPWLG-----V--QHC-----WIA------------ASTKNTWHFGLAF---------AAKDPWKKETGNRSTVPH-TVDQIPQFEERFTI-----YCQLKQFSYQQFSELNEKKLDTVAGH--N---LPDCKYV---------P-----QVLTRGAGPEALPAW------------
>Node7_67_dist2.0
-------------------------QRY------------FRF-----------------TLRKQ------KRRT------RQLLQRV--------KWLT------------------FKAYTPNKRNLWALRFTSRTEVRVNTYTD-------QL-----------------QSGLAWES---APASLTHAP---NPRWTQPGHYTTALRN-FVDA----------------YDFAQIRDW-------KAEYGT-----QIPVEPL--------FGGTGHTAI------P----------LNH-------------STIVKA----------------KHTV---YDPLGTDEAQRDPFASFASMSGRQKYWKPP---------RKHTRVAYPK--PRLA---SAA--------------GPITAN-----P-----WVDPTQ---------VIQDSMIYYMMGPLE-----WNSANH------GKEVWQ----------SHAIQTY-----YTQLKEFA-------------------------------------------------------------------------
>Node7_68_dist2.0
--------------------MPK-NKVR-----------GYRRE--YRPRRNYFQGQGYSKRRKA------RDRKF-------YQRRR--------KFRN-------------------------R---KRLRLRPIWATVVEIDSNLE----HPRKIVIISNYYVANLSYKPAAAAHWDT----------------------AEFQFGVVE-FGPNDQVL----T--CFNFPFDRFAIKKV-------QVEYKH-------EIDC-------KLSRGLGNVSV------D----------LDW-------------TMVKIA----------------AHETYKYKDPYA-------------TKQSKKRLKLPI---------HSKTRILRPK--PEI--SKNTR----------------------LIAD-----WVT------------SLYTSTDHRGLGYTLSTWATTTKSLNIKP-----ETVLAP-AGPWLPVIQLETKF-----YKQFQKQNHVSVETHPKPTSLGMQDK--N---TGSCGVE---------P-----DSQEDEPVRNLYLALYWEYLVSDEPNE
>Node7_69_dist2.0
--------------------FTMNKRDR------------RKRN--YRPRKTYLQRRLYGKKRRKHIGLIKRRRSQAQ--RRSYKRRFGK--KRIEKWRRPFTQLILRKYAKCYLPEPQRTVGDNKGGTWAYRIKRVFYMNVGQTSHQA----ATA-----------------GIALLWIT----------------------RRFAFSLID-FKQDDNYF----DTEEFLLPFDYYRISAI-------RPDNIPEVSKTQFLIKTRAK-LTVLKNKYYGNTTY------D----------LDE-------------QYAEQG----------------APKI---LPAKV---------------RSKE-LWDA-----------------PPT--PLLRPSEVEEW-----------YYL-----AKRQATTPCRTWLN-----------VVTSGNVYHYGTEI---------AAQTPKAYQVSEAYVDTL-TPPKRPIYHTQESF-----YASLSEFEC-------------------------------------------------------IMYQDLVKQKLKPDPTE
>Node7_70_dist2.0
--------------------LFMSRRLK-----------ARRRLELHDIKRKYISRRATLRLRRSYPGKHKRRGRYDRDRRRELRNRR--------RIER------------------IR-----------FRYQTQQAVKSVKDEL-------ANDKPAKGDLLLEQVVKIPNDVSAWGKETLQGKHEKVSPGIEIEKTLLGGTQTWLLGK-FIVGLVTSG--PD--AFTILLNYYRVQEV-------KVEFSPPFGIVGAAISGW---------KQIGEAEIEVIVWGD----------TER-------------NMESAA----------------GNAP-----PYT-------------NTQSRQIIWNGG--------QGSHSRLPRPE--PST--NIKLSGNTSE-------PWQP---KADTR-------LVRPKA--------ISASVDLKQYGLEFGMAHNILMNHWRKLNI---GGEGSTQN-LIIAIPVLATSFTY-----YLKFKKFAVISG---------------------------------------------------------------------
>Node7_71_dist2.0
--------------------ILV-RQSK------------MLRQ--FR------------NKRKE----YHRKKTVDKTVQKRLRRQK--------KWRR-------------------------LGEVYNWSFRRSPSYTTQLR-T-------KNALLVAVDLSFEDAAEDLGLALAWAEFNLKSDIKLSPPRGTGIGVLGIDHFGFRLHD-FLGP----------------FDAHTFKQV-------KVEFRPR------DLKR-------DGGEEWGETTQ------E----------MDG------------------------------------------YDPIG-------------QYSSRR-ITQRA---------RGHSYVVQGR--SELALTATPGW-----------GYR-----TFSRNL-----WTG------------CGPYDVQHAGLGP---------QMHEPLE---G---IAKW-TRILAPVIEWVVTY-----YVELEGYAAAILWQVKSNEQDNQWVT--D---EAKEWNE---------P-----MSIDREKVETVHPEL------------
>Node7_72_dist2.0
--------------------WPM----------------VL-RG--FR------------PRKRP----YRRRRRVPKCKRAQLKKRF--------AQPRKFIHFLFRTQTPYWVDQPSR------GGYYTFRFVDISTPNTPILNG-------KEAILKLQDTYYFKKDKPLVPKTECTTMSLHGTGIWILDRFFVALQLTYVLFLFELEV-F----LGARVIRN-------FDYNRVERV-------VIELRPEY----AYEACT---------KDHGATRV------Q----------YNG-------------ERVLTR----------------QLID---LNPLV-------------NCNTLEDAWQEG---------DHGSRMYQLH--PLITLQEEYLGWNPGRVQ-PATVVQ-----HYGEPG-----WVD------------KTKC-----------------------------------------------QIAM-----YIQFYEFA-------------------------------------------------------------------------
>Node7_73_dist2.0
-ML---------------LRSTM----------------PFRRKEIYR------------QRRRLHHASWKDRREILAPARRKRRRRKGR--RKGVELRS------------------LT-----K---FYLRWQAEDGLYLKARQI-------DA----------------------------------------TPGQKDNGQYLFIL-------------------YIFTFEYYDMVQV-------KVHFYP-----LCAQNQ-------------GQFGP------D----------HSG-------------KTVETQ--LP-----------RGIRVFEIHDPHKVPLVNPHQCLNLIGEGSDR-IWRT----------QEHARLFKPA--PKLKAENASEAVRKPKWQEAYERLKPVTVN-----L-----WIM------------LANYNAQQEGLGF---------SMKMPDV---GPWVMGNG-DTVLLPVYLIQYSF-----FVQYSSLIFTTDPLLGVGTWEPPNTS--N---FAECSNV---------P-----DGLDEGIEKLDRLPELW----------
>Node7_74_dist2.0
--------------------VDI-RKLG------------HRRGNIARALRPYVKRRFYCKPRR-----GRQSRPL-------IRIRV--------RWKR------------------NPKSSLNQGDHWRGKWRSTTQYIIPSYSP-------GGTNIDVYSGTYLRIHGAVK-SAHWNP----------------------GGLSFSLKE-LLDDDTTQ----L--FLLLPLRFYRIQKL-------KVEVEP----AFIPDNPLDK-LYTEKTRPTGTQAI------D----------EDG-----------------------------------------VKDPFK-------------NKSTRK-LLNTLPQPLNSEFRRKVSTFYMPT--SQLT---VIL--------------G----LHDKKYK-----WKP------------WKAEKVKNSGAGL---------SAPQPYFAILTNNSQE----------LLNEVFF-----YISFRAPWWIHTIDLTPRNQGNTLGL--T---PTEHPKQ---------P-----DDIHILLELTANSPDGKPHLARNRPTD
>Node7_75_dist2.0
----------------------T-KRGR------------YRSK----------------IRERT--GPNCRRLRW------WQRRRA--------RWRR------------------AHMLNEQRNGVYMVRIINTKQLVWPLYITYL----DSV--------------------LRWNR----------------------NHYSAGLRA-FYPISADV----RLKPLALPFDYYRVTKV-------KLEYKP-----STWLQG-------------GHTKV------D----------LDGRWL--GT-----------------------------------TDPYI-------------NYTSQTNHIKPNTPLDYTYSGRSHGLVFQSE--PLADQAPRRNW-----------EKSP---DEDARKT-----WVN------------VQPRSLLHLSLGFILCDRQEWFTLKL------LDGEMITY-YEAVIHLHNVKINF-----YAEFEDFS-------------------------------------------------------------------------
>Node7_76_dist2.0
----------------------A-RRAR-----------AQKRQHKFREKRYYTSKRIWAKRRRLNFGLYRRRRRAFAPQRKTIERRK--------RLRK------------------TKTITTHKTGWYHFRIYAPIRHQFGIAKS-------ET----------------------------------------YLVLLYVKKHLFNLQE-FCVRAPGS----ERAAHDLPFDYFRRLKV-------KVSLRP----QNTPLNSALQ-SSKATGVNFSNTTI------D----------LGL-------------HIFQTR--LP-----------SNHRT----GPCAFMQVLSNKYASCLNSSNKKPHWKE-----------------RPK--PDAKIAKIGKEDEPL-------IFIP---NQKQKST-----YITPSF--------VNFVKNPAHYGLGF---------SMNH------PRTQAL------GWPKYPIQQTI-----FVEFRQFDA-------------------------------------------------------LQYNSGQL---------
>Node7_77_dist2.0
----------------------MEKRSN-----------AQRRR---R------------KARQE------KKRPA-------YKTCP--------RWKR-------------------------KGEFCLFQFRKTQWQNTRLT---------II----------------------------------------VFVSSTMKHAAFALES-FVGIGTATKISIEGIDTLMPFEYFTIYAE-------QFLHRP-----CGSITNV-----MKKDRADGHTLI------N----------LTG-------------NFIAD-----------------GQKN----DPLL-------------NHSSRKHKWNWVEALLQKIADARHSRVVSPE--PYLTHLKATEEDTRP-------PWS-----T--ETL-----WFS------------PNKESTGQWKLGYKLSEGKGLNTLDDPMN---GLEVYF----------WQNEVTS-----YVQIRSLEF-------------------------------------------------------KSQPAVHTNLFGPLPTQ
>Node7_78_dist2.0
----------------------QVSQQQ-----------GQDRR--FR------------MPKKP----YVRRRRQPE--RKTFRRRIIR--KRLDTHRK------------------GRSVSNSN---FSLRIRRDYTVDVKNNNI-------QSVIVIDAEPFYAQWPHKPAPAASAGTLKAPEGGCGYGLRARCSEQKEASHLSFLLLD-FLQG---ILLAMN--LLSSPFNYYKIGLV-------KIKTST-----AVAEATE---------DGYGSTSL------D----------LDR-------------NKVKQP--IA-----------HHQHG---IDPQC-------------DTSSRR-FWNDK---------QGRGKVFRHT--PKLPCERDATI--------GRGIF--------KTEK-----WIGPLL--------ITSIEKKKHLAFGF---------SLPERQS-------------------LQVPIDF-----YTQHK----------------------------------------------------------------------------
>Node7_79_dist2.0
----------------------IMRRQK------------WRRR--YRQKKIYTQKIKRVKNRRN------RSTQSFTLKRKCFRRKR--------RWQICAFQFLYRAQASYVLQTSAK-----KGGVYAQRFRRVEATTVGTETK-------SLQLLATTDSFYQQIYIEMEQVAGWPEKAIDTFALRPGVRQPITRLVPGLQVTFELND-FIAPTGD-------------FDYYDIKKS-------KVTYAP-----SKHT------TPTSKTFGYQDTSI------D----------ITG------------------------------------------TDPYK-------------NSSTKK-LEPVQKPLELNKGGEDNSRIMRPK--PQLSIYQKADA-RKQKIE-YATQKH-----PHLRNV-----WLN-----------LSDEPDTHHFGLGT---------SMKR------KNVAFLLD-PDCQLPLINIQAKW-----YIQFRNFF-------------------------------------------------------------------------
>Node7_80_dist2.0
-MV---------------RFFEM-VRLR-----------HFRRR--FRPRRLYLAKKTYQDRTR-----YTRTRRTSRWLRKGVRRKRGK--RRGFSWKR-------------------------KAGLTHLRFKGKLRIIIDT--SVF------------------------------------------------------GHFKFNQAI-YFPQTKTV----P--PYQLLFDYSRLHVV-------KTQYAPMVAKIGGPWHGI--------IDQAGITWL------D----------LE---------------------------------------T---QDPQT-------------QKSSQK-FLVQQ---------RLMNQLYDPH--GKMCPRKTVTGYTSR----MAAWLLP---NETYKNL-----WLE--G---------NMQP-----------------------------------------------EATF-----YVKVRQFRPDNLMALKNEDINSKLPK--D---KGKCFNL---------T-----GQQKK----------------------
>Node7_81_dist2.0
--------------------MPLDQRPV-----------HFRRR--YRPDITYGEKRNYFAVKKSHSGRLRKKHGYRP--ARDRRKRR--------RVRRKFVHYLLRRMKCSIYSNGERKVTRGKQGLVYGKYRVTEGLKLKLVVA-------AV-----------------CIFPCISAVWIEYWDRVAEPHQRLGLKETEGHRTFTMVD-FIYTEKGQRIDES--TYPVPFDYYKINKI-------QVAYWP----WRPGKDTY--------CRWYGYIAI------D----------LRGDEK--GP------HTQKR-----------------SPNA----DPWERVVVIANGFNQYGNYKTRK-NWKPKQPLTDTDFFQPHVRALRPV--PQFKIEGAYLDGLDQITQTRVLLVYP---N-----G-----WLS--A--------LGTHDDVSKYEAGT---------SAVIPGSISTAIRDKQ----------YNLVKTA-----YVLFQQFSFKAHAAQLSDQTLATIIC--N---FRDQKST---------P-----DGAEESEQMTKELPH------------
>Node7_82_dist2.0
--------------------FPIVTRGK-----------AVQRRETYQLRTIYRQQRAYKQRRLS----QKRRRFDLEGSRMQFRKVSSR--WRPGRQRW-------------------------GGGIFHYKYKRTGGIMFAQLPK-------YP---------------------EWFA----------------------SYYEFALSD-F----WTY----NCKQPVCPVNHYQIYLA-------NVESRL----PHGYYADVRR-M-VRKEIGFGHSLL------D----------LDG-------------HHINST------------------KH---IGPYP---------------HSRQ-PWLLY---------RSHSRMFRPK--PRV--TTTSAHGEGTTGHSEAFWFL-----TDKRNL-----WLK------------CAKENMNHVGLGL---------SMQDSRI---M--AVMLY-SFGPVPHFQALIEF-----PARFHQWPEQLKYTYLLQGLDLAKEM--N---MGECLRL---------P-----DFLQKLQHHQSDIHEVKTLYSFERPDE
>Node7_83_dist2.0
-LV---------------LYFIL----------------PYRRL----------------QRQQWHNETFLTRR--------SYRRQD--------RWSL-------------------------KHWYYAIRFRRVAPFSALYNA--------RN----------------------------------------YIEARKLTHYQFQLKN-YYDSNNY-------------FDYFKKQQV-------PTQWDPGYAKLNTPFGLV--------ETGLGETTI------D----------VDG----------------------------------HSEKE---TDPWL-------------QFSYRT-LLDPPSAHW---VVPRKTRVYRPL--TELNLDRTSTVDAAFAHQAEGGWLSPTSENAQQVGK-----WAG------------KSDKEPPHYGVGW---------SKDAGIS---TE--LWSV-DIVSGPQYQVRVTT-----YVQFK----------------------------------------------------------------------------
>Node7_84_dist2.0
------------------------------------------------------------------------------------------------------------------------------------------------------------------------------------------------------------HITFTIPA-FQGQ---TGVDRN-------FDYYYIRRT-------KAEYRG-----NATLGAG--------ERGYQPTALFVVLQLD----------KDG-------------DQLTFN----------------VYTC----DPYA-------------NY-SRK-YWHQ-----------------KTD--PQLTCADAGTAENFV-------WFA----NSKLK-------WGNPAI--------ITQQD-----------------------------------------------LITL-----YVQSRQFAFDDLQILTQNQGEKVRNP--P---RIFCVNT---------P-----DDSKISTDRQSDHPDSDNLPEGSIATT
>Node7_85_dist2.0
-------------------------RAW-----------IYKRR---RERKHYTVFRHFESRRKLHQVVRKRSRAWGTYLKRGIKRKV--------NYRCKYVKFLYLHRTAYVIENELRV----KVGVYKHKHKTAVFVPKYPTST-------GN--------------------YPWDSISQEGQWKAWPDVDYRPTL----HFKFVLDD-YTN-NGMK----PSTSGEIPFEYWPIKPV-------RVEFAP-----GPTISE-------CVSTEVGTTAM------N----------DDA-------------NPLKA-----------------TPIH---EDHLA-------------DR-HKK-GENK-----------------RPK--P-L--TSALAMEASPAYT-IELPFTP---NTPDQNL-----WIN------------ATNQDALHYGLGK---------HHKQPTS---GK--FE----------VKLEIAV-----YVKFRQFTTS-NPKLNEKLPDSYVWI--N---INQCGPI---------P-----EERTDEGPASQQQIDIIQGVFR-----
>Node7_86_dist2.0
------------------------------------------------------------------------------------------------------------------------------------------------------------------------------------------------------------EFLHILKD-YVDEANV-------------FDYYPIKSV-------KVDLMPQRDRVSTEANTFQR-SYQSNRDSHGDTEL------DFKAVAENLYSLDIR------------EKIQTG--IE-----------KGVLN----EPIR---------------SAKRPWWDE-----------------LPV--PHATYNPTPE--------------SPAPLN-----N-----WVD------------LPDA-----------------------------------------------TVTL-----YTKFDQIST-------------------------------------------------------AMQKSAGHRIYHELPSE
>Node7_87_dist2.0
--------------------LNL-DRMA------------AKRRLAYRKRRAYSQRRHYDPARRV----YHKSRVILREERRLMIRRK--------T---------------------PR------GTVVHNRFRKEHERAMTTTQE-------VSGLLLPHSILRHAVKPAISLELNWTNIPALKDPQNVTPKVVLRMR----TKQFGLIN-FTPLTGS-------------FDYYRIRKV-------QVLIRPRYAYLAIPCESS--------DHGTGKIKL------D----------LDG-------------ANAAAA--AA-----------ASHTT-----DLL-------------ASSKRRDKIEIGKLLLDLEVHRRKSRNKKSA--PPIGHLATYHPPNHHTVQVQSTLFV-----GKSRFTKPRKKWIN--G--------NAKGMDMQEIGLDF---------SMSNRNC------------KYNRTAKQHYNVYD-----VVQHKQHATIDLLRPGTVKNHKHIHE--Q---DAHCDQI---------P-----ETTKPGEHPGDENPLENIVWCSKGPTE
>Node7_88_dist2.0
------------------------------------------------------------------------------------------------------------------------------------------------------------------------------------------------------------HYAFTLTI-LVQLKAGK----N--TYVTTFDYKRIKKV-------KVSKKP-----QTPKATK--------KQGFGTSAI------V----------LDN-------------DLRRRE--LR-----------YTPTV---RDPLAQHPVGFNDFPQFFSDSQHF-VFND-----------------WPR--PFLSAASDSKL-KAG----EITVFIPAQMQTSRLDA-----WVNPNK--------VTKQCETPHQGLGFTFQVLTPVTSLEG------GHCQRK----------SIIYKKF-----LVRLK----------------------------------------------------------------------------
>Node7_89_dist2.0
----------------------VKNRKR------------RRRR--LR------------KRKC-----WKRKRKQ------RARRPQ--------KTRK-------------------------KGSWYSSRFKRRLIMGFNQSQQ-------GNEIVWDGDPAYEEGYSYREEHEDYESVNVSKVSFPGETFAKLPVLNSGGHMPFTLSD-FTPGKQH-KIERTMQSLQLPYNYYRVMHV-------KAQQAP-----HVITNVE--------IVNYGQSTV---VGLD----------LSGTND--GV------EQLIIS--GT------------VNKVQAFPDPLG---------------STQLPTQSVI---------KAHSRVLRPS--PELVFEGLAAAVQFNA---EELWYAPHWWNAIKENPGPERRWIEPIL--------VIPEG-----------------------------------------------EITP-----YYQFRQHSKAASSLSSGNDYQKFKGQ--N---PRQCTNL---------P-----DTTPPGVVKLRNNQSAKEILLLPVPEE
>Node7_90_dist2.0
------------------------------------------------------------------------------------------------------------------------------------------------------------------------------------------------------------VFCWALCD-FVPEEII-L--SN--VQHVP-DYYMIKYV-------KTDVEP-----KVVTHK-------TKQRGYGHTAIWCLWWNE----------FDG-------------ENCGL-----------------LPKK---YDPLA-------------KTSSRR-IWDKA---------MKHTRVFRPQ--PQLF----QEQ-----------WFK-----NFKKEV-----GLT------------LPETKVNGFEIYFLL-----VNRLKP------YPNLKF----------VRVFLTY-----YIQIK----------------------------------------------------------------------------
>Node7_91_dist2.0
-MW---------------DKMYMDVRLR-----------ASRKR--YK------------NTRVQYQGPFQRRRKL-------YRRRQAR--RRLPKTRK------------------LRQ----TDGLHHTRY-----MSLVINVN-------SAGIMNTGDVFWFVALFCPNVILSWEALALQKHHTASTP---NEPLSGSQQFSFWLRE-FIERVAG-------------IEYFRIRRL-------KIQLQP-----FWPNNS-------FTFKGSGTTNI------D----------QDA-------------DKLGKT--PQ-----------KAKWELRMKDPYL---------------TARRLIWNH-----------------RPK--PTLSNRYRTNSSDSL-------YFQ-----TRRSEP-----FIQ------------GSKH-----------------------------------------------TLTF-----YISGQKFVFQ-----------------------------------------------------------------------
>Node7_92_dist2.0
----------------------MARRAQ-----------AFRQR--YK------------DKRQNHKKLFQRRRRIVKRARQ--RKCL--------RKLR-------------------------NRGIFNYQLRKMPLLCAKP--NSE----TAK----------------------------------------GEVALVVGEFDTGLQT-FIRQAPVEAIVLP--RGNIPLTYHRIPGR-------KINWPPTYTPLRTNINSVQN-GLQQKGKQWGLTAE------S----------LDG-------------HTVSHS----------------ARRHKSVLHPAR---------------TSRT-YSTQ-----------------LPR--PALPIDAMPAEALRN-------WFPP---S-----INPSRFWAN--A--------VKTVEEVVHMGIGFVITEA--YNSTHQPTLTIAQKEDYR----------YQVAITS-----FCKFRQLSF-------------------------------------------------------KDQLVGVPVYGDEVPTE
>Node7_93_dist2.0
--------------------MPL-KRER------------LRQR----------------LRKRQHLGKRKKQRRLATTGKKHYRRRH--------NLRR------------------AKQVTDNKGGVNGLRWDPNKTVNIYPGPGPL----PGESQTAQGEAFYQRFPERESGNYAWKTINSVQTLAYRGVAGPIRGPQPPGHATFTLRG-FVAMPLR-------------YNYYVVKEV-------KVKYHP-----NDA--SQKQ-KLGKPAMKSGYTAI------D----------TDG-----------------------------------------VQDTLY-------------GASSTR-MWEILKTLVKKEEGQGHTRISHPK--PYLKTTIKLAEDESI--------FGPKLQNTDERIV-----WLD------------TEQE-----------------------------------------------DITA-----YTKFR----------------------------------------------------------------------------
>Node7_94_dist2.0
----------------------M-----------------YRKR---R------------RRQRD----YTHRRSLWK--RKPYRRVK--------KWRR------------------NQMWTSNQ---HHFSFQPADSQHWQDGFQ-------AT--------------------RAWLQVNLEDSTLLGSLQAPLGMMRKTGNTLFSLQE-FVTIR-CPS-----------YDFARIDKV-------KIKFASKYSIDIKQMNTEID-ALKIYSQAYGNTQI------P----------LDG-----------------------------------------LYDPLN-------------NRNLKRDLEPHR---------RHHARFFRPK--PKLHETKATSS-----------SIQQ---HNTGRLK-----WKN--V---------SAGLEVEHFALGW---------SLRGPADAPDMEQAMVGG-ASPPKPLFLVDVTQ-----YVQFR----------------------------------------------------------------------------
>Node7_95_dist2.0
---------------------AI-----------------ERKR----------------KRRRMSVGLIKRRKNNYN--PPQVRRRK--------KMQR-------------------------KGGVFHFKWDKTLTLSIKTQQN-------SQNIVVRQDAFYSQPPGKEEFPLIWSA----------------------KEKIFNLLN-FPEINTEWQLIQQAIWVGLPFDFYRITQV-------DTNGRPRYCILASYADTA--------LKRHGQTAI------D----------KEA-----------------------------------------VTDPMELSFNEIHPFEQHPYFKQLKGLWATH---------RWQHRLYSPV--QIFQ---CTIQQKSY-------WFEP---SNWRKAV-----WIDPLT--------ITAGPDAGHINLGL---------SLKRPQA---VTLRLP----------FHFQVTF-----YVQVRQFQFALKTVSCY----------------------------------------------------------------
>Node7_96_dist2.0
----------------------L-SRAR------------GRRR--YR------------QRRRPHKCTFKIRRASYRYIRETFRRKESP--KRLTRWKK-----------------NPR--------INRFRTPSQFAVDFNAR---------------------------------WGGQNLEIKPFILSEVEILPIGIYHEHFQMALQQYFLAKNEG-------------FDYTRLPRV-------KIRYAS----LITLIESYDN-IAHLGAGSSGHIAL------D----------LDE-------------NEKQRP--GP-----------AATPGRTNYEPLP-------------NPSSKV-LWNCY---------INNSRVYYPH--PLFAIQEASQL-----------YIDSKHQQFEPRTG-----WLK------------LTGPSVDNFNQGYYV-----WTKQPSPVN-----IKEIQD-KLIKVAIRPV--CY-----YILVK----------------------------------------------------------------------------
>Node7_97_dist2.0
----------------------YSRRDK------------CRRR----------------RRRRI------QNAYTMK--RRGFKRRK--------MWVP-------------------------SADLYSARFHRVDPTQLAVE-TAI----PGI---------------------LWEVTY------------YLEAGSEHGVMQFLLFD-FCF-TLT-------------WDYYKVKRI-------RAEFKPTLLSLHQKLLSK---------HMYGTSVFISHSWHD----------LDE-------------GNTAPQ--TP-----------DAARL---EDPFS-------------NMSSYR-AWNPF---------RGESKIVRPK--PLDTQTSVSL--------------------EVRKSQ-----WTNGEF--------MQYHL-----------------------------------------------KMVL-----YVKYR----------------------------------------------------------------------------
>Node7_98_dist2.0
-------------------------PVR------------VRRRAIME------------RRRRP----YSKRRKWQRRQQTPERRKK--------R---------------------SRFKSADKNGFYHIRSRKHHQRAFKPPTN-------PIFIIQNGSYLYNKNIVDTSVSLEWRIMSQNSAAQAQIGMEVEKLYNGRHQQTFIIEE-FITSDPGINHLAN--YGKHPFDYSRKKVS-------KCTFKP----THPQIDSS--------TKAKGSTCL------D----------HDE-------------NSLAVE----------------KPRGRAVGAPYT-------------ATRSRTSALCP-----------------RPK--PELD---IVQT-----------WFGPHRTIPARIPITPERYWIKPLK---------LGYDQVLHYGCDIAWTETGLMNVHKNAFTPQKGRGKQS----------FALTVAC-----YVKLRPLTIPAPMFSPLFTGGLRLAK----------------------P-----NELQTGLSVNLQTPLDTI---------
>Node7_99_dist2.0
--------------------VDV-QRYS------------LRNRKSYRPKVGYKEQRRYGRYQQL------SRRKLIE--TRSHRRRHAK--EKGLKYKR------------------QRH------GLYQYQFEGVHPVTKGINSQPK----RGG----------------------------------------EEKEWEAGLTEFELDD-FEAQNVFTPL----------FDFYCLLKA-------KVQFVP-----AGQIGA-------KQRGVFGNSTL------D----------ADG-------------KPKDGE----------------YGQE----DPVGAPRGRPETFQAMMTVSARE-MIVK-----------------RPK--DEQT---TYE----------------------GKNL-----WVN------------ASKP-----------------------------------------------EVTI-----YWRVAQITVEHR---------------------------------------------------------------------
>Node7_100_dist2.0
--------------------MNM----------------GPRRR---RPRKSYPHTKMYLKERSKHLGQYIKRIEWSK--RPEYRRRL--------RIRK------------------ARKDTVPREHYHAILFIKADIIQIGQIGQ-------QD---------------------IWSAVSVQKGKNYDRKGYGIGLLLQTGKLKFPIIE-FCGLKTG--------------DYFQIQKT-------KVDHKADLVWHNGNLSQT--------LKRHGSGAT------D----------LDG-------------ENIQDR----------------AVKV---FDPVVYDITTTLGFHELDNQSARP-FWLV-----------------TAK--PHVALAETT------LQIYAKIGLR----------H-----WKN-LQ---------PTKT-----------------------------------------------FIAV-----KVTFRQFATYVGE--------------------------------------------------------------------
>Node7_1_dist3.0
--------------------KCIRRRES------------WGNQ---RPQGTYTKSQIYILRRRDYLGGSYRRRNQLKHTRQKFRRLP--------KIQK------------------SRWTEAEKGKICFFATQSTAFNAIQHE-C-------TE---------------------LWSP----------------------NNFVFGLTA-FLKEQPVG----NLHIVSLPIDYFRLAKV-------KMQSKP-----EIPLVD-------------GKEQI------D----------ADG-------------ITLMTA----------------FKLL----DPVQ---------------AEKKRSYGPE---------KLCKQVIKPE--PKNYFASVAIA-VASVTVHSEAFYS-----QDLSTQ-----WVT--K---------KQITPEAHLGLGWWIAE-----SQQKKRVVDQPKINIE----------FKGTVTY-----YTPMY----------------------------------------------------------------------------
>Node7_2_dist3.0
--------------------LTV--RTQ------------VRQIEAIK------------SRRT-----FKGRRAGLD--RRTYSKTMGK--RKRMKVAG------------------LR------QNIMGYRFQASGGQLSSLPQT-------ESFYLGIGKSIYGRLKNPYWDALAWLP---DGIAKATLGGGSDKNLENFNMWKFQTSH-FWKKGIG-------------FDAYKVKKV-------KTDVAP-----PPSVNA-------IPATAYGPTEL------D----------ADG-------------DCSLTV----------------ARSN---MDPWAYICYEPNEIRQLHLVTTQP-LINQI---------KVYNRLVNPK----NQVASAKL----------------------ANMS-----WILPLI--------ITVHEKVGQPGTGYIVIQDEVIGTLARPNVQTEGGLRVEIM-QQKTRPDWRLEKWF-----FMTFNWYD-------------------------------------------------------------------------
>Node7_3_dist3.0
----------------------MPRRYE-----------AIRTQ---A------------DRCKW----VERIR----------RKRTGM--RSNQRLQR-------------------------NDALALFKYANTKNSDREPSVH-------QDKLLYIRGMMCPWLTGRNGGTPPASKLDNDTKWTEPEDPHNEKSIQSGSSFVFQLEH-VWLLESPP----PPTLERAPFDMFLIKNT-------VITLSH-----QEKVQG-------DDLLMTGSTCH------D----------VED-------------DWILMI--RM-----------KKPPP---VDPAS-------------PFDVRD-ERISGAPVIRRQVTQGHARIGAPH--PKKDWAKNNPNAESKKWQHGTVAID-----AAEKDK-----WLQPLQ--------VFGRHAKTQFGIGQ---------SLRDRLPGSRARAVQK----------FIPRVKG-----QIKFRSTEK-------------------------------------------------------ASIRSQPPDIDLSKSDK
>Node7_4_dist3.0
----------------------C-ERAT------------A-R-----------------VERFTAIGVFPKHRKTFQWKRKKLRRRL--------RTDL------------------IRS----SDGTFFFENEGAPGSPGPIA---------------------------------WKKLTVSAGAEEAHPQQLRNLIPVFGRVLFAQQQ-F----KNPAIVLHPIPSVGRFDIYKLPQI-------LDSLIPFEIIF--PR--------AKPSDLYKQ----AYQEVD----------IDR-------------DNVGPP----------------AKDHWLPADAIS-------------GASNHH-PWDTL---------QVDDPMTAPTQIPNSC---LIKQFNQQ----YKSHIYP---DSARTEL-----WETPHD--------IVHVT-----------------------------------------------PRST-----FLQFKQVNQ-------------------------------------------------------IALPLRSLISVGSYPTN
>Node7_5_dist3.0
-------------------------------------------------------------------------------------------------------------------------------------------------------------------------------------------------------------FPLRLSC-ICLPIQA-------------FSYWASDTI-------KSEIDP-----TFLPGSD--------CPSFSREGI------A----------LDG-------------GAQKSL--LP-----------QHADAFQVQKPLN---------------PNKE-MYGVW---------SPHSRSYNTA--PEI--EDGSNE-----------EFL----------Q-----WMK------------QYEQQLEHQGITY---------PMMHNVL------------IQIVPPIITKRKKF-----LLSKRQFINKKE---------------------------------------------------------------------
>Node7_6_dist3.0
------------------------------------------------------------------------------------------------------------------------------------------------------------------------------------------------------------QYRNNVRA-FILQNQP-------------VDYYRIQRV-------AVAKLP----ALNDFTTSVK-NIDLTDEYQGRTAC------D----------TEQ-----------------------------------------LTEVLQ---------------GQNR-QFDGIFPQIKVTPKKQHDHVYTPA----PPLGNAITN-----------HYA-----TTQI-------WEG------------LEMKKVPQLGLGIKILETAWLNSTILSILDISKQENEQHA--------LKIGAGW-----YVDYQQFVQR-----------------------------------------------------------------------
>Node7_7_dist3.0
----------------------IKLRIQ------------LRRQ---R------------RDRYIYLGSDRRRRTASRGHQKEYRKKR--------K---------------------ER-----RAKYNVLRIKKLRGLQTIVNDPVE----EPLGMVPIAEIYYKLAAGAVLKSIFWKTEETRYPMGDLEVDHHGADKEYPS-AEYRWDD-FLDPQRVNILQHS--TKYIPYGYYQILPI-------KNIRKL-----VRSVNPI--------KSLYDAATV------D----------KAA-----------------------------------------CQDDYLRPPGVRSGFCRVTERSNDP-LWWV----------QKGTAIFRSK--PHTDAPTAQTQ-GSLSTLYTMEYYNP---APVTKEGAQPRIWIQ------------TQMINLKKVGIGL---------GVEFLKLQKDPWNEFAEN-EIRISPIIPA--VA-----IIQFFKFSWTHL---------------------------------------------------------------------
>Node7_8_dist3.0
--------------------MYI-----------------YKRRLVRR------------KGRGWHLGTIWKSL--------LTKRKK--------RSKKRFYHYT------------FQDNYIPKGGIWGLTLTQSVEIYVILCSQ-------PL----------------------------------------GGIT----MDVYSMMP-F----AFTH--CHRPPRIQPSDYYNLRQI-------KSEIAE----LRCIANATDQ-VGLPQAGRYGHTEI------D----------LDANRP--GD------YLSTAI--SP-----------DGGGRQQVKNPLQ---------------PSRR-QWDP-----------------SP-----LGGYELREP------------------RSASRQL-----TAQ------------IPQA-----------------------------------------------KVTY-----YLNYRLYAFFEALRYAKGVKTLADPY--N---QMECKHK---------P-----TALETCSKEGMGETLNSQVLIGTSPPE
>Node7_9_dist3.0
--------------------FEI-DKGS------------WRRQ--QG------------LRKLI----TQRRRKV----RIRYRKRRGK--KRIIKWSRTSFQFVIKREPDYCLDNESRDWAGDPGGYNHHRY-----LRWWNDLILP----HTQKIVDPWDNLFGAKGDTIVEKWQENTLSKIQYRSAINSHLAYASH---GHFPFFVTR-F----PN-T--GNQHQLTAPFDYYQIHHV-------QIKLSP-----ETPAQY-------RGPSGPGYNVI------E----------KNA-------------QAFQEY----------------QSIE---IDPQN-------------VQTASSKWWNR-----------------RPQ--TRRIVDLACT--------------NP---NLEKTAC-----WIN------------KSLENRAHLGVGF---------SSPVQRHSVHTVEETK----------YILQTMCGLPAAWVQYTQFQ-------------------------------------------------------------------------
>Node7_10_dist3.0
--------------------MCM-RHSQ------------ARGR--ARVKRDYERRRWVPKQSRE--GSAHRNRNEIVVSKQKYRQRRAV--RKYKQWQV------------------YRG------RIFHIRTQRTFPLGYNT--P-------LGAVTGPGDDLFVKVVLNHSDKDEIAKLSLTEGRTFSTSPQAPPY-----GQFFHLDN-FTTIDVL-------------TDYYKIIKA-------PIDFRP-----GTPHPATPV-LGQSLRAQYGYASI------D----------MDG-------------TCLGWQ----------------SADP----DVLA-------------NQTYIS-QAGPL---------KQASRIFRPK--PVLR---ILERRQKSKMQSGYPGYQPGLPELKATSM-----WIE--T--------LTSHCQITHRALGS---------ALTNPPG-----SLWG----------YEGELTI-----HICCRQYKV-------------------------------------------------------TISPTAGGLLKPQYPGQ
>Node7_11_dist3.0
------------------------------------------------------------------------------------------------------------------------------------------------------------------------------------------------------------KYNFTLQG-FTPEIPKLCIFLGNLNPGIPFAHVGLAGV-------KWSFPR-----IHPFDGHGQ-DVHFKHQGFEVYAI------E----------VDGTSL--GP------GSIILA--ID-----------APAQL---SDPVD---------------DSQRTRWFTAAHRYILQPQKKHRRIFRPS--PSIPSR-NAVS-ISPPAALISTLFR-----EVRDLL-----WML------------AGSP-----------------------------------------------DQVP-----HVSRAESED-------------------------------------------------------SRKPAQVALMGWQKPQD
>Node7_12_dist3.0
----------------------L----------------LFRRQ--YR------------QSRRA------RRREWYK--QKSFRRARSR--KKPQKNKQCIHQCLLAVTNKFVLTSPIRHAAENKEGILLLRFGLTKGQQIVRIKTRV----EACRIRSAGDLIRAQPASKLEAGTEWTQANWKVIGPPKGIGIALPEIGDAGYFVTETHN-F----ANM----NPLPYVIPYDYYQILKP-------KITLIP-----NLKLNE-------EKPHDYGSAIV------D----------LDHKPG--GS------QESELA--LA-----------HPVQDFQPYEQLH-------------KEHTRR-EFNWR---------KRHPDAFDPK--PRH---HPAG--------------A-----VLIRRI-----FLN--I--------IKVHAQVTHTGIGVYAQAGHEMHGLIDIPRLIIHVILQAPH-AFKPPPRYSVQITV-----YEQYREFSIAQIPQAATGSILSELSL--D---VGGAKNI---------I-----ERVNGSALILWIRILKVGLEDPAIPTE
>Node7_13_dist3.0
----------------------Q-ARDQ-----------QLRRR----------------YRGRE----GYRRPKQ-------KSRYL--------RPKV-------------------------KTWLQHQKFGRYYYTFMYAVAT-------IP--------------------AIWEA----------------------GYLSYLLID-LLKILHG-------------FDYYAKRKE-------RLRPKP-----PTPYKNP-----VSTFKGYGETQI------DIPIIQDQIEDIAG-------------EYPKA-----------------QIMI----ESLK-------------QKSKKK-LETAI---------PQQDKVFRPQ--DIHDVKAEDWSAPSVIAQIGTMFIEP---NHTIQGCSSDRYWEN------------IRDSKCPHLSKKVLL-DKGQQNTMAV------GQEHLE----------GFKNISF-----FIFYR----------------------------------------------------------------------------
>Node7_14_dist3.0
------------------------------------------------------------------------------------------------------------------------------------------------------------------------------------------------------------DLIFVLKA-FLTNYAG-----DCQNLPRVYPYCKVRKV-------KIEILP-----SQAGDT-------LEPEKTGKSLL------D----------SEQ-------------DVQQIA--GA-----------DACKAPLPLQPIG-------------NLQWRK-MGKGQRPLEELLSGRPHSRLWIAL--PKKKLEELAKV-EAI-------PFHP---NSVKFKP-----WKKPYK--------IIPSLSAKHLGLSY---------TLKRPGPKSPN-TMKG----------YGITYLS-----IIMTHSFLRSKTIIGGILIPQVSFSQ--I---KPILSFL---------P-----DTYDGGEGIFSKLPDAPLTQRGKPPVE
>Node7_15_dist3.0
--------------------LSM-RKRQ------------FGRR----------------TRRRTHVGEVCSDRQPVKIHNKTTRRRK--------DWFK------------------QK--------FLYTRFRKKYPIHSGHQATQT----ASH--------------------HGWVK----------------------GHVEVNLRP-FVGKGPQ-------------YDYYRIQQT-------KIELEPKF--NGLLWRG-------FNRRKQGQTLV------E----------DGGWHG--GQ------EYVSPV--TK-----------KDIRK---YDPIT-------------SYNGSK-HWLTG---------KQSNRIFKPR--PAL---EDGKV-MHRVKKTKAKDYV----NIDIKNI-----WRT------------SKNQ-----------------------------------------------KPTM-----MIRVI----------------------------------------------------------------------------
>Node7_16_dist3.0
----------------------MSRRPG------------I-KR--IQPRQGYEARRNWKDVRHKNDGVIKRRRQPF-------RRKNSC--RRCLRGRR------------------HRQWTKIQ---NRVKVYTDNIEKDYNKTN-------KEQSCILGGIYYSDGLFSQSNQQQMQPNSLTR---------------------------FVIFDGR-------------FDYHRIPRA-------KVNYRLLYTIPKLPVDGFDE-VRAGADANWGTPCK------E----------LQG-------------NTAPLE--DT-----------IAERP---LNPLS---------------SSRA-QWLTEKPLQLHWINGSQKRLFKEI--PRLT---TRNDQKEGNFSTAKLWF--------KITA-----WLS-LF--------IPVEVQVLHYGVGFSLPETLILNSIIYPKESQLGVHEIH----------FRKVMIS-----QVYFRTIQGAANLFLDKKTGAFKSDP--N---EGGMLSM---------P-----DKAEAGKHQQKHPPQCEPLHKETAPEP
>Node7_17_dist3.0
----------------------L----------------KIKDV--YRPKPVYGNRKQYLQQRRR----FRRRREL----RRSLRERRGE--MKKRIHTP------------------WRK------GYWEFQNRKWKGMKKRGRKPLK----GVSPLLNAGDTFYKDSIREPKKGHKYVNIQLKEGKFYPYASKTCMYLQEYNHHSFGLLD-FEGADVA-----T--SGTQPPEQYKIEWT-------KVIFKPPFPLENEKVTK-------GVLDAIGRGLIGIQFWGD----------NHA-------------DRSYP-----------------SPDNALIQEPLV---------------LKRQIAWYQV--------NVGHNEIFRAK--PKNGLNGKPGAKVSR-------WENP---DEKIGDI-----WTF------------SGLA-----------------------------------------------NTTS-----HIYFKTEKLDFMTMID-----------------------------------------------KDREPFFQ----------
>Node7_18_dist3.0
----------------------------------------VKNR----------------FIRREQIKGYVRKRRW-------ILQRA--------RLQC------------------HVLTQDQRGGFAKPRLRRFVPLLFKAANW-------IQLMIGVPECFTIKPMEHICPAIEWIILDMQEWGKQRNVQLDTIDEGYTGLYSYSLSA-L----KT-------------FDRYHIPKT-------FVTMQQ-----FEKEPS-------VLSKGLGYTSL------E----------VDK-------------LSTSDP--VA-----------EWFLN---LDPLE---------------SSQE-HWTG-----------------HPK--PLI---QIQL-------------------------L-----WLN------------SDNTSKVHYGSGHVINDKGVINATPSPPR---DALFRALG-GIIYGTISQLTVSI-----YVLFTQFE-------------------------------------------------------------------------
>Node7_19_dist3.0
----------------------V-TKGK------------KVRRQIRS-------------QRQS----LKHRRQI-------ARGKR--------KWKLQYFTLLQKKPADKFLDNEDK-----------LSHLRSQLVNFKPSYS-------WPETLVVALHFHVSPPFPEMPAYATATTTIQQEAFAAATGKNLKELHFDDELGLDL-------------------HLLAFDYYKVKKQCVSSKRVKTQGQPP------GVPS-------CRPEDLGQETV------D----------QDG-------------LMLNKY----------------GSHNAQIKDPLSLLPTVENYYQVQKQKAGRL-TWPADLTLYIQKFWREHSRMWDPE--PGLLAKELLLPSGTS-------WFNP---NHAEKFQ-----VLE------------LYKSKVVHYALGL---------SLREVTL---AAGPERPI-ETQPTHNNQVDMAY-----YITFGRHVLSKPSCLTVGAHPAIYDY--K---QAQALKV---------Q-----EAIDSHYQAQRSGPQQLDTVKPPNPNQ
>Node7_20_dist3.0
--------------------IEL-DRQQ------------KKRR--IRRGRAHLQRDAHHPRRQENLGSWTRTKRKVKTIGLRSRSNK--------LWFH-------------------------K---LHFYFHQKARSYYYVE-G-------PERMAIWGDSNFERGLLGPQSPFNWPS----------------------TIFEFLLNPMFFCKSRTKQLKFN-------TDYSRIDKI-------AVELIP-------NNLAE--------FSDYGAKLA---AHRD----------LGG-------------NTPKRT----------------NSSF----DPIS----------------SKN-GWQL-----------------TPE--PAFTLSQVYAGSESIQHQTTAYSLK----------L-----WVSPIM--------LDSEEGAMYFGCGFVLAESCRFKSATQQLQTIVQ--ALE----------HHEDTQY-----YVAYQQLG-------------------------------------------------------------------------
>Node7_21_dist3.0
--------------------LLK----------------THKIR--YR-------------LQKS------ARRRPLEILQKQYKRMK--------RGIA-------------------------GLRTGKRRLQTGNQLPGYGQSL-------QPPLIKRKTRVYEQITKTCDQGLGWRPATETSDNQQPQPTLISGQN----GFLYILLD-FIDQRQTIK--GDIWPKIYPGQWYAIETV-------TAEQKP-----EGVANN----------IYTGNAAA------Q----------VDL-------------EQNTPV----------------GREI---SDPVE-------------EISQRV-YIEMLYPNWRYLEQRGYKRTFRPK--KLLLLQETAG--------------YP---NNQSRRC-----WKV------------TEFFRVTERGVGYQL-E-----PMQR------GNNPGQ----------FSK--TF-----FPQWRQYFWQLYVQLMPTHGPGPPEH--N---VTQADLC---------A-----QVTDQQGKLDIRGPLSIWVRLNPLPTE
>Node7_22_dist3.0
----------------------MEKWVL-----------SETK-----------------LARRE----VFRRRQYF-------KQPK--------RFGR-------------------------NNGHFAYTLEKKLIVKLPY--E-------TA----------------KITEVQDGSNIQDAFSQPLVPIRAKVAHVMDKLFQFTLKY-SILTGTKSRLIENGPDGDLPLDYYKIHTL-------KVKFHP-----ITKLKTTTR-TDGIKRRNTGHTRI------E----------ISG------------------------------------------FDPFR---------------ISKA-VLDP----------KNHAQGFEPA--PKVAVVPVS------SVYNPKFIFDPLMNNKQRLNK-----WHQPSI--------SSVEH-----------------------------------------------QLTP-----GVQFEHWLGWWSNLNDLLRADFPPVA--N---SDAVLDA---------P-----KDLGQELKMNTGLEVNSNFQLAMQKMD
>Node7_23_dist3.0
----------------------WPSRKG------------FTRRQCFR------------Q-RK-----QKKVRMPTFVARCTVKRKG--------P---------------------IKTQSKGKGSIIVWRFRSKAKWEPPGSAS----------------------------LYIWNSYRLSGPRKTLKLTDPLSPKEDSGGFQLKLGN-YKELKHGTSLSQELLENYFSWNYEETKKI-------RLNYTP-----ERPSNPW--------HDQPGSTAW------D----------VES-------------TQIQPF--TP-----------HSKIV---LDPLELQPVISNLFDKLPTFSEFDEVVKMH---------RGHSRNQPPR--SKLTQQVKSETAGSDYGIPHPVTFF-----TRGTAT-----WCN------------QATS-----------------------------------------------AQTK-----KTQFRKAGD-------------------------------------------------------VQMPDLSLQPAHVGPAV
>Node7_24_dist3.0
--------------------HIIRRKTR------------LRRT---K------------G--RVHGSRQRNRRIL----RKLIRRKR--------R---------------------HTL----GASWYTSIWQRHDQVVLYC--AKD------------------------------------------------------TKWQFQVPS-FKLGDVKGIIIKRLRPYEIPKEHLPIQKL-------KVSLHP-----PLRENL-------CNPLGSGPTEV------D----------IDGPQQ--GQ------GWHWPP----------------TAQGIEIVDTLL---------------PSRS-FGQF-----------------VPK--GPLIISRNSAEQNARAQQLVQRGFNPTTQRQ--YLV-----WWQ------------TAFE-----------------------------------------------IVTY-----YVGFRMFALAAGDEEGVHSLEAKLPE--H---AIPHGKI---------P-----ETLEVEVKFVSKYPAKDTYPATIIPGV
>Node7_25_dist3.0
-------------------------------------------------------------------------------------------------------------------------------------------------------------------------------------------------------------FNFTM-------------------WFFPFDVWRIGPI-------KIEHVPNFNHIQWPLGT-------IQRGRFGLLTV------D----------LVR-------------EFDETV----------------FSKT---FDPFGQIISDMNGFNEVLTHTSARVDEQPLQPLLAIDIKKGHYRIFNPR--SPVSLDRQIH--------------DPTPTN-----L-----WLD------------FQNITPKHLGVDELLTIDIEFHSAQQAAK-------------------LIVLVTY-----YAKADKYVL-------------------------------------------------------FFYPKGQDLNHWHYPTD
>Node7_26_dist3.0
----------------------VLYRSR-----------EERKK-------DYCARRSYQSSRKQ----VQRRKGKLDIPRRQIKRAA-------QRAKS-------------------------LKLVFHFKYSIHTQAQLGLYLQ-------IK---------------------SWTT----------------------KHAIFWLKE-FIEKAILK----ETTEFYIPFRYSHIKRV-------RVALGP-----RIPSQT-------SATPGWGHLYT------G----------LDN-------------VFNKV-----------------ENQF---SDPKD-------------PYHSRL-IVNDR---------GEYERVFRAR--HNLPLGDCRLVSKGT-------VLHHPLESDSSQ-------WIN------------DDVV-----------------------------------------------SQTVGDTIDIIVFKVFQQILMVQTAVPCAIAMKIN--H---RARVLLV---------Q-----RSLREGQRWAIPRPDKPKLGIILGPFD
>Node7_27_dist3.0
------------------------------------------------------------------------------------------------------------------------------------------------------------------------------------------------------------TYKTELLC-FQSGMKKRTLQTQRDSMPCSFDRYEILKL-------CREARP-----LTATETA---------LALHLDVK------D----------LDG-------------EPVEIK----------------IPCL----TDNA-------------GATKEM-YAQH-----------------KPT--PLYKFLPPGLKHKSAVRGFIAALYVPRQYNS--SPS-----WFS------------KQQKACGYLGSGV---------SMALQIQ---GTAKLI----------AQIPLTL-----PVEFRQLI-------------------------------------------------------------------------
>Node7_28_dist3.0
-------------------------SSR------------HRRK--VR------------KWTRNWVEHTKTRTKF---------------------YRP------------------HK-----SGSVKNPRYKKKFIAGVHMHLP-------FP----------------HEEEEVADGATSPGIGMVVIIKLKVEAVQLKNT--FKIHP-FLKLKKGT----C--TASLPFPYYKITGV-------RMKVGPDF----KETNHQ--------AKIYGGTVV------DMNSAVEALDPVDARNH--GE------EFELRA----------------TNHV---ANPLPRWKDKIDRAHQHHIGESRR-AWLSSAWMFSNQLIRGQARGYRPK--PQEMSGIEGV--------------CPRDQN-----P-----ILTPVG---------SPQLQTAHIGLGYDLLSSQKTDGTHPPED---PNPLIL----------FCVQKVE-----YIGFRQLSI-------------------------------------------------------PTQEANAEYQAPDVLVE
>Node7_29_dist3.0
--------------------MEL-KTNR------------LRRA-------AFAERNTYKVKQRM----YGRRR----------KNRRVR--RQLTLLQE-------------------------QPKLHRKYN-----DVYQKLQA-------GVLIVTFIDVFHPEGIHYPP-ISEWEG----------------------YEFIFSLLD-FYYKPGTSK--AQ--QYLVPHDYYNTRRI-------NNEFRP-----PDQLAK-------GRIKYLRYSPC------Q----------LDT-------------ADTEPH--FP-----------NQATKVK-IDPSH---------------STEK---------WKMVYIKESSLKFQTK--PLVD---TDAIFVSLKNEWTVLWYTPFSVNFVTPRK-----WLQ--E--------SHAQTDANKFGLGQWMEENPVPNNLLVRG----LEGEVVIR-ITCSPPHFQCLIPHGLAICYPSSSQIKQI-----------------------------------------------------------------------
>Node7_30_dist3.0
------------------------------------------------------------------------------------------------------------------------------------------------------------------------------------------------------------RFNFVLQP-FFPKIGTD----K--GYNDPYDYYRIRKV-------RIAVTP----ILKWFGSMNP---AEFTHTFGGTEL------H----------LDG-------------TEPHQK----------------HMLPAPRLDPFE---------------TSRK-YWESV---------ERPTRLVVPG--PCILATPGQRKGLDDVKVTTSTYANPSPGCSKLQQS-----WLN--K---------TEEKKTTHKGLGIYISKVKCYTSLSRVKW-------LQEP-RTSKDPMYQVQLTF-----YVHFRQKD-------------------------------------------------------------------------
>Node7_31_dist3.0
---------------------LQSFKGN------------EIYR--GRRQALFSQKVIYGQRRKL----FRRRG-----------------------------------------------------TATGFRFTQAIFVLQATQDLSH----DSRQIAYGGEVFQGTTKTQPETSKNWTTANQIDQGEQIHKNFLHPIVKTIVEVTLTLNY-FVWWSAMGWILRQPPEYRIPYDYLCVDKAEISAENFSVKHSP----QRDDIGS-------ALGLGHAGTGN------D----------LDG-------------QLATDY----------------QIDT---FQPEAENWAVLRMFRQSYGH-SNA-HFNP----------RTHAVVMQPT--PNVA---QETI------QPTSIGFAPLITHS--AQH-----WMK-VM--------VGSQL-----------------------------------------------EIFY-----YAEFP----------------------------------------------------------------------------
>Node7_32_dist3.0
----------------------LDVIIQ------------ARGT--YT------------TEKKLHAGMRRQRKQP-------FSRRR--------RWRH-------------------------TKGIYPIRLNQANPLVIFAKRF-------IFALPIEDPDFNISLERRQVYSVGWGT----------------------EQRQFQIDR-FLHATTSEVINQWMIRHPVVFDHYRIQKV-------KVDGHP-----TASAGTTDN---TSGVEASGPATI------D----------PDG-------------QYVTKS----------------GKDI---EDEFR-------------SDTQQK-VWKVVAPIQIELFVAMHQILFNEK--PKGASQVTGGN-----------NFS----------R-----WIV------------PIADTFAHGGLGA---------PSIALEQ---CQSEMY----------FVQRYST-----YRNFTQFN-------------------------------------------------------------------------
>Node7_33_dist3.0
--------------------MLM-----------------QKQKQKRR------------RRRPL----IGRRKPAW-------RRRG--------M---------------------QKLPFPKRNAYFIVKTHKPLNPTLCQNTV-------TK--------------------VRWWTSVIRESNLGHSPPWGSGQG---E-LGFNLQG-VLPTNFT-------------FDFWTIMTV-------KVDVRP-----LLKEGKAVK-EAIKQSAQAGPTTI------D----------YEG-------------QAIPD-----------------SIAQ-------------------KETKSNKK-EWPLC---------VKRQKIFKPA--PEFPKIKQEK--------------T-----EIHTEE-----WVSPLK---------KSPDQVPHRGLGF---------SLNTVAE---AKSANGCD-WSCIPPKQEAYITV-----GLNFRKFPPLNDSFATQERPKASPLQ--E---PGDAVVV---------P-----AQANSHENQTQPYQGTGPAVLIRKPPD
>Node7_34_dist3.0
--------------------QRI-RYKQ-----------FIKRK---R------------ERKTRLAGHWRRKNIEYRQATR--TRRRGR--RLSPGGSN-----------------ASRGVQINLSKQYAQHQDIQPQSALGCHHA-------FG----------------------------------------CTQNSLGWPYEFNLQE-YRQLSYNKIIDGAIAPIDLPLDYHSIFQV-------KIELDPTPPLITKPEQQQ--------ANDYGKTFL------E----------FDQ-------------VSALDR----------------ANTN---SEPLI-------------EFQEGP-WYTS-----------------TPL--PWPT----VIHSKGH--------KDAGSKDKDKEGQ-----WIH------------PDMHDFPRQGPGY---------ARRHDLD-----GTWH----------FHLETTY-----YIQFREFHV-------------------------------------------------------IKQEKFATIKLARMPHK
>Node7_35_dist3.0
----------------------A----------------SYRRFKWYN------------KRKRTTIGGLRRQRRM---------RKT--------RWRL-----------------GGRGHGLNSQDFFDLRLGKLAQVLYVERPPQP----IQE--------------------IRWIAKSWGPAEVRSVKEPLFILEGKEGFLQFFLQT-FDRAGLRVMIGPQ--INYLPFEHYRITKV-------QAQKPA-----VQPEAIL--------GPCYGSTKE------D----------DDG-------------SALHRK------------------AV----DPHA-------------IDSAQKRTWQPL---------SIHERVFQPR--PRLI---QKTIDWKQQLTNASYLWHPKLQNRQERVR-----WMNPLA--------LPELS-----------------------------------------------EITK-----FIQFRKHKQETYS--------------------------------------------------------------------
>Node7_36_dist3.0
----------------------I-TAYI------------YPRK---R------------KVRRPHLGQIVRRRRVYGFVRAKQRRRR--------KIYR------------------GY-----TNGLYWPKTLSVGNRRWAV--K-------SYKIILKGPPVVLGISAGPIDHRALDI----------------------GTFSYALRD-AVIPTTG-------------FDFYTIQEN-------KVKHRPQ------FFNHRRI-MQGRHVVTYGETPC------D----------NDK------------------------------------------LTPFI-------------NKSPKIVWMNNA---------GVHSRIYNPH--PDVPVNEIENW-ISI-------SFVPKQSD-----T-----WPK------------QDDEEIKEGGPGY---------SAASINP---TRYSPVED-EAFNLPQQELQATLGLYSTVVPQHKNIYVMHNKLPAPNLAGIILD--K---ECSWSQV---------P-----NAQQPNKQPKKDDEAACALILRRAPAE
>Node7_37_dist3.0
--------------------VVLNRKLV-----------KRKRSKHYREGQAYLTKKKWATRKKL------RQNKA-------YKRQA--------VWRRHFYEFHLTPSPVAYIEATKRTKTQSLGGKIQFKLGQLLPLTEMSGTS-------HD----------------------------------------EES-----QYPYMLVD-FLPQGHNI----KSPGDVLLVDFARIDQV-------KVVIAP-----RQTGIRHGK-FKQPPTKGFGECAV------S----------LRG-------------GTPAL-----------------KAAQ---LDPYT-------------QFRPQK-YTKPFIPVVISPVAKLHQRLSRPN--PWD--GTGT------TKSIAHVATHP---NDGSQE------WVS------------YPPR-----------------------------------------------KVAV-----YVSFDWFP-------------------------------------------------------------------------
>Node7_38_dist3.0
------------------------------------------------------------------------------------------------------------------------------------------------------------------------------------------------------------VYVWNVTR-YKGKTEGERLKNN--IYKVPFDGFRIVSK-------KVVLCP-----GTPSDGG--------GFGYHVSAT------G----------YET----------------------------------GPRSKERTPDPLANPLNRMGIFPQVLQMTTRNNEYFKIKPVFGWGQDRYQTRVFAPQ--PKYKAYDPTTV-MSPASNVLLQMLLP---KIKNAQA-----WQN------------NSTGDKPFLAFKY---------KPRLAIV---FD--GG----------YQKKVIY-----YVYFRPIL-------------------------------------------------------------------------
>Node7_39_dist3.0
----------------------I-YRLR------------AKRS---AAQRTYGSPQVSDRRKLQSKIWYLLKHSF------YCRRRQEK--RRHVRFLN------------------KR-----------YQMDLKKALTWEKKPAKF----SVKK---------------HADKPVWIK----------------------TELEFTLMP-STPPITQ-KIHPLPSSYCLPYDYYRQTKV-------QIHLRPTLPTSGDVIQD-------HLEDAAGQPEL------D----------LES-------------LLHAGL--FP-----------EYQTEFPIKDPVRTGPTNYEPFNQFQRESHEL-AWIGQHPVQILYIVRWPNRVAQPR--PEPL---HDQAVGET-------ALAPITQHF--KQI-----WVD-----------IYNHT-----------------------------------------------EQAK-----YQVVKQAP-------------------------------------------------------------------------
>Node7_40_dist3.0
---------------------TL-WKDD-----------TI-RK---R------------H-QR-----YRRKRRFDILVKQAAQRRIGQ--TKPYTGDT-----------------LNRLHTPDHKLFYGWRYITPVTIHEKKVKL-------KL---------------------KWQA----------------------TKWVIELLV-FFYPGIQGV--FNQTAAGVPGDYFKISPV-------QIKWAP-----QPSGSKW---------GFSVFEAE------D----------FPT-------------DTIMNT----------------DPFS----DPYI-------------GFATTM-ILRLGESLNKIITLRSHSRIQRPK--PAQQ---QES--------------EPFVDKSPQINS-----WPA------------GPGN-----------------------------------------------VVQY-----VAEMP----------------------------------------------------------------------------
>Node7_41_dist3.0
-------------------------RAI------------IRRHQFSR------------SVKRPGRVPYKRERLKLA--REYCQQRK--------RFRRQTYGYLYIQRQAFLIGNGVG-----KNKVYFFRL-----NEYWFKASAC----SKI----------------------------------------GLRTGSLNLLRYALTK-FGSAELQTF--TLSNVKIMPYDYNKITQV-------RTAWVP------TGLQA-------ITNIDGGNHTV------T----------YDG-------------RVSSKG----------------RISE---IDKIA-------------NRAGKC-GWTVA---------PRFSRFLQPK--PGLL---GILI-FYAYHKEPYLAFQ-----VLRRNWGEIKRWVK------------QSSPPITHAGLGT---------AIASPYT---GTVNLN----------YEKQKTQ-----YVTYRQTPICVAPPSHEPEKGTQYLN--N---GAFTIPI---------P-----EDTLKSTPDQEGNPAPGPQLSFTTPPF
>Node7_42_dist3.0
------------------------------------------------------------------------------------------------------------------------------------------------------------------------------------------------------------HATFTLLE-NNI-ATL-EALTNNKPGAVPFGFYTIKQV-------QIEYIE-----DYGILCA--------DSIEGKTAV------E----------LDK-------------SVSAGR--SR-----------DLKTG---LGTLGGGEQVLQTFGHFREYPSDQKLWYK-----------------IQK--PQSSIGELGK--------------LPREVNTLKYEP-----WVT------------GRMNEQFHWGVGF---------KRQKKTH---VQKNSQWT-NKDDKPTHHVRDKHSLPISYLLFRLKK-------------------------------------------------------------------------
>Node7_43_dist3.0
------------------------------------------------------------------------------------------------------------------------------------------------------------------------------------------------------------AYNFTVTK-FLVSTQDSSLAQNHFEFQIPFMYIQLEAVQPRISVIQTSMKP-----GQAPGP-------WGQYNVGHALL------N----------LGP-------------ALLVPT--SP-----------EVFQG----EPLLTAMSQINFFYQIENLKQRQ-FWVA-----------------RPR--PRASVDVVKATRYSW-------WFLA---NSPVKKS-----WTI------------LSGLQIFTVGQGTKLLEGTNKNTVRKPLGGSPEAVHWE----------VDL--TF-----YIRSNQYA-------------------------------------------------------------------------
>Node7_44_dist3.0
------------------------------------------------------------------------------------------------------------------------------------------------------------------------------------------------------------QYEFELQR-LRPG---KEMWLD--VWHLPFEFYAITKV-------KTLQKP----ALCHLDG-------------DADSV------D----------LNG-------------VHLAIK----------------GCAG-------------------LNGD-SRQ-FWNPE--------KRGHERHYGPL--PDPVAKPKATPVETI-------AYK----NEDRTNL-----WAH------------QAYRNIQNTGLGYILTCERRITLKAH------GPGELKLV-FKLTFPQPMIELQF-----WTELRELTGMVKQTAANESGPKRLLA--E---GFKCNNI---------A-----PKVDSIAQIYQTIPGIGLVTTDKGPMK
>Node7_45_dist3.0
----------------------QRRKSV------------FKKR--LR------------HKRMRNPGQADKRRKRF-------RRRCLE--LTSYVVREALTPWILRRREPYFVNFEEQ------GGLNQLQIRRRPRLTSRELHRDG----PQLKLVVLFEVFRLTPLEIGQRNAGWTGLMMDSRQGYGTAFFWLGVPKAKLLYTLKLIS-FRTGRKFCAISDD--FWTQPIDFFRLKEA-------KLLVKP-----ETEIKKLAP-SPTVGNSGWGRTLI------DYSKGQGSFVGLDG-------------EKWEPP----------------DEVF---LDSFS-------------GYAKVN-DIVP-----------------HPQ--PFPVFGDMKGV-LTA----SNVKY--------RKVL-----HET------------IPEPERPHYGVGI---------SARDPHS---TAGKIG----------FKEGTTY-----YIRIRHFV-------------------------------------------------------------------------
>Node7_46_dist3.0
----------------------LRTRPR-----------PYRDR---RDKIAYKTKFIAPLVKKK----SRRRR--------PFNRCI--------KEHNPSFQFLAQPLMKLSIVKTIKALKENKQNYYTFRIRKLLCILVIHIG--------YI----------------------------------------VPGLPLKLNLRFGLSG-FREQGPVWDFKRD--IAILPFQWFGLPEI-------NIRYIP-----SGTHKRLPG-A-TKDAYTFGNAAI------D----------EDG-------------PIIDDM--DP-----------DEAHALQGQEPLH-------------NNTNRKESKKID---------RIHHPTQYPQ----L--PSKPV--------------A----------KDPYDLWEQ------------GKQMDLDYYGLGILY-NIYKKQSYDYKVE---GP--EL----------VIVELAG-----AVQYLDLR-------------------------------------------------------------------------
>Node7_47_dist3.0
-------------------------RQK------------ERKR----------------KRYRLTLGLVRRERKIVKPRRKQTRKRA--------ELGEKFMHIIQARQTSISVPNGNRQ----QTPFFHLNFTNGDKMRLLN--V-------DHTKAWWNSRCFLISQPQSQPSFGWPSKTIPQTKSTVPEVKQANDTGLPGTKALNVDS-FTKSRIQG----A--DNQIPLDHIEIKKV-------KINFQTGYKKKNGKGSGT--------SVGHSKTTV------D----------LDG-------------QWMAKP----------------GKKT-----SKT-------------FQASQK-YGKVK---------KVQAKVFRPQ--PSQKQHVVPADEPESAVQALAVIWSPGIHTDEENGV-----WVD------------KRSSTNTRNGQGCFVNQKDPQKTSKFHVE---GVGSNISM-IEAQQPQQYREVTY-----VTQERVLSETKQE--------------------------------------------------------------------
>Node7_48_dist3.0
------------------------------------------------------------------------------------------------------------------------------------------------------------------------------------------------------------HITFTLHT-YISTFTGG----NLKQFGVPFDYLKTIRV-------RILHEPPWKCIVASQGES--------PAGLGAEMQ------D----------LDY------------------------------------------PDQIR---------------SHKT-HVSPVAGLYSNTDWQQQTRIFQPA--PEQTPRRIDIINAKVLWDGVEKWFA-----LTQNGA-----WIA------------WFDIEWAHFGLCV---------SLKTTII---FQHILGLQ-AKQQVPLFCVSATF-----YLQFHQKR-------------------------------------------------------------------------
>Node7_49_dist3.0
--------------------YLLRERQY------------YYQY--WR------------PQRRHHYLKLKRYGRV-------LIQRD--------KMHESLYHYLLTKQVGALRNCIERPGLNRKQILHNLRFHRQEALIFALARVTW----DGQ----------------------------------------STDFTILGHDMFMLQE-FILTLFTGPRTKE--PECLMFGGYNIKKV-------KIRPIP-----RTMVNSREE-SGQGVQFQYAHTAV------D----------NDG-------------ELLNS-----------------SLEKLKQPEPLW-------------DYSSQKEPWNE-----------------MPS--PFLTIDNREVG-HSNFYQRAVDPFKSGEANLTPSYE-----LVG--K--------LQQDHRIPGITTGE---------EMPE------AVREVH----------RDKKNTL-----YLTYKQFWAGPTALCNAHLYGKGRVL--N---IGECKNI---------P-----DLVEHKLPRFYYDPTTGRPKARGAPAE
>Node7_50_dist3.0
----------------------MKHITK------------LRQP----------------VRRRS----YQRRRRLTMKFNHEMKGRT--------KWRK------------------DQ-----ASKVFQWDFLHKKKQLTNSA-FVW----KVPGFQDSEDDYYRSQSPVSTLVESYNSAIYTVGPLQVENCRTVESQKIIGNYLFLIEK-F----AG-----KEKSLALDVDYWRLAQV-------WTSQRP-----VTDGNT-------IQVPKGRSSGV------D----------VIL-------------HTVYFW--LT-----------EKSAH----DPYV-------------TCDSRLGGWDDLGDWIPAAGPRHHASYVQPR--SKELYISQRQD-----------IITP---HIEIEQL-----WIK------------PGGEEQENLNLKYMFGELFADSSILENES-----ANIRNI-WSPDLPILKLKHIL-----YIVIAQFPQEKKI--------------------------------------------------------------------
>Node7_51_dist3.0
------------------------------------------------------------------------------------------------------------------------------------------------------------------------------------------------------------SWTFQLPE-FPTHTGEA----Q--NLEIAFDYYVVTKF-------KTKNTPAYCLLDSDVNND---------HPTGHSSA------D----------YDG-------------NSKHS-----------------SILHKNMEDPMS-------------NGESRK-ILAKN---------EKHARLMQVE--PQAQIDIPTTD-----------YH------RGSK-------WID------------RPEEDSANRSFGCML-YGLDFNSKFI------NNPALYLM-QHYWSPEEKQPKII-----YEVFTQFL-------------------------------------------------------------------------
>Node7_52_dist3.0
--------------------MRI-AGDR-----------CFRRPEPYQPVRQIQYRRSYQQ--RQ----HSSKKAVCPGLTRGYRMRN--------PQQH------------------PKLGAMGPVPVDKSAFRLLDLAELKYK---------------------------------WHTRNLSSSVTGKKLTDFRKRQ----AVQFEIKRKYDGKSYGIRVAIDMNGLPEPYDFLRIKQV-------NVKIDS-----SVPLGLATQ-AIVIATAGFGKTAI------D----------INA-------------DPVAKP------------------EK---HIPWKRGLQIVNDFQNRRLNAPRF-ASGA-----------------KPR--ETAVKLMETGN-PSAEPLCVNSKF--------KGLD-----YIN------------TLGGQVILYGIGY---------SIAWKPE-----STIK----------YTKLQTFGHKTVYFPYRQVARQQHQNIKEGNGRIEYIQ--D---GTQCHVL---------A-----EIVDEAIHNRIQFPPRWFLLSGGKQSE
>Node7_53_dist3.0
------------------------------------------------------------------------------------------------------------------------------------------------------------------------------------------------------------WDSLPLDQ-YENT--------R--LSGRPYEYRRVKKQ-------KVPFYPKFKLLRKPKSF-------------GETKV------D----------LDG-------------SYDAS-----------------SQSN---WDPYI-------------LIESKPKAIHMQ--------MLACTRIFHPK--PQDAVAQVQEAEPSI-------GLCPAIKDNGRRSF-----WQDPIV--------VQMSRSIGHDGQGM---------EIELHRY---GDVKII----------MTAQLTL-----YAEQRLFAP-------------------------------------------------------QTLPIKLDFRGVHQPQQ
>Node7_54_dist3.0
-ML---------------FKVDL-KDLR------------YRAP---R------------LGRKGTGELWKQRKYKTPRINRPWQRRT--------LILR-----------------PLR-----KISAYSFTFWRIDATRETGNAQ-------AVGVFQKRDGMFNIWQDTAAKPTQWAQ----------------------GFKKFELAD-WTHPGETEE--VY--FYADPSEYFRLWLM-------KIYIIP-----TLT--QA---------PAFAGKGS------D----------LEG-------------ILRPG-----------------INDALLIWDPLA---------------SSKREHWHA-----------------QPS--PDH--RN-IKD-LGNV---INQTF--------PKSP-----IVS------------IGDQGATRFGDGYELSILVRWDKFKDRHD-----EPQL----------RPVQWAE-----YVSSRKPDV-------------------------------------------------------KDVFSRPPLAESEIPQI
>Node7_55_dist3.0
--------------------LTNPRRAR------------LASR--YCPRRTFAEAKQNTRRKKP------SRRQICKSGTKSIRQRE--------RLRK-------------------------QKGVVQFRVKHASSIFVQPKDF----------------------------EWHVQKEQVESGYSIRQIVDFKNLVLVLGQLHFTLQG-FGK----GT--GNILSGVIPYDYRYLTKI-------KLQFKPQKIQCDHDTKE-------------GGSAL------G----------LGG-----GA------DYPQKM--PP-----------QLEHG---LDSAAGTP--------VWNNKSKR-LLKP-----------------RAK--PLLELGLASVGADSYVRKRAANYT--------IRTI-----WVA--L----------TAS-----------------------------------------------ALTI-----YIGFNAYNL-------------------------------------------------------QDATPD-----------
>Node7_56_dist3.0
--------------------QWI-EREA------------ERRT--IA------------G-VKESQGSVRKRRRGKG--RKVFRRRSGK--SQPIKHQL-------------------------DGNWLNYRLVSIEGIPLANTNGLW----PRI----------------------------------------PTSLPTHVKYLASYSD-FDCEASTEF--AN--PTPVPLDYLNIFRL-------KVIFLQHFAQCSSPITP-------------GATGC------D----------LDDRKH--GV------IKTQRE--IP-----------REVLK----DGYA-------------AYSTKR-YRQY-----------------KPL--PPMAASKSKA----------------------CVMV-----WISSQP---------NTRG-----------------------------------------------DLTK-----YVPFGSIML-------------------------------------------------------IMPNTFQLFIIAKVPAA
>Node7_57_dist3.0
-------------------------RIA------------ERRK----------------KKRRLDIGWWRRKRAAAGQQPL--RRRP--------RTQS------------------QRN------IKFDWRFTESHGVSYCLHHDSP----VLV----------------RNGGIAWTNLLVEGGTLLSRNVLGEEV-----RQPWCFED-LLQW---Y----KVQSYALPYDYFQISKV-------KISYIP----LLINANHNKH---QGPTAGSAHEAT------H----------VDN-------------HFQTPA----------------GLKDTETSEPTN-------------EQDSDP-YQEEVPLIAGAPHPKPHKFLFTNK--EKI--VIFLK--------------YELTDETKRKPD-----WIY------------TLLQNITHWKWGH---------SIVEPV--------------------LEIKVTT-----YTLFKVLSFPTLKWVPP----------------------------------------------------------------
>Node7_58_dist3.0
--------------------LKL-RRIK-----------YVRRKQYIRE-----------ERRRW------RKR--------RVKKRRGR--KRWGQWQL------------------RK-----------FKPTVSPTLCRDHATQ-------VL--------------------LCWEV----------------------GRYLYILGE-----------VKNIAPYAKPWDHFRLQKI-------TLRIKV-----DSQIPE-------------GATYH------N----------LN---------------------------------------LGSLKEPWG-------------NKIATQ-QWNLGPPLSSTPANKWHNRMWKPE--PNI--GNQSR--------------QFNRATLAQWND-----RDT------------PFEAELPHLGLGE---------HLLDPPE---QAAHLIKA-KQWQPPKSQAEYAL-----PVNFTTLEY-------------------------------------------------------LESSFHLKFEAIRDYDE
>Node7_59_dist3.0
------------------------------------------------------------------------------------------------------------------------------------------------------------------------------------------------------------DINMSLVA-FILDINGNVLEKNMTPLIQPIQYIRLPQV-------SGKNKP-----EDP--TEDQ---AAYPNGLGTTAVQILLWDD----------IEG-------------GYAPQV----------------AYGPERIVDASVHVGKNGAVFDEILNYTDRR-IASQIIPQILEVTQITTSRIFLPAIDPFVLGTAGHVC-----------WSQAQVGNFLYLIC-----WRDPLN--------IVLNV-----------------------------------------------ANSH-----YVRFEDYKF-------------------------------------------------------LTAPK------------
>Node7_60_dist3.0
------------------------------------------------------------------------------------------------------------------------------------------------------------------------------------------------------------YKQFLLAD-FLVRQNFSE-----------FEAYPIAKV-------KVGIRP-----CYQILQNRK-EMAWQVQAYGRVAV------D----------TDG------------------------------------------MEPLG-------------NYFTKV-HVHPSTPPIHVGIQPSHKRANRHE--PEFAVTSVAEH-----------SYG----------V-----WLA------------ADRFNLWHPEYEFILSEYISFNSKIDPRTFRVGTGWVK----------YRIELTY-----HVIYQNFESLLPEIEKEGSSKDKIGK--N---PDENLRV---------P-----RWEKHEMVAGLDYKGQYPFEVVPLPAE
>Node7_61_dist3.0
--------------------LKM-KKER-----------KCKRSQTFR------------RKHRE----WKKRKQRFKIFKNILLKVR--------PKRR-------------------------N---FLRKFGRAGRIYIWPETE----------------------------HLIWNT----------------------QIWEFAWLQ-IIRDERPQALEQTSQIMNLPFDYYRIQRL-------QIVRVPKLRQEFNTSDS-------GGTQKNGHTAL------D----------LDG-------------DYVVPA--LP-----------QYFFGGELWEPMNKTEETDDGVPQILPWCSLR-KLQPLPETLGLVEPKQHQQHLTPP--PPA--AYIQRG-NQNSKPLPALLQL----------E-----WIQ------------VTHEAIAYYGW-----------AVTL------GACSYT----------LSVTLSL-----LTEHIQFREGTGGQGLKPKNATIFMP--N---SGDVHQV---------P-----GVLDRGSAHELEPPEGVGLGQAKQSSD
>Node7_62_dist3.0
--------------------MQAKGRYS------------LRRK----------------QKKDGVVSVRKKKEFEFR--QRAKHRRLGK--ERPALFRD-------------------------VEGYLNYFYRKTVIKIKVL--D-------IGTVLDNKQFMVVGPKTQGLPAPSWEGPSLLLNDKGAVSMDPPNTLWEAGQVDYSIWI-NRGFTSVPQ--IH--DFYLPFDYYRVRHR-------PIATSP----KTAMSQV-------TIKEGYATTTG------D----------YDG-------------ILISVV--FP-----------KVDTQ----DPVK---------------INPIAMQQCV---------NGQVCIFQPK--PEST---SQQPYHGG----ALFWIG-----EQKRTK-----WDDPEQ---------NGNHPVPRRGLGY---------DTEE------GDLLTT----------FQN--IAKAPYEIIELRQFSIETHLNHFDILPMLNHIE--H---SDKVQIL---------P-----SPTDINITKIFSKKGKPAVVRAGTPSE
>Node7_63_dist3.0
-IF---------------LQAIL-QKRQ------------TCRV-------RFHYAHQYQERRIRYAGEQRKRR-----------------------------------------------------TYYMARDQRPSKILISPNHD-------PP--------------------TRWSAITVADGSADVNPGSLMATATPAYQRIMNLPN-WTRITAE-------------FDYYQILSV-------KVDLRD-----IVPADTKEI-QNTSSEKRKGSNTL------DFTSIQRTIQEADG-------------NQEREM----------------INNP---TDPFG-------------HQQGPKDWWKP-----------------LPV--PLTADVARATSDPTPSKKIQSAYYL----S-----L-----WIF------------FRGLNLRHFGAGF---------SPHQPKV---SS--AY----------ERL--SE-----FIPHPQCP-------------------------------------------------------------------------
>Node7_64_dist3.0
--------------------MEMWRQPQ------------K-R-----------------KRTR-----RKRRWSGD----KHYRRQISK--RKLYRNRK-------------------------GHTLFTYRVYKAEAVAAIIAAVMN----EGFGILIQTAKYFNTKGTPEIFLTAWDQ----------------------EKFTFHLLEVIILTRNAIVLRLS--QKGWP-EFYKLRAI-------KHKNRP-----LGTENSR---------GLHELAAL------G----------LDG-------------EDYVGG----------------GKSD---RDPAS-------------DWDKEQHLDRWP---------KAHERSNVAD--RTLGNGPVTM--------------EPMPVFTPRLLV-----WVL------------PNGL-----------------------------------------------FTSV-----YHEIDQLL-------------------------------------------------------------------------
>Node7_65_dist3.0
--------------------MPH----------------PRKHS--IEPGLFYGERKRFKDRRQ-----QSRSQEW-------HRRLI--------RLQNYVIHFLYRPPCTMYVKNKKR-----KEAYLNYRYKFQKLSFNEQ--PRW----SFFAAVIQGLPLYTRLFSVAELPIQWKSNEPSITPPDPGKPYIINLR----K--YQINY-FE-------------YFKDPYDYYTVAKI-------PVATLV-----SARTHG-------WQIKRWGPTAY------H----------LDG-------------AMLTPE------------------ILPLIHLPCL-------------EAKEKK-LWNP-----------------KPK--PLLTDITEIA--------------------FMQNIA-----WLV------------TNSV-----------------------------------------------QPTH-----YCEFKQVLWQNQNIWGKSEAELPHVG--N---AHTCHKS---------P-----DYITQWELVPPQEPQKAIEVNLLKPRE
>Node7_66_dist3.0
------------------------------------------------------------------------------------------------------------------------------------------------------------------------------------------------------------ENLGARWD-FTPPLDGY----ELNLFTVPFEYYQLNWV-------KLEFCADQ----SEKHIVCD-IMAIEKSEFGSEGN------D----------LEG-------------DNNSTR----------------GIQL---HDLFL----------------KLK-VYPKVAPVNPFILERGDSRLGKN-----IL---SQTATMKLNPQPGAVWIV-----PGEESP-----NLATIQ--------KTSEQHVSSRGLGQ---------ELGHTDI---GGQALLKL-QVGFDPPFKCTASFGEIYTFTMMSQLATEDPLCNGSKQLTEFHAF--T---ISETASL---------P-----DEIKPGPAVAPTPGEDNGLLAAAIPT-
>Node7_67_dist3.0
----------------------------------------WRLLLEVRQQKELVQRYYYNKLKRKYEGPWRRKRS------KYGKHRGSC--R---KWRTTFGQWYMAGLTFILIENEIR-----VRIIYFVHVEADWAPHIKVQCSRL----KVNS-------------------YAWPKQKINQQRLVLYRDSWVPPSSEKDKITFQLQK-FNDPEQSEFWQKA--NVQLPLDYYFVDKP-------KVDTDP-----IVAM--------GRYTYPCTHTAL------D----------MDG------------------------------------------IDAVT-------------IGDPEKTFWND-----------------RYL--PDVG---SALT-PGN-------LFT-----MYPGKK-----WLDKLQ---------PNFPYIIQQGRGFLLSEGLSWNKVLP------TKQGWILN-KVHIRPTILAAVSF-----YRMYV----------------------------------------------------------------------------
>Node7_68_dist3.0
--------------------LPV----------------PYKRK---KSLRGYTQRAWYPKIKRI------RRK-----------------------------------------------------PIFKFRLQRDKQYELPQV-NYT----NLN---------------------LWGGIKLPREAWKTTVARFAEF-----NLLFVKPE-A----EV-------------FPYYRHKKV-------QVERPP-----LANLNSS---------PGDGNTVK------P----------PDG----------------------------------HTKQG---HDPFA-------------RGSSRVKLTTPH---------RGHSRIYKPH--PGIK---ITLIKKAKVGQKGAIAMY-----AVLHRQ-----WVH------------SQEPEVFHQGLGQ---------SMHESPNIGASQGSVD----------LQYNIPL-----YVKHQLYDR-------------------------------------------------------IIASNYTGICKKKKPKK
>Node7_69_dist3.0
----------------------MIRRLG------------Y--------------------RRRA--YGYRRRRRKLR--ARMTKVKE--------RLRS------------------LKRAGNHKGPLYDERVLDSAIVLISQALALA----VVWELLGVADTIFLQQKGLLQTPTLWGP----------------------AHLKFPLNE-LIKKRSTP----R--KKNMQLDFYVIIRL-------RVCMHP-----HEGLQG----------KPAGA----SLIFDD----------IDG------------------------------------------SDPVNYI----------VSATTKKFRLQT-----------------QPR--TKVT---ISAVDQTG----QAKLFI-----TENKDD-----WVV------------LSQKSAPLFGLGLQLSEDLKISTMKTSPL---GGALDKTH-HLLEQTPFNLETTE-----YVEWRGHHYFENDIRGHPRGGLGLND--T---EEMINTW---------S-----QIAEILQHTLPELPANWG---------
>Node7_70_dist3.0
--------------------VVL----------------ALRGM---LKETNKLNKENSVKGRRT------RKKQAAWFKHRPGQSQA--------RFRR-------------------------DGAVMDYRITLAYYEPWGMKHP-------TCKQLKSADYFAGARPLVKLGPQIWPEQALSFEGRVNIEAQQSGWWRENGVLEFTL-------------------TKLPFKYYRKTRA-------SVDLEPGFYKFTANENS-------VVDPMYGHTIV---NWAI----------LDG-------------NRAHLG--IP-----------QEKEL----DPHI---------------SKQV-AFDP-----------------KPR--P-TVQNYHIKK-----------YFT----VHWREEN-----HFQ-----------VTDGKELVLFGKGF---------SNRN------GE--YF----------LSEVLSW-----QHQFRPYNT-------------------------------------------------------NPTPKGAIITITIPPPQ
>Node7_71_dist3.0
--------------------VPMDNRPE------------VRKK----------------IGRQLHDGLLRRQRKN-------LRKRE--------CWTKDTKPYLWTYQTSHILTVQYRE----AEDRYHTRMRTILQIIHVP--AYQ----QLK---------------------VWAT----------------------DHNGVSIEQ-FTANEPG-------------FDYYPVKKV-------QVTIKP----AQVPIER-------GIGAEQDGACI------PYSVLPPQQKGLTG-----------------------------------------AYAPYF---------------QSKLLLWAK-----------------PPK--PHL--FEPTRIEDTH--------KHP---S-----V-----LVN------------QKVNNGVALHPGI---------GSNTHKQYGPGKSHRD----------SIQQLTL-----LLKFKFYATFLG---------------------------------------------------------------------
>Node7_72_dist3.0
--------------------WEL----------------TLGRP----------------H-LRT----YNPRRRNQESTRKNYRRSH--------KFPI-------------------------ERFVHHSRFTKLDELETTRKWP-------VE--------------------CTWNTLTLEGDPTVVGPSVYTTKYPEVAHKQYSMPDTVVHANPDGVIFDH-------VDHLALTRV-------RVDQAP----AAAPLGQK--------HGIYSHTQY------E----------YDA-----------------------------------------LGDARP-------------IKTQSR-HWNL----------QQHPRIAIPD--PKMSWLGLHGETPSS--------WNPRYDTVYIHLT-----VLK-YK--------VLIGQKIKEVDLGA---------TLMVATAYVTATALSV----------IMIRSAT-----FCQFEDYA-------------------------------------------------------------------------
>Node7_73_dist3.0
--------------------LLITDRVK------------FRQKQWYGPRRIYTEARQFRNARRRHRHQPLKQRKRPNPGKKRGRRRK--------KVLL------------------KR--------LFTYRFKRVKKMYLLPHYTLC----SVL----------------------------------------TKTE----GALVNLED-FIQN--------Q--NFKYDANYYAITKV-------KIILDV-----RLPQKPS--------QVSYGH----LIFWMD----------QAG-------------WYLAIY----------------PAQS----GPMI-------------VVNEKQ-IYQFRADLIAIVQDTAHTRWFRPK----LVWFQYEI--------------R-----TGTTAV-----WIS--D--------VHRLDQVQHEGVGL---------SLEF--P---CPGEAGKL-HFRKVEVCQSRITA-----YLRFG----------------------------------------------------------------------------
>Node7_74_dist3.0
---------------------GH-LRGR-----------GVGKHKYYQ------------LQRQS----FLKRRRQCE--MKSYVRRV--------LLPEEFFSFIYRKKDFFLPEPLDR-----DPAHTPTRLKQGPSLTLTSQTN-------VVPLVKAVTPLYPIKAHHLPGQKVWTQ----------------------KHYWFLLST-FLALELASQ--QA--PFMLPYESAEIHCV-------KIKLQP-----SCPNKEQNV-VITRVQDPYGTVPT------D----------VQFPDT--GN------NYEDPN----------------GARK----DGLT-------------NKSTKL-IAAID---------RQGSRFHNSE--PHL--KPHLGSGTNVTGKDNNKIFAPKYPEILAV-------WLN------------NPKPAVKEFGLREWFQTQMYL-AIEVIGQ---ITMSRR----------LSTSVTI-----WIPFQ----------------------------------------------------------------------------
>Node7_75_dist3.0
----------------------MENRER-----------KI-LK----------------EKRRE----AARRSESAE--RPLNKRVV--------QWKT------------------KRLTTGPRHTIYQFRVQPKMAVRWVFESK-------GN----------------TDDDKTWAGAALSPHKELRVENHNKAVFPSVTEQIFQIDT-YVPDWPGG----WVKKYTLPFEFHRVTKI-------RVDYDP-----VVNRPRALE-PSDALTQLSGYTPR------G----------VDT----------------------------------DHILE----GPFE-------------NLRSNN-MAQA----------VKHACVYIPK--SEYAFTFKLAETIANSDQGAAEWFGS---DSQGDPK-----NLN------------LTYV-----------------------------------------------KITY-----YVSLKQLHFIVEQNHLVLFTPIVPRT--N---TVRAAKT---------P-----ECVNVEKAIESEGGQEIPITMVQAPLD
>Node7_76_dist3.0
----------------------VLPRTR------------VKIL---R-------------KKRA----RRVKKQQFG--RKRIRRRK--------RIKNHTRQFLFRRKPKFCYSTSLR--------CYHYLQREIVYIIPRLFTS-------VC--------------------PPWIDKTTLVQVLPSTVSKKRFLTNIWTRVLFALGE-VLFK----DVGKNGEIFKKPFDYYTIHRY-------QIEHRQRYPLVEQSFAQK---------NIYSPTIL------D----------ITG-------------DRFAAE--GP-----------YEWEE---LDPLCLLQCKYNGYTQLTNLPALQSGYTAI---------RGHTRIYQPG--ERVTVTNTERRSAALLTGVVRDWFR-----ITQILV-----YLN-----------IVFPEKMTHWGVAA---------SSTTEWLKTPTIVALN------TRAQWGCEVQT-----WVIFR----------------------------------------------------------------------------
>Node7_77_dist3.0
---------------------RL-QLLK-----------ALKRKQWFL------------RKRRVHTGLWEEHKQM----QVRPRRRAAG--KSPTHIHK-------------------------GEQFIQLRNPNIECQMWHRARPSV----EER--------------------REWRR----------------------ADLRNAINQ-LGVNTTAQ----TTVPQPYPLDYYNLQIV-------IVKFTPILEYIEPVAKQ-------TKNGSWGRTAM------D----------ADG-------------DFLLG-----------------RLPEVNLAEILN---------------SSQQSIWNTGVKPIQIEVLRIHSRIISPG--PDHDHELLEN--------------EE---NLLDHRI-----FIS-IH--------VEETPYATEKGLGYSLSDPTYLDTLDDPKTYWAGEHPIA----------LHIPDTV-----NVPLKQLT-------------------------------------------------------------------------
>Node7_78_dist3.0
--------------------MFQNHRTW------------YRQK---I------------AKITR----ARSRS-----------------------------------------------------IILIYRYPYQVRFLLPREAKAG----PPH--------------------ANWNI---THERVQVSPQWLRAKFTDTNWFIFVIDE-FAAETKGLTLMQATKMNGIPFRYFEMEII-------KVEAPK-----SSVVNNV---------VVIGETAV------G----------LDG-------------HAYDTI--TG-----------QSSQLKLPTDPDR-------------QTMIKR-YVKPKELLFYYKEHKSMSRILVPT--PRWGVTKTKRPQTGE----ATQSFVPPSETPGKRPTAPLKEWIAAFY--------IGTNGIKYAIGLAL---------SGEANAY---CLTHYIAT-IQITNPHYNLAIVHSETQRKIKYVQIGPGIDPELKSRIEKLQEYQ--N---APQCHNV---------P-----GLNRNWLDNHQIHPKAADRRPCEGPGS
>Node7_79_dist3.0
----------------------L-KKER------------FQVF---Y------------GPRKAWGYLLKRKKKRLTRLRRTIKKRSGR--KDQHKYGPKTYKYLYWKQSSFFLKKGTRLLIITRGGIYKPQLGLGQNSVAIELPMLT----GEW--------------------PNWPTTNWKTENGIGSPEPVQQGWPNEKWFVLTVPK-FTQIADGQ----NEGPTYLVYDYYRPRAV-------KVDTRPTAEISENPTVK-------TVTPAWGTFVL------Q----------IDG------------------------------------------CEPYA-------------NHSSTD-AWPPL---------NVHNRIFGEK----LQIRDPSLFPVTKKREMLTVLKS-----TPGHKK-----ESN------------ANDR-----------------------------------------------QVTN-----YFDFS----------------------------------------------------------------------------
>Node7_80_dist3.0
---------------------FIRYALR------------ERKK-------EYATQKVYALKRR-----PLRRTRF-------RDRGA--------KWQHLFAHYLFRKQDGMFVKQDER------TQCIPFRIGKFDFTGLNLKP--------SP---------------------HGVTKSLPTPQIIRRERLEGPENFDTDKGSFSLHA-FAPTNNL-WILQKLEELRLPFEHHRIQNV-------TIELKK-----NTDPVA-------------GNTAI------D----------ITP-------------KSVGR-----------------ADPG----EPYW---------------AKRLLKWGPV---------RGHKLLLRAK--KQMQ---STPSQNPF-------SCQP---HQNRRPQ-----ELD------------TPAKDTLIRGWGS---------EAHPPGF-----QQKQ----------DDLIIDA-----FVKMTKYRPSGPIGPPHVKEVKKEID--A---WGMILGL-----------------LKTPLHWQAHYAPY-----------
>Node7_81_dist3.0
----------------------MDQQGA------------FKQH--FRPLKTFITERLIDDKRKA----DRRRMIT-------ARRRTNA--KRPWELEK-------------------------Q---FFQRFATALKLQKFPGENDW------------------------------------------------------GEYLWRLYQ-TIRGETIS----K--PWPWAFEYYKIKHV-------QVGFII----GVQAP------LIQGKENIFGQSGT------D----------LK---------------------------------------S---YDPIK---------------QPQTSAIQQ-----------------PPK--PQIYTKTPSAHGPSCSLQSTLHLFKP---KMTCQPP-----WVQPLE--------KEAKPQVTEVGLGY---------IAIP------GLIQHPKG-STLTLPNVQLYQVH-----FVSFR----------------------------------------------------------------------------
>Node7_82_dist3.0
------------------------------------------------------------------------------------------------------------------------------------------------------------------------------------------------------------YLNLALAE-FHPQAGET----KLGQPSLPFDFYKVESV-------RVKLWP-----TMQTPD----------WGSGNKAS------D----------IAQ-------------GVTLRH--LP-----------KPHYW---QNPLV-------------NQGSIR-EWSTL---------RGHLRILGPV--PYIPCDQNDI------------GLEP---ANKRSTI-----WID------------YGGGPLEERNLSTVFHEKTQKASLIR------GNQLVV----------VKTAINI-----HVLFAPYLC-------------------------------------------------------NDESVKAKYVTEEAPPE
>Node7_83_dist3.0
----------------------L-RRKG-----------PWYQH----------------N-NKA----KKRTR-----------------------------------------------------NYFTYKY-----LECTVLKT-------PA----------------------------------------LAVAIKQPFFNFAIQE-INPRKVGGF--EN--KQEVPAQHVGIHRI-------KAQWQP-----KRILAQHSR-N-MQSCRSVGHQAV---GLSD----------VEG-------------SILKER----------------SQQR---YDPLL-------------ADRTKK-VVEN-----------------STQ--PQVDADKAKPCNQQN--------FRRQYEPTVAQEL-----WAT------------LPDMDRPHYGLSLEKSSFPKLTPVSH------GQGKEL----------SYAIPQS-----YVSYKQFCA-------------------------------------------------------FTKSN------------
>Node7_84_dist3.0
---------------------PM----------------VIRRQ-------FYAEKRPACM-KYT------SRW-----------------------------------------------------GYSDLKWKEEEAEVLENNTL-------WV----------------------------------------QKVWTNNESTRFTAQR-LNYDKNWTAVNLE--GADLPYDYYGMKRV-------KTEIRPLYDYDMIEINCA--------VLPIGEILI------N----------LDP------------------------------------------PEPYE-------PLKTNVSYSNRYLIVKV-----------------RPT--RGWA---WEF--------------HP---NELRTIK-----WIA------------VGPKKSLLSGTGT---------SFSE------QSQSLWII-QIPSLNITALIIKH-----YVMFQDIDIGTWTFWTHVTVVVRKSG--T---LAECLEA---------P-----DWQDRWPLVMHKVHVLENQVTYSSPKD
>Node7_85_dist3.0
----------------------M-NPHK------------YRRK--YA------------KRRRL--VIAERRPHDVEIGRQQMKRKSGK--RRLAPYWT------------------HR-----ELDLYDVEYKCFRFITLYYKIQQE----GALNILYGGGQCFRIEPKEEQYTKGWGA----------------------RQYENKLVD-YAGKQQYNEIVSQGSILCSPYTYYKIKKV-------QLNPVP-----PNQLKERVQ-PEVSLKKTYGDTQL------L----------LDE------------------------------------------QDRIA-------------TWSHNQ-AWSSVKPVWLWHTCRGHSGATKER--PFLVVQSRTSK--------DARAFF----------M-----WIL--V--------IPQDGPCHSIGWGFTLGDPDLYTFIVKPLE---GPGTHT----------YGITPYY-----YVNINQYW-------------------------------------------------------------------------
>Node7_86_dist3.0
----------------------L-RRPK-----------GYQGK---R------------RKRRC------RRRK----------------------LEKSFDDFLFRKKDSFLVKEMCRG------LYHLFKLRIDEKQEWLKTPA-------WAGVWDSVDTFYTEKASIKSFAWPFNRKAYFHYKVSKRFGIQPESYTICGLWHMKLDD-FLADKRVYQIKVRYLAITMPYEYYQIQQC-------KLRLNP-----CQPKETL---------RLYATSVI------DITLVEQKQKETDY-----------------------------------------SYRPFK---------------SSIK-HFNRILPVTTTFEHKGAPRVFKPR--PEIQRLESSGGVTSSYPSQSSLTASE---N-----G-----WEADVK--------LGLRQTLCHMGKGIKLAEPVLLDSLSR------QVASLG----------YEATITF-----YVSYS----------------------------------------------------------------------------
>Node7_87_dist3.0
------------------------------------------------------------------------------------------------------------------------------------------------------------------------------------------------------------FRYFGLPD-FKEGKDIG---QNQMLFRQPYDYQVKEEV-------RITFFP-----SKQVDET--------ATGAGYALA------D----------LDG-------------EPAYS-----------------GLYP-----PIP-------------NYNPRR-LHNPR---------TFHSRIKRPR--PVQA---EDLEPRTKEGQEAHRSA--------MLFP-----FIN------------TLGQILIYIGIDL---------SMTP------TDKVYY----------FSITETV-----QDRYN----------------------------------------------------------------------------
>Node7_88_dist3.0
--------------------FPT----------------PPRTKQILH------------RQRKSQ-LPLRRRLQTLWLEQQKLRSQA--------RWIP-------------------------RTRVYNIQIKRTEDILIGNGKA----------------------------KRKWKQVSLDIKPILCLLGKVRSHLFVFGCFLIAFNG-F----LG-----L--DPLHPFDYLRMQTM-------KIDNDP-----QSPQNAI--------AIGYASTLT------D----------FNG------------------------------------------ADPLDPKSTHKKRFQINVPMTSNR-IWLPL---------RLHKEISRPK--PKI--TSEPT--------------N-----TGKRAT-----WIT------------GIIWDNTHYGLGH---------SMNLTYK---SYLARQ----------YKTELTL-----TADFTQFSWLTAKAQSDSDKWTHLNT--A---FKQANQV---------P-----PALTGPRTGGLGTPCQFVLPQMVKPLG
>Node7_89_dist3.0
--------------------MEMRIRLK-----------ANKRH--FEPRRQYSRRKLYAR-RQ-----FKKRKQVNE--RRKYKKRQ--------QFKK-------------------------PGGFYHTRNKTKWRYLVKN--WIL----DDASNLGGAELVYRPVSWAKLSGAIWPFIDVEDLPAQPQDQENHTF-----Y--FASDL-VTQQGQPTK--EP--DFQLPFNYYRYGTVRIPSEIVSLSFRTFFPWVLTPRMVGGK-DKSKTKRLLEATPV------TPSPSLTSILELNG-------------EIVERT--LA-----------TIIRQ---SDPVN---------------SKIV-WWRLPQPLLTVIHPKYFPRIYDPN--PLWAAGPPWST-SNIFEQYQELTFP-----SCVT-------VIAPKR--------IIALLSSTDFGITFHPKEKICWQSLEELEKPREPNTSPLNF-IPKLCPLFQTEWTF-----YLVFRQFESAHTRMCQYAKDEHWIAP--N---MLKARKL---------P-----DKNDIEYEKNQRTHALVNLWQQGTPSD
>Node7_90_dist3.0
--------------------QEV--RDF------------WPRN---K------------GGLER----YEQRKGDLTMQQKRWREYGFR--QTCIKVEI-------------------------AGGFHKENYEKNETIFCSQMPPGP----ADGALILGDELLYIIKIQWHHPDFNWDA----------------------HHLVYGPED-FLFACVANFLNQNGLPQSWPLGYYTQKEV-------KLTVGPKLELIIADLETLAS-VQTGLMSAFGHLAA------Q----------KDLSED--GD------DQPQPA----------------KPPQ----DPRP-------------RSSSKKLNRAL-----------------KPR--FQMRIVSLSDGQQAQFRQGSRPIIPP---TGTDGVA-----WTQ-LK---------ETDFDKILYGLGFWVDEPESPNDINV--TILNGRRKRE------QLPQNERSPSD-----YVQLKSFRE-------------------------------------------------------VVQNHPE----------
>Node7_91_dist3.0
--------------------APM-LPAK------------YTRR---NPKACWRERRDLAAAQRKY-APYLRRRRIMK--RGQWRRAKDK--LRKLRPQK-----------------HLR-----AAGTFPIKYRTQLDRDTIGM-A-------IKQ-------------------LSWNTLSLPQLRVLPSPPQPERKYLEKLYLTSSI-------------------VPKPFDYYRVRPV-------KVRYIP-----THNAVS-------INHKQDGSTAV------N----------LDA-------------EFKKPP----------------TAVS---TEPYF-------------SLRPKHMGWAYK---------RDGTLTYPLQ--ILKWVKLEPVQTESISHMTSDYRYKSYPFNATYEKR-----PPE--S--------LHSSLILPKRHLGS---------RIEQPEW-------------------YTCDLEQ-----YVICRKLV-------------------------------------------------------------------------
>Node7_92_dist3.0
------------------------------------------------------------------------------------------------------------------------------------------------------------------------------------------------------------FNEWGTKY-FETA----PIFRQ-------FAYYREIKV-------KITYCPHLSMVLRQINTG------ETMDPFPATDV------D----------IDG-------------GFVKIK----------------FYVQALYADSLD-------------TRSAKR-YWNPK---------EIATRQFRPQ--PELAKPKFSVKLQAI-------HEL----KQQRV-------WIY------------NLYAYLLHHGLAQQLQEIEASKVVVD------QP--LD----------TALAITK-----YIDFSNQAYSFGVTPATNKDPAPIPG--N---AGPYPLI---------K-----DAIDLTRRNWHEQHTQFPLQNTQPPHP
>Node7_93_dist3.0
-YY---------------NWKDMPAQPK-----------GQRKRKVYRARRSYKAQMQYQK-AREHVDLFMKKS--------LKRRNA--------MSAK-------------------------RGGINAVQILKHWIHAVIVRSL----------------------------NSQWGL----------------------QDHAYTLAH-FVPQKTSPK--GEAHPVQLPFDFVPIRAI-------DFLYLPKSVIHANPIGGE---------LVYKNIAI------V----------QDA-------------LFVVTR--SP-----------QKINKSGLGDPYK-------------NYASRR-VWKWN---------QVHSRPYKPN--PQLPIYDHANHMESGADEEDVRWPP-----AERRGQ-----WVS------------QVKLVKSHLGKVV---------TIINPNC---GMPADIET-KKKRKVNYRIKIKL-----YIRFDQFVHYSLK--------------------------------------------------------------------
>Node7_94_dist3.0
---------------------FMEAKIK-----------EFKKQYIYR------------YQRKV----YQRRRQILL--RRGFRRLK-------KRWQQ------------------AR------AGGTRVRLAQGYHQQYLYAQI-------QARVVLSESLFSTYLLLLSHRRRYWWSLNLELTAKRLEITEKTYYT----GLEFSLNG-----------PTKEKRHTQPYGYRRTDPI-------KVSVFP-----RQKRNSKIN-TLFVLIAPIPQNVL---TYPD----------VDG-------------IPQNQK--YP-----------KAQMR---LDPAK---------------SSRVAEWNFLPAVRDLLTPKPHSKYFKPC--NSLG---KNSS-GTK-------WLK-----PKSRVK-----WIQ------------YHSKNVQHFGHHYYL-EGPQLSSMQR------AAVKLCQW-GILWRPQVPVKDTY-----FLCFR----------------------------------------------------------------------------
>Node7_95_dist3.0
----------------------H----------------HFRIRQGDRNKSKYTQKTGYPPRQRRHLKLVRRRRTY---------RRVSG--RRMPRVRA-----------------AER-----KGSPHSYRYSKEELVTKIFEPLHR----AGGYLVSGEDRYFSPQPRVNKCKGLTNA----------------------DMVVLRCEL-Y----PVVKLKFN--TYEVPIKHFRTKII-------YVDKPP----VRQPLIS-------DQLSLHAKTVM------N----------LDG-------------DLNGLL------------------LE-----PCA-------------NFNNRKGFWGT----------RQHSRLYRPPVQPHPKKRDKHDL-----------DL-----------F-----WLPQLK--------LGIGG-----------------------------------------------QLQK-----FLQFRQFSNYVWSKGPYQNQRFLQVA--Q---PALCVNI---------P-----EKVDPEVNGDPPIPNSDKLEYRGAPAE
>Node7_96_dist3.0
----------------------MTQYGE-----------QLKRD---KPPSGYIQQRKFKARRKR----CIQKRPQMPSERREFRKKQ--------KWRR-----------------LHEQQTVQKIGEYHLRYKHGFAIKFGRIVK-------QQG-------------------PVWHD----------------------NKQTFNLKF-FIAV---LL--IK--QLTLPFDYYTISKT-------LILYRPEYDQYPSPGSSPLD-PAIFLLRQFGATAV------D----------LDG-------------QWSIP-----------------SVSG----GEHK-------------TFTSQQ-QWARSCELGHSLIELGKSKIYKLR--APIRLD-GTIT-PHVTTPKHQGLFA----TQKKRNMTPARRWID------------ASQFTLTIYGLGF---------EMPIRLN-----RRHE----------FRVPVEY-----AIHFSKFHYVQNEHDEEQNLQLAISS--T---MEDAFVV---------P-----DGASAEKELQEQSPQLTIVKIWQFPNK
>Node7_97_dist3.0
--------------------RIV-RRKV------------HRAR---R------------DRQRRHIGPARKRR----------HTRG--------AYPS------------------VQ-----SGSLYQGKARRTGTEPRKQ--HAR----YGH----------------------------------------NQMTTAETATENNQKQ-YQENYDFQPVNLDYKVEWTPFNFTQTHKI-------VVDIIPLEVFKQEPL------DPLYLLQGQGASAL------D----------IDM-------------KWIPNR--YP-----------DSHPG---YDPFK-------------VA-SRD---------EEGQDQINPAQQFKPA--PILLTTVMLATTTSKAVRRPPERHQ----TGPLRTD-----FHD------------QAQPNVLNLSLAF---------QSRQPHCIQAGVGHHKEM-ETHRGPQFEDEITW-----INNFHIGSL-------------------------------------------------------RDLPIELTLVYSAQPTQ
>Node7_98_dist3.0
-------------------------------------------------------------KRH-----TARRRLK---------------------VLT-------------------------EGLFEETQTQKIKSRQLIGKEL-------KT---------------------GPTT----------------------SHLIIYLDK-FGKE---R----GTAPTPLPFIWYELQKV-------KIELLH-----NSGGAN-------------APSAV------E----------PGW-------------PKELGM--EE-----------RQIPV----EPAS---------------SRRV-FWGQ-----------------KQW--PPIKWMAVG------AIQLAREWSRP---S-----ATPFRTWINPIE--------ILIQVNAHHFGIEY---------AVEH------PENQLG----------KQIQLPF-----YKRFAKYIIDYNRNQHSQASGLAVVQ--N---TKMVIII---------Y-----QFASYGGPDESCDPLPLKLDAEQTPLE
>Node7_99_dist3.0
------------------------------------------------------------------------------------------------------------------------------------------------------------------------------------------------------------TKTIALQT-FRASIKGD----P--MKDVPDEYYKLRHI-------KVIMIPKTGKVNEPRDST--------PPGFGHTAV------P----------FEN-------------PYVAAA----------------LHAAKIKIDPMP-------------DQSIIA-FIDDK---------NQHTRINLPR--LLHLDGCVVPQ-----------PVME---NNIGLEH-----WLE------------GDQPVIDYSAIGF---------EREDPPNGQVPLFDYHDV-RDLIEPYFKLDHTW-----QCEYR----------------------------------------------------------------------------
>Node7_100_dist3.0
----------------------M-TRHQ------------WGRRQWTRPRRIYTMRRSYLTKRR-----VRRRQRGSQPFRKELTRRP--------PVRV------------------KK-----------QRHTQHLILGLSRKEHAK------------------------------------------------------GFKTTNLQD-HNNKGKGE----T--ETRPPFDIYTIAKT-------KIYIPP-----IFTRIGFRQ-KTGNRIRAWGESCP------E----------VDG-------------SEPRRV----------------QFLN---TDPIGNAASPVTGYRTCPRANSARWVPDPV---------RRHSRLLHPT--PCLSIAERGNHVESAS---TTSSITPEQEDSQKSDT-----FTK-YA-----------GKEIPHIGIGY---------SLPIPEE---GTWPLTAA-QELKREIAQIYITE-----ILQYK----------------------------------------------------------------------------
>Node7_1_dist4.0
--------------------VKLPRRYR------------HRKK---KPQGLYAQQRPYIEDRRA----QRALIQSLIAGTSFLKTRNGK--HRPPALLT------------------VR------KEFQEFHYAKPAMLRLPLPATWG----QVT--------------------EWQQEGHLDISEKIPQNETWQGAE----KLNFKHDA-FSLDQKIAWVAAEDDIDLFKYDYYKIVQI-------TTDTLP-----VEDEQCMDM-ANERLPGGGGTTAC------N----------LEANFN--GK------EEAYSE----------------AEYL---LDPVA-------------RYPTEEQTNDWLYPQITTGQDCHITTSYGAK--PRNS---RRQEGKIVAKVIYAVLLAVKLGTRTQLDC-----WVE------------HQGKQIQSITLMY---------SNWQPGA-----VVLF----------LRLCITI-----VVQLKDIEISPGLSPELDTTLQYGNG--L---PPEAVQL---------P-----DIWEQNEGENKVQATTS----------
>Node7_2_dist4.0
----------------------------------------YRRKRAHQ------------GERRH----LAETRK------KPSRKRIGK--KKLVRIAKYYYHFEFEEQVGHRFGEHGRKFQQDKGAVSVIKYLQGRPFRIASA-PLL----DLL---------------------NWQNMSVAI---------------------------QGHSERG-------------YDFCQLISI-------KVENTPGVIDEFLPFKAQER-RKIFNLVSQGHESI------S----------VDG-----------------------------------------IQDPVR-------NVKEIVANSDIRGDWNY-----------------KPI--PNVGIKDRKRG------TKGVPPFE-----LKHADL-----RQSPSI---------TNARQVEQLGWGPNVASLQLENDEVKPLK------------NQDFTPTTQKAKKR-----YIEVKQFMST-----------------------------------------------------------------------
>Node7_3_dist4.0
--------------------VIMSRRPV------------K-RG---K------------TANRT----YYRRKSEPREYSK--RRRK--------RLTP------------------LQCFIDSHGLGARWRFELLKIIPICQGEI-------VL--------------------TQWPCTQAKNPPPHAAVTTERAYI----QVSFALTS-FDTSEPPAILSPS--LYDIRFDFYLVNRV-------HLTEPMLEEQQTIQTDG-------ELATPAGVAKL------D----------YDDKTR--GE------RKINSM----------------EKVH----DPPS-------------QQSSHK-WGDSS---------RIHTRLWAPA--QEEI---VNAL-----------LHE----ETRSPNM-----WIN------------SIIYNTHFEGLARILCEAEASNELRQQGR---RKLTILMY-KPGNLPQPRIVTDA-----YQLFQQFHRGKTPLSSYNFDGYDAQW--P---EKNCVLI---------P-----PWLQWSWIPLPALGNPETMGTIDLPRK
>Node7_4_dist4.0
-VL---------------AKMIQ--RRK-----------ASKRKMWYR------------HRRGDHVGYWQKRRKTNNE-----------------KHKK------------------TEE----WTGYIQHPFIKKRLLWIPSGGVKI----IEDPLLNMGNSVYTVVKQFDN-EKSWSNGSFMAGRSAGAYSTWYAPPDNGHAVANNWGD-F----LS-------------FEFWRLNKV-------RIDNER-----FSPPHV-------SHSVAPGKKAN------Y----------EEA-------------DHYASV----------------NGQL---NDPMN-------------ALTRDK-QWIE-----------------RPI--P-L--TTSTEAQAKMSEKAVTSRIKPLEDQLAKVSI-----WLS--G--------MQPPP-----------------------------------------------SIIF-----YPTFRQYKLKLIYNPQSGPECDYRLE--N---NLQYVRI---------P-----PVIGSGSQQKTGELFVKDREKMEKAKE
>Node7_5_dist4.0
-WL---------------QKVVI----------------VAQNGDFYQRERKYGTKRRYKTRKRN----IMRRRIP----KKDVRKQHKR--KRTGGEQE-------------------------NKVVSALREKDPLPIYLAPPSGIK----PSSIVVPRLNQAHDQAWFADLTAETVIQLSQKLILWETTTLPFLIHQ---EH--FVP-------------------MPVPRTYKKTKLH-------RMRASS------ILWIQ-------------GTPEI------D----------RTK-------------EAGKT-----------------EEIR----DAFK---------------LSRH-TWTVI---------APQQKKFKPN--PKITLK-AVEP-KVDSDLRPRDLLL----GTEKNNM-----WID------------AVVKLATYAGKLS---------PLGGRVHKLNGEHKLS----------LNLAQTY-----YITWPETQ-------------------------------------------------------------------------
>Node7_6_dist4.0
------------------------------------------------------------------------------------------------------------------------------------------------------------------------------------------------------------YEIFGLNL-FKFHCAALK--AN-------LDFQNAQAV-------AIDKEP-----ASELDMGLL-AQSISGNSYDQTPL------D----------GDP-------------CHYIVD----------------KTQT---HDPLS---------------TRLY-QTTPY---------PKGSQQLQPE--QKLPLWIQYLGADSRELTETIPQYTH---EKDGQGS-----WLN------------GGNEHLTHWGNGL---------PLEDPGH---AGSIIY----------HFLMMTG-----YIKWVSMGMETVPDLNKNKCLKKVIL--A---LIESNRI---------T-----EPPDPKLTMQVKHNKNLNMQSQNRPS-
>Node7_7_dist4.0
-LT---------------PEHRV-----------------VRRGKWFIPRRGYKKRKVYGHTRH-----LRRLVSWQGEDREKQRRRQ--------TKRR-------------------------QGPTSLWIIPPPIPLKRAHINPNQ----KSFGLHHCPHLYETLLLGYVSVYVVYIATTTLYRSQVSNEGVQDSHE----VIGYVLEN-FAQIVQKGPLVFN-------LTYYTKDEL-------KIRQQPIVLAGFPPIFREVT-LYPADEYQYGHAKI------D----------VTGANI--GE------DLMIGV----------------SLLA-----PFP---------------TTKS-FVAPT---------WWKSGTTQPL--PEITNKPWEQ------------ILIPKVATSDLLKL-----WQSPGW--------IAVVHNSKDYGFAT---------SCWGGQTVPPQP--RV----------YIIPVRV-----YVTFKTFKLIRKIKTG-----------------------------------------------VVDTEAKNAMVKLAKPGS
>Node7_8_dist4.0
----------------------M-ELWG-----------PLKKKQLAR------------PSIQ-----NRKRREI-------FQLRPKV--R---EYRK------------------DRWRFSAEGSRWVYWLWYPYIMELQPNAIVA------------------------------------------------------HH--FSLKR-YQPT----L--FD--ALKLPCNYYRLIRI-------IIGAKP-----KRATNA-------DNGKAKTECLA------E----------PDG-------------NVEHRI--YG-----------QNGQV---VDRPI-------------PKPTER---------VNVNVKQLQTNIYLPQ--PSVEILAKYDVKTLW-------TQKV---HPTRQTI-----WLDVQN--------TGIPKLLLHAGHGE---KGEVLIDTKGLFLVVEGE--SIWI-QNKWVAHHQR--TV-----WVEVVQFASG-SGTPS------------S---GLDVLNV---------P-----DYATLTPLTLVNFLTSKVVLYDLLPQK
>Node7_9_dist4.0
--------------------YTM-GQHK------------KPLGAFWKQGKEYNKEVPYFRKRRQ----RRKSRRG-------YRVEK--------V---------------------TKN----PAGFYHNKIKGGIQRTYRLHAA-------ST--------------------QQFRP----------------------ERWLKQIKD-FIHNYKT-------------KQYYILKSP-------TIGVVP-----HLIANPRLE---QPLATSGHKTEA------D----------ING-------------TLRPTL----------------QFCY---YPPYGTIM--------MAHFALKA-FVPTL---------DGFTRKHSPK--AQY--IAPGKKCPSP--------TV----ADDHGSP-----WDE------------RSGQNQIHVGIGVGLKIRRPVSSVEHRGH------------VIGETDQESEQIAL-----YLQFKQVML-------------------------------------------------------ISGQAVIEIGDCANPQE
>Node7_10_dist4.0
----------------------------------------YSKD--LK------------G-LRAWTPVPKQSKKLWTEPQRALRRRS--------SPKR------------------YKVETYTSKKTYLYKLQTIWRSDYAYRRDLN------------------------------------------------------LGYAFILVK-FLQLKER-------------LDFWQVGRW-------KIEYNP-----TQIQNAGIE-TTCQHEGGPGKVYI------D----------ANA------------------------------------------VDPTG-------------VTTGLK-DNSK-----------------EPK--PSLARKIEAI--------------LPLTPNEYEAVVPQTRNWVKPIW--------TAYPIHNFRIGIHL---------GLSTGKT-----DSISKV-YKLTQPILPLLWKL-----YVEFT----------------------------------------------------------------------------
>Node7_11_dist4.0
--------------------FAI--RIQ-----------SY-QRQIVA------------DAREEYSKHVQPRRTW-------ADKRK--------KEVN-------------------------VSTKFNFVLHRYKLVATPPPGYGT----GGI--------------------LKWGK----------------------KGNLISLQA-VLLH---PD--PL--QNPRPFQYYTLKKI-------SPEFPP-----RGQQGN-------QAPVDYGIIPV------S----------EQG-------------PVSTSA----------------YILRIEEADPYE-------------GFPKAK-QHFWKPTTGFQLQTKALTRIFQPK--PNQQ---QAMI-KGKKARVPRIKFA----------T-----WVK------------GGRLGKSNLQYGL---------SIRL------RMRPFL----------FGLRNKL-----YVKFREFVLRFKKRASLGHKQSTLGT--R---GTDTKKL---------T-----RIIAKGLGRPLSTPNP-----------
>Node7_12_dist4.0
----------------------M-SRAI-----------FFRKQ-------VYTSKGRHSCCSQI----AESTKRTWK--KQLFQQLFAK--RTKQTYIE-------------------------SKNVIHHRFVKTPN--LIGGKAHL----DCP----------------------------------------TLPGLRQHDQILEQDG-FQL-SKKPYVYRQ--LEPTPYEFLKIRKV-------KIKSNP-----QKPKNS-------------GSTAI------N----------LDV-------------EVNRAP----------------VGLE---AWPIF-------------NKSARK-PWNTS---------QGNARVYRPR--PNLRYKEQAWH-----------QYTP---SFELLTI-----WIN-----------RTASW-----------------------------------------------VVIL-----YVANKKIENAEV---------------------------------------------------------------------
>Node7_13_dist4.0
--------------------QQLAARLC------------WSRRETYRPVQLVVNQKLFGIYTRI----VRKRCYIYKEQRRPTYRRQ--------RWAILWFGFLLKSLQIVFVVRSLRL----HIRKAHMNQRKSKFIQPGEHLPHG------------------------------------------------------TQTIYPLVA-FCWNALG-------------FDYIERKDA-------NAELIP-----HTGLKAH--------VPKIGDSGI------DFAPHSDGDDSLDG-------------AVYVP-----------------QEHE-------------------LPSPPSRK-FIHIPKTPDVYLPRRGQSKIYTAN--SDVSLI-REKRTISI-------HFTPRNKA-----S-----WSL--M--------LTKHKEKTLYGIGF---------ASKKRK----GPYDDTEK-VRLGQPVSNYKLEY-----YLPIVLFL-------------------------------------------------------------------------
>Node7_14_dist4.0
--------------------QAL-GRQK------------VHSR----------------GLGKS----FKKRRKTFK--RATHRVRR--------THKQ-----------------SQKI------GAIDWKLLKKYSLGCEANGIRG----PRT----------------------------------------LEKYQPAGKVALSTFN-YKPVSKRDVITAS--MRQSPWDPYNVKKV-------TVDNCF-----VAPIFP-------TIIGFVGGSLR------E----------GEE-----------------------------------------HQDTLG-------------EPSKSKEPEDT-----------------KER--PIKLPLTPLPY-----------YYK-----RPCKGA-----WRQ------------RVIDPLGSPRVAE---------TLADFRF---GSDFLAQP-SQAILPEKKTTLTN-----YAAYQ----------------------------------------------------------------------------
>Node7_15_dist4.0
----------------------TEQRIS------------VRPE----------------NKRQ-----FRAKNKL-------AGKSKGR--RHVVEQKL-------------------------FLTLYYGRYSSPHSKLCGRHGPKI----VWH--------------------IEWTP----------------------NSIRFIPDS-FQDRWHPSD--SQAFVYRKPWDYYHVKTV-------AISPHP-----KQWLCKGLP-IDQMCTHYMGLSTW------T----------LDA-------------QWSWLS----------------KESA---YNPLV-------------VNSQLQCITRQ-----------------KPP--PLIELIQKKRQLFSRIKRGTKPLYYPNTSG-----V-----WFEPLL---------KVTDAVYEYSLGQ---------HSLDGWQSNCDTPKPK----------RVYTFTS-----YTSFRVID-------------------------------------------------------------------------
>Node7_16_dist4.0
----------------------L-RRYY------------KTKN----------------ARRLWATPQITRRLRN-------IFRKY--------RANH-----IKKKQNAFKSDSPPR-----KGQYYWEKLHNLSHAIVPVRKS-------KSSVIPTQGDFFWKETTDFELTLRWNTFTSHGKLKLGSSSDLYRNSESTSQQEFPLSK-YTQKQSK-------------LQYYTVAKV-------NPYCTP-----ANWLQL-------SKLQIYAWSCT------D----------GDG-------------LSPIPF--GS-----------RVNKN---YTPLS-------------DPSTRH-VNNN-----------------EPN--PAIISTRGLIL-----------LVQ----------------WAA-IL----------HADNATHLGLGK---------PEGNTPM---GPALPLQM-SKVNKPEYSSGVTR-----YVAKYTSQL-------------------------------------------------------HNSGPYHQ---------
>Node7_17_dist4.0
--------------------LEG----------------IDKVN--HKPPSLLQSRKPFRAQRST----KKRETRL-------HKATK--------FPWKGLLKDQFTKQPQAFEAPRDQ------PAHQLYRHNVGLVIIFLLDTTIN----GQP-----------------VLQCGQNTAQ------------VILGSYGHGK--WFLDR-FFPPQGAIKIVIGKIVLGLPASYFEITLVHLVIKLIQGHIGP-----TEPANRYQQ---VEKLLETGRPSI------D----------TDP-------------PEWEDA----------------SRKV---QDPLW-------------QKTSKLRLQRSL---------SQHSKFMNPQ--PPL--SNNSQPTASP----GQAKYYP---NYNKTDQ-----WINVMA--------IQRPHESCIDHVGSWLGEKRIAIAIRH------NVQEHIED-RISSLPVTSLLLAL-----YYMFR----------------------------------------------------------------------------
>Node7_18_dist4.0
--------------------ISILPQNA------------LKKR----------------PRKLH----EMRARSSWIPKPKTVRKKILK--KRPAKQRQ------------------DKMTTDEKSKYFHYQNAPANQLIVVIG---------PLGIEYPPDLFTLAWQENKKDSRPPDNIRSKEISFPKAHTTVTTRMTNIENFSFQLHE-L----RLVG--AQIATEVFRFDHYKLAMA-------QTEFPP----IPLHG--------HSKVPTTVLSSK------DFNEKIREKPKVDG-----GP------GRIGKF----------------FGKT----EEIK-------------ASSNKV-KKQLK---------CDTSRQLQPT----ACTKRNKPL-----------SKW----LGNPKEI-----KLD------------WEAL-----------------------------------------------PLKV-----RVPFKQPQFN-----------------------------------------------------------------------
>Node7_19_dist4.0
--------------------YQK----------------TQHRN--NR------------SQRAK----HQQKKKK---------RRK--------KAAA-----------------GLRLETFDQFGIRHHKPKQQPAVIYNGEEF-------LTPIEKGPDLFFVTTDAKTASSVRTLK----------------------GAFKFAAPK-FHTKTAHTDLWNPLTTDRAPRDYYRTDQI-------SMNWFP-----ALATET-------------WVTYS------D----------MDG-------------DWGGMV----------------LMSP----DDIF-------------EIQSNKSLPNKL---------KYHDRYWNLR--PTPV---QEE--------------D-----TISKGL-----WPD------------LTGVDRGSSTVGY---------RLRSCFKYMETKAGLG----------FQCQQTW-----QSKLVEFR-------------------------------------------------------------------------
>Node7_20_dist4.0
--------------------LKLKRRPI------------YQRRQKWKQ-----------LKRKLQLDLVGKRSAVVSSLSNNIRRRFMK--PKSNSWRK-------------------------AGVGWSVRLRWMVPMSYAKNVI-------AR---------------------QFGS----------------------AYIEFIYGK-FQPDLGV-------------FRSYQIKEV-------KARQTPPNISYSRISHQ-------PAGPGLGIAPI------Q----------ADG------------------------------------------VDPKT-------------GIAQSNNIVILS---------HDYNRMQDPK--EALIGDPTTEPGDIGKANAECNYYPP---N-----P-----FMSPLL---------DEQNQTGSTGLGVLLSQINLNKTKHAPEI---DTAVIT----------LGLITVR-----YVQYV----------------------------------------------------------------------------
>Node7_21_dist4.0
----------------------I-TTML-----------ILRER--IRAKRSFLQKKPQAGAKRKRVDQFLRRTEPC-------RHRQFR--IKWFRQKL------------------VRPLQTTLLANEHYITKKYWRDGGGGRLD-------VR----------------------------------------TATSYDANTYALDLVI-YKYWE-LAP-----------YDYYIIRKAPVREQHRKIDTLS-----VIRTNKYLA---KQKELGYGSTKI---LQED----------IDG------------------------------------------DDPAH-------------DESYCG-KISHG---------QQLPMIVKPP--PKLK---AIIGDASQLIQNAERNYTSQAWNTLTFSS-----WLD------------MLTQDTQYIGLGL---------KAEDSPPKRHKNRSDL----------AKPHFTI-----TLTFSQFKFIILNHAPNT---------------------------------------------------------------
>Node7_22_dist4.0
--------------------NAV-HRRQ------------YSKE---A------------K-RALTKQMHQSRKKA---------REEGR--GRLPI---------------------LQHSLVQKPAFPLPRLRLLPCFEVGPRQL-------GVVVLGMGKTGFIIVDTERSGKINWGT----------------------TWITFWLES-LRAGTDVQ----GKTSPSIPWDYAQQRGV-------KLDAKPIDWKQNVRADP----------VDYDRKGK------D----------LDR-------------GVTKF-----------------QPLG---HGPLP-------------NFPSKS-AWPCL---------KAHAKIIRPR--PSLR---MSD--------------KS---LQYQRQI-----WLQ------------TIEM-----------------------------------------------RAVT-----YYLHKEKN-------------------------------------------------------------------------
>Node7_23_dist4.0
-----------------------------------------AQD---QPKKRYIMRKCQSARKRHATGFTEHPR--------INRKPK--------KIPP-------------------------RGGLFEWDYGYDHSSHYSHLGG-------YP---------------------RWGSVRRIQIRPIGRQVQELGDTYCLENLNVPVQP-FTDDFYK-------------FAYYRIKKV-------RVDTPP-----QLPFPAK--------ELRAGEPMVDEVEWQQ----------VDH-------------DTIPT-----------------TPVV----DTPP-------------DNPKSK-GLRPE---------RKQEKQYRVK--PEQVTIQRKR--------------HDGELNGPAHGI-----WVW------------HEEAPIPSEGISYKLTTAAFLNKHQKDSR-----NKLW----------CQVMTSG-----YLEYKQYENQLNLVPT------------T---IGICETL---------P-----PYEQAGAYGALSGPGLVLILKGKGMPE
>Node7_24_dist4.0
----------------------QPDVEQ------------GTQ-----------------LRRRQ------TRKKTWFPGRTSYHEPTWR--RRDNRWQI------------------ERFMRLNPTAIDQFRIKKYSQLQFKAAIG-------LL----------------------------------------GNVYVLPPFYDFSVLE-IKGVGFAKE--SE--HWQRLWDFYQIQPI-------PLEQKQ-----RLPPSR-------------KKRSK------D----------TDE-------------ETILWQ--ID-----------KEPKP---PDPLQLIGTQDDLFQSIKIDSQKG-FAPQL---------DQHPLVFIPE--PGLKLFVTIV--------------FP---ENQKDRQ-----WLD------------QGYPSLPPTGLDQ---------ENTALFY---IEQENI----------QDLPQTI-----TVELKHFPL-------------------------------------------------------QTHAVP-----------
>Node7_25_dist4.0
------------------------------------------------------------------------------------------------------------------------------------------------------------------------------------------------------------E--WNLAP-WAGQ---T----PNQTLSHPLDYSLIYKV-------RVGTQP-----HKELNERLR---PCSNHGSGERAL------D----------LDY-------------KFFKVP----------------EEAM---FDKME-------------NGDKTQWGNTPI---------LGSRKIYRPK--PQG--VERIQQ-----------FYEP---QNPNASI-----WAD--K---------KVLRAGLNLDIVLLLGMDENLQTYKVPDS---GIFPLLDR--------LQVSKHP-----YVGNKEASVTPGSWPKLNQSLLKLNA--E---VCQFRPL---------P-----TDWDAYHTVDWFEPGAIHCAALSNPVK
>Node7_26_dist4.0
--------------------IFI-KRSQ------------ARSR-------GINEQAELKD--TPLPLEQEKTMKNGKIDRVVVRRME--------ANTRGLTHCMLARQNKIFAQNHVKFASENRLGIFHQRYLGGEQRIFWILLTKA----KIGGVEFEFDHFHGNDGDFKEFIVTWINHPSEPKLEGKITSEEIREHTTFGNYAFELEH-FNVPKKPDL--YN--LATLPFGYYKVKKQ-------KMGYSPEYVTGDAPTTQRVV-PAVEQTDDYGYQYA------QFSQNIERLPPIDG-------------TGETR-----------------EDLA----EEVF-------------DQYTIQ-REGKKGSIQGKIPWLHHSQIICPK--PEY---SAQSHNTSW-------CFQP---KANPTPV-----YLV------------TRHLSLEEKGFALQMGEQTMNHILGKPGT---PQ--PI----------PFS--HF-----HAYFTKIKGRQMLQLKEVILPALGPV--G---SPRCLKL---------P-----PPEETELIVSIDLPETHAYDKELNAAE
>Node7_27_dist4.0
--------------------FPQ----------------SERSR--RH------------FKKK-----LHRRKAGDA--RRQINSTR--------KLRQ-------------------------KKGLCRYRQSSTLERGFPAPHVMQ----LWMTLVIAKLGLQVRHLLTDKDMKTWLR----------------------PLAETEPME-QFDGDTTHPLGPMDNIQLQPFPYAPIQVV-------AIDFKP-----KPL--I-------------GTTEL------E----------PQP-------------NEVPKV--AP-----------QVMGE----EPLCNYRWQNNCYSKIVQRGTLR-INLNP---------NNLSRLNQPI--PKIGLQDSSTE-HCKGIQQKEGFLNPPLANAHQL-------FQTPLL--------VFIPESVDATDTHIIFVEYGKWQDLRHVES-----QVSHAG-TERQGPEIFIVICY-----YAVFAKFP-------------------------------------------------------------------------
>Node7_28_dist4.0
----------------------Q-LPKK------------ARHN--NRPKSKENTRANGLERERGRIGQHNRHRRKST--KKEKRRKA--------QALN------------------SKIIELQKGETHSLRDGLSGTREQYAMSC-------IK--------------------SYWDP----------------------HFYSLQLPK-QEIGRVC-------------YDYASLNKI-------PVIHTK-----MDHGTMQ---------MAYGDTEL------D----------LDS-------------AMTSAE--IK-----------TEGSTINLFEPLSPKI--------VVDQAPKT-ILLER---------RERSHVFTGE--PGP--PKVPENAKSAEQQLARSITRPPITDNQSRSR-----FKH------------KDNLTKHHDGLQA---------HPPPQAVRPVT--LWYPK-KNLIGTIMHALLHF-----YLKFS----------------------------------------------------------------------------
>Node7_29_dist4.0
----------------------A----------------KRRRR--YKPKTAFSLQPTYLARKRSQIGKTKTRRHITKNILEQWRRKR--------GGKT-------------------------KASHYLLRNENKQQLKFRVATS-------IT--------------------TQAAP----------------------GHFVVRKYG-FIYKQACN----N--SLVRPFDYYNVLPA-------KVDDMP-----AWEL------N-LDSGGVYHQ----ALRWDQ----------GKG-----------------------------------------NIDQLD---------------PPTS-NLIPG---------TENSRPAESR--DQNGLYHEDEG-----------IFP-----FHHRKK-----FLL--Q--------VEENVGYKSTGEGF---GAAFTNAKAC------GLPETINL-HTAGRPHYAARLTP-----FTWINSLEVNEKHYSVPEVTDQPTMI--T---LSHPKVV---------P-----DVNYELKSGDIGLPKL-----------
>Node7_30_dist4.0
----------------------HRQRHK------------TTAQHPYQPVTMMTREMPFRREMIQ----VLRQQKDHRIKRH--RRRR--------RFQLSFFIVLSKDQVGYFLDNLPSKTIEAATQSFANRFLEYSKKDYLQPYS-------KWSVLGASDFYQTEVVQQFNRGGQYTT----------------------IVYHYNLKK-FN-------------CIGFPFEHYYLQAF-------KVHWTP-----IVPVKCNPQ-TVRQIITILGDTAI------N----------ADA-------------DESAAE----------------GTEYRLSNDPYI---------------SSKQ-LIEP-----------------IPE--TTL---TQGA------------QYC-----ESVETG-----WET------------AATKQKGHEEEGA---------QRKPMRWMTLDGAVLV----------LLYDLAY-----GTLIL----------------------------------------------------------------------------
>Node7_31_dist4.0
--------------------MKIGRRDR-----------AQRRA--LTPKGSLENRQGVLNRQKEKLDASQRGVSG------ELRRKIKK--ASLQHDKT------------------RRIVALGR---EDWIV-----RLYPPINTEP------------------------------------------------------HTWGYGIVR-FRVFDKN-------------NDYYDIYCL-------QVLLLP-----NATPNE-------------GEAGL------N----------LDG-------------EKNTRQ----------------KTRGSLTIDPEY-------------ASSTSKPLRTLIDKSFNPSPLENHGRINQAE--PGVY---IECPDYPAWVQ-AFMLQVPTGVNDRSITH-----LLN-MV---------DKAVDIGQAGSAAWMPEYFLENQEHRQEVVRGGGSNVSTT-NELISATYSPGYVI-----YIAYRQYL-------------------------------------------------------------------------
>Node7_32_dist4.0
--------------------KKC-KRLK------------YKKI----------------EQKTV----HNERGKR-------IRWRL--------RGKA-----------------ASQHDEGGNGIIVRAKYVEQPE--ANQLETKN----SNPE---------------HQGNMPWLS----------------------VIAKFTLGL-LIAIPLMF----L-------FDNLDINQV-------KLNKEPKYIFVSHKIEHTPE-RQQPMEVGLGITLS------D----------LAQ-------------KKVENL----------------GEGA---LDKIVSHTYNYTDFQRLQEGMMET-HIGSTTQISQWYAVKIYTQAAHPI--PITQITVYDARGRTPKKETDQNVIEP---NKEGRPE-----WQE------------KLAIDGKHIGAGGLMHPEYEIYSKQQTMMYCYGANKTH----------FVQKEVV-----FIAYF----------------------------------------------------------------------------
>Node7_33_dist4.0
-------------------------------------------------------------------------------------------------------------------------------------------------------------------------------------------------------------LEFILKP-NN-------------QVEVPYDYYRIQMV-------PHKFNP-----GYSLFA-------------RGVEM------D----------FRD-------------KRAEIL----------------YASR---YTTKG-------------QQEPHTVASNE-----------------YPK--ANINVDYLTTR-----------GSRP---QDKYKRA-----WLN------------TSKIPALLCDLGS---GTAKNNSIVCAG----GQEDYF----------CKNTGTM-----FTKFLTYL-------------------------------------------------------------------------
>Node7_34_dist4.0
----------------------MVARTG------------KHSR--YKCRQLMKQQEPFWHIRRA------RKRWC-------TVKTKLQ--KVVTKPPG------------------HK------EGIKNVKLHEVDALFTQEGHP-------PC--------------------TYLPT----------------------EPFAYRLAS-FSTPSGKLFIKKQSWPYTFPFDVYPLQDE-------RLHIVP-----TKIVFT-------TRGPGYWETAV------D----------CHY-------------TQVRQL----------------SLHLQAPKDKGP-------------LIAGKS-HKAR----------FVHKSAWQQS--PRVA---EGT----------------------KATE-----WLN------------TSQQDIGNCGTGL---------NLHGPTDYAVNAIPKL----------YKLNGTY-----LYAFQ----------------------------------------------------------------------------
>Node7_35_dist4.0
-------------------------------------------------------------------------------------------------------------------------------------------------------------------------------------------------------------FTLTLAR-L----LGG----G--------SYFKVTAF-------KIRCPP-----ADPLTI-------HKEFGYGTDPI------S----------LDA-----GK------QYEAVK--IP-----------KYRGL-----PLS-------------IQDSGHLKYPP-----------------EV-----IV---KST--------------RVFVHQPLFLLT-----WKN------------HPIVGLNHTGLGT---------QTLLPTY-----DGQL----------FHIEWIP-----YALFK----------------------------------------------------------------------------
>Node7_36_dist4.0
--------------------MAM--AAE------------MRRR--YR------------YKRSM----VNRTRKPLM--RR--RIEK--------MYGQ------------------SR-----PPSVFLFKWRVKFPYKWEPTIP-------GTKFIKVGTVFALGRRDTRLTKKGWQDISLINPSRTYFESKALQLLEETGSIYFDIQP-YEEQNQQTVLAKTTFIPSYPYEYYKIQFF-------QIQNGP----GKDPFPMQAV-VSDSCKRTYGSSAL------R----------LDF-------------PLGVIW----------------AAPL----DPVD-------------ARKTKL-YWKPP---------LGPQRLLTPK--PVLM---IGYD-QNYKYEEILFALV----SEKKAIV-----WLH------------ILWPILFHYGRCG---------FLTHRMT---NNEPLN----------VAGNAVI-----YIQFAELKLVLTYSPTNALTARFTAR--N---HYKCPDG---------P-------QETKQQEQQEQWQVPSLLMAHKPDE
>Node7_37_dist4.0
------------------------------------------------------------------------------------------------------------------------------------------------------------------------------------------------------------HYFFKLKE-FIWGAYPH----KSAVYGQPYDYPKVMKT-------SVEIVP-----AMKCNSALS-FRDGVAAKYNSTLQ------D----------TSE-------------AKIAK-----------------AGTK---PDPTS-------------TGNSWD-GVQP-----------------AP-----KATEGSDNYQPYNG---IDPFQL----E-----C-----WAHIAN--------TDHPESLCFYGNGI---------EIGSSEP---GGPDIRSH-LYPGEPVLDSTPEP-----YTYFVEWQKWVQQAELDDLIKIAKNR--K---KGEVINT-----------------YAKDMKRQFKTLLEWGKASKSQVHS
>Node7_38_dist4.0
----------------------------------------REKAQHFQ------------VKKRAHPSGYKRRRRF-------PKTRQGG--RVVAIFREKPSTYLFRRQTSYQVRDQTKATAHDHGAYYLQKYEFKTC--RPWVLESN------------------------------------------------------LTFFVTL-------------------PRYPYDLFLIKQT-------KLNFRP-----YYTPAFP---------IIRLLARL------N----------NEA-------------RVIAGE--TD-----------TTRKADKMQDSWS---------------ASGQ-AVGV-----------------RRL--PYLI---FSD--------------Y-----DKEKDL-----WTN------------GNDLSPYALGIAY---------TLERPI--------------------NHGEITL-----SVNFQSQLLIPDNRVMSFEDDTKLPQ----------------------------QTVNAPNFLYKDRRLYPIYPEEFIPVE
>Node7_39_dist4.0
--------------------LIA-KRDR-----------RMSGR--HK------------LSRRPGLRVIIAMQMAWLSPKKPIRPRKSS--KEKGFYLR------------------TRQNVKREGIIFLINFLNLEIIYETRQAG-------KC--------------------LLWPTNQIGRWRFVGPELDFDIML---HEFKYSLFV-VLILHSR-------------FEYFRYNKS-------QAPLKQ-----GTFQNA-------------DYAIV------S----------FKK-------------IKQKDW----------------VLTK---PESLG---------------NQKT-LWTT-----------------EPS--WSN--KAKPGL-----------WWPP---NDTFSQP-----WTR------------LPMLDVVSLDLGL---------KLGLQKSRPLQF--WIGF-TNPNNPVWGPQQRQ-----HIGWFNFSHNAGALNNDHEDVKVHPD--N---PFRITNL---------A-----DPDVWSGELQHESKTFEDVDNLATETN
>Node7_40_dist4.0
----------------------I-KKTP-----------PN-QRKWPV------------PKRSD----TRVRTKK-------LRTHD--------P---------------------THQRTSDKDKVYKPKF-----CWGVEQTA-------QPGVLYQGAYIYREEIPIPQLKTKWQGATSPITRIKGIQ---LTE-----VILFPISD-VL-------------PDQIPFDYHRVGQV-------KLKYEP-----QVQLNEYQK-TSRIPSSGLQA----AEWINRYQPPHGYPKQLDS-----GM------LVSGA-----------------SWLH----DSYH---------------SCLK-VWYFH---------VVADRVFDPR--PPFQTTFFLPH-YKLVGHNIPGFFYPVLTS-----VLPVTQAIN--L---------VTSGPVILLGIGG---------TQQLYVA-----LAQN----------QVPQITV-----YCEVA----------------------------------------------------------------------------
>Node7_41_dist4.0
--------------------LDMLKKAE-----------EWRYR-------RDAEQVGTDS-DRS------QRQKYYPRMSVTYQRRE--------ETAN------------------SR-----------QQFFNIYDYQKVDATG-------AR----------------AEAEIERKG----------------------AYIEWTIWD-FYP-ATAG----F--GQSWPFDYFRSDVI-------EVKLLE-----LRGAAG-------------GSTMT------V----------QDG-----------------------------------------VDPPDR-------------PLFEERWGRRP-----------------KST--PQSKVQGQTN------------MFV-----KKERMWQQLRAWLT------------IHYQALTLYGIRY---------SLRTPIR-------IK----------YQYAAVL-----YVAVEQEPWWQRLPAGIIQSVDTLNE--S---GNATLNT---------P-----DNFIPEFPLVYQWQIIQWLGVLTWPRP
>Node7_42_dist4.0
--------------------AGV-RRSK-----------EVLRR--IRSRGRYNFLNWYAIGRRA----YQSVRSPLR--KRWMRRRV--------TFGPKFFHFLFKKKTTFHKDDETKSEGCPVDNMWLTRFQRKWQKSDEKKYPER----QQE----------------------------------------PSLARCNGHDYHCLGG-AGPINYDPYVIDN-------SEYVELSSV-------KVLRAP-----TQVYDPG--------EEQQGKTVP------E----------FDE-------------HFIFK-----------------TARG---RNPVNLKFGPYRTLGKTLDWAKKS-YQDDGTELVKKELNDKHAGAYRPR--P-KPLLSLVH--------------K-----TATTGYKPQHFWQSEVV---------WALKDGKAFGGSN---------DIPSPVVKTGLAFFTP----------EEIRLPT-----VVNYEQFSQKTKASMEISTSGVYQLL--N---LKACTQR---------A-----DPVDLQAVKLKDPPTSKMVGIKVKPTD
>Node7_43_dist4.0
----------------------QPERRK------------RRQ-----------------APRRF----IRRRRNHVIVDKRGVKQQQ--------PARK-------------------------PVTLTHLTFRPSLPCKKWSVVP-------KEGMASAPYLFFFGAHEVIGGRIRYQPTSLGLLQGMKVTMEKSCVE----RLAFTLIE-FLSTNWKD----N--GITEPFNYYPYAKS-------KVEIPP----LNAKRQEL--------LRPYGSKWL------D----------IDN-------------DTARP-----------------VDIM---PDPES---------------VGRL-SFNKAASPIANEFKFISTMIVQEL--PPV--YKFKAH-PTHSLQIDEIELPPVGINNIEVAA-----WIQVHE--------MPQEV-----------------------------------------------PGSV-----FVNFKQFSMLSRPAPIDLPVSVELPE--N---KEDCETI---------S-----QKVNVSVVVIVALVLFSVCHVVENPRQ
>Node7_44_dist4.0
----------------------T-VCGL-----------AIRYK----------------S--REHEESVGHRRETYQNPNINNTLRWHS--SKLNQWGR-------------------------QQYVFNRRW-----SVIHD--H-------IEG-------------------LPIST----------------------GRDEFVLEN-IFIDYQG-------------FEYSKKRTI-------AVDMPA-----TSPNSRL-----NITTRKQGATKL------D----------IDT-------------AKIAPL--LP-----------EVWQE----DDVH---------------SAHTTQLIGV---------KEQDKIARKR--PQFKTTTTNIE-ISIESQRQGQWFAPPQHK-----K-----WIR--T--------ITKCVNVPHSGLGTPYTDILVATASDD------ISIKWD------PEPNGAPGNIT-----LVDYQQNLQQVACHKEPFNLNTTTKV--N---CEICRKV---------T-----SVQDTFIDRTTPRPRYPTYSLLQQPWQ
>Node7_45_dist4.0
------------------------------------------------------------------------------------------------------------------------------------------------------------------------------------------------------------QQLNSLKR-YVLQSPGNPIQPE-------FDYYLIVRN-------KPDWRP-----EGDWHYNCP-LLSTLDVAISHTAC------D----------GTG-------------QIILR-----------------PRQN----DPMK-------------SFSLRQKLYTVP---------SGDKRIFSPK--PGFKTRGPWTR-----------EFQ-----TQKVPK-----LVNPKP--------LPVKDQTNDQGEGF---------TVKLSGP-----ALFL----------YGWGLVF-----YKLYRKFTLLNVFHITVYPRSHHVAP--S---QALYLYI---------S-----VLQGPVFDSLGCSPANC----------
>Node7_46_dist4.0
----------------------G----------------PMRTP--WRPKRWYLKRVKVGRQQSLHISRVARKGKF---------TRR--------LYLG-------------------------KIQFYQHQFKNAIVVVIGSDKPRL----HPDSTLEGGKKQCSRRIWKYLKNFQEKQVSTRTQLAEKLLPTGRNVNPQVGKFPTKSNK-HTDYLEDNLLYHGVLEFALPFEYYVASLI-------KVLYVP-----TPPGFD-------VTTEKFGNAGS------E----------WEG-------------KNILKP--KP-----------EIPEE---QDPLK-------------LETSND-AWLNVEPLSNQHSQVKRQSIYQPL--KKYIII-IPYLAKAL-------WLD----KGTHWGC-----WLR------------DYSPQVQHEGGHFDYPDQLMWQLVHAPDKSLYHPVTQF----------LEIKLAP-----YIRWDIYE-------------------------------------------------------------------------
>Node7_47_dist4.0
-------------------------RTV------------ARRA---RVTQDVV------GKRKA----DLRRGSLVKTGKNRSNRRQ--------QWNR------------------SKA----KEAKTTYGWPRELFQLWLQERGQR----PRA--------------------SQWNPTWKDKADPEPDLAKIYLLPPPYGPVGNVVFD-FVGYKPESELEGEDHDEGTQYDDYRAQRV-------KVQPTSTW--NANEKNSP--------TDQKGVAKL------GFHLGTNLLGTLDA-------------LWINLN------------------KK---FDSLD-------------GHLVQTSQYDVA---------KKHTKGFNAN--YQLEVKGKGSV-----------LVCPLIRNKGRLYQ-----FIEAII--------SIPLPAPDHLGKGNYQREKINAHQGKG------HNQDYA----------LLLNSSF-----HLAWPFMKGNKKNTLNPDRHKNKKLP--V---QAQATSK---------P-----KNQQPALTFAKEPPRLQQIQRTIGPIG
>Node7_48_dist4.0
------------------------------------------------------------------------------------------------------------------------------------------------------------------------------------------------------------KKTALLTVYYLVIRKC-------------HDYALLERV-------LAQLMP-----HVHTAKV--------TLAHGARTD------D----------LDG-------------DFQQDL--QE-----------GPGAGHYIGDNGC-------------PQDYRK-MHYSGYPFEQLAVWRLDERVFRPR--QVIT---VEWK-----------LLIPIRKEPRPKTF-----WIN--P--------QIVGREEGCWGIGY---RSIGS-TFTSP-H-------------------YQIAYSY-----FIGIEKYDEPQQTLLPASGIGPSEQT--S---QGESAST---------P-----EEQEIESTSMIHGPSHLPKPVVGPSIQ
>Node7_49_dist4.0
-----------------------------------------KTR---R------------PQRRI----HRRKRELVK--RTTLRQRA--------RGRE------------------QAGLEDTKRGWPSLRLPHKQANNIGEP-V-------DT--------------------NGLTY----------------------THIEQRINQ-YTLPQSYH----SGVTYDLPFDYYKTKSV-------KKNIGP-----APLGNK-------VRAAKFDELAN------D----------IDR-------------QPLDSH--TK-----------AHEAT----EEESEVLCENARFHLLESFSSREPNGAPG---------EVTEKGKIP-----E--QHQHVN-----------SFGPMEGNVHAQGR-----WVI------------NKLLKRRSYGININFQDQSSYNSLIPGHQGVQCAKFVV----------TETPSQE-----YARFR----------------------------------------------------------------------------
>Node7_50_dist4.0
----------------------LILRSC-----------AYRETMRAR------------GQRWEQCGLYIQKRTTLL--QQNGRRRKSR--RFLLTSRP------------------KRN----KGFVKQKEHEFRTIITLDMGNHRL------------------------------------------------------GSIYFVIQE-FSLMAKLTMLHLHDMTLLLPWEWYEMQII-------QELLSPVA----GPVDPDAE-TAPAANYRPGDTTI------D----------YSN-------------TATLEQ--QR-----------DGATA----NPLE-------------GHTSRR---------HGALIPTIQNIVCKLA--PGRPFPMQAPG------------------D-----G-----YLTYIE--------VAEGAEISKEEQNT---------DKGEHINRDSA---EK----------LTCSLTP-----FILIRQRNLERIIPGSQLDTIMLLIF--N---TAHVYET---------P-------IQVNKVGEPKSKANPNHLILTTQKD
>Node7_51_dist4.0
--------------------VAM-QGSI------------WSRK----------------NVQRLYRQVRRKRIRD-------YRTRLGI--NHKFKGHSRGFHQCYTQDGSFWIENLSKDKKVDKDALHFHPGLWKLTLFLTHRGNYE----KTY----------------------------------------QCN-----PKILQILK-ISSKPIFWG-----------VIYMTILDV-------KLHHGS-----RIIVHS-------AKKISYGRAKA------D----------ADG-------------QAEIES--RT-----------TLGNP---KGPLC---------------PSIRRYMEPN---------NRHSRVLKAR--PFSVNKLAAYV-----------VVLPIEHKSHKLAE-----WLAPRA--------FGSTREVYMGKFGF---------SIFAEGDDPSH-ENLG----------KINQSTP-----YLYFQQQALAEKPQKNAIGAHLNKKR--H---KHAIYEH---------Q-----ATASSADFLKCLIKEQRADAFWFNPAG
>Node7_52_dist4.0
--------------------MANKNQGK-----------GERRSQENKNKKQTT------TQTRLH-GILKKRRAS-------TTRRRGK--RKTPHWIS------------------PK-----MGLSHGFKWARTRNAGIIEDII-------RIKIIIYPSLWYLGPALGKGKPRRVQG----------------------SSFTFVALI-IIVA----------------TDKVKISQI-------AVEVGP-----DTPLKSY--------ILCVGETLV------R----------EDK-------------VHLPL-----------------PSEK---GEPLI-------------LLTGKQ-QGGLT---------RPHTQLYKPR--PVST----GI----------------------TTYP-----NVW--A---------DELV-----------------------------------------------IGTL-----YVKFIEKGLKTPTQNSGVKIGDDPPK--S---EQDLLKI---------P-----AEYEQPPWQYIDEDVRMQMQASAWPKE
>Node7_53_dist4.0
----------------------MSQRGI------------WKNK--FR-------------RHRFHPGIYQQRRKQWGIRKKNGRRQC--------WLKT------------------YRVQRYNKGGLYYFKYKSIGGDKTPRIES-------WA----------------------------------------IIRVPDGEQFDTGLVGPFLLKGKLWVGPGN--GMEIRHKMYEAGKN-------RTKQKD-----NQNGGCA------SLAVGWGD----NIISVK----------PDE-------------TKKVTI----------------TQFQKHHPGVYRLYI--------LLHSHMHV-KIKIDDKIFLAGEKQVHYRITLPV----VFQLDNSRK--------VTSIF--------LDQF-----WVT------------QTGPTVSHTGLGW---------TQLKTEEPAAGRIRSWNL-GDTSKPKLNKRTTLGLHYAMIKYQQLEPWKRNPISSPEGWVKLIN--T---IADTISQ---------P-----QWAQSPYARSPVVNKPLGILNCLEPEE
>Node7_54_dist4.0
---------------------KI-KKPR-----------LWKRT--MRPHRKYQTTTAFINKRKGHTTRLRKSQAD-------AAKSI--------QKYHNIYCFVSKQQNGLNLQQMQRLTEIEQEGFLWFRLGKQARHLWNTFNN-------PQ----------------------------------------TTAWACEHQYLFEVNP-FQIKTLG-L--KADQEYHQV-QLYKIQGV-------SMGYSKKTFYISSED------HTKWVGRQYGATCK------Q----------ATG-------------TKIPKY------------------IKPAPWDPAK-------------DPLIGI-KSESL---------REDNQIVQPD--PRYQ---LPQ----------------------SDHQ-----WTR------------SRRRTQPHPGMGI---------AVSV------VSSLVG----------RLTKTEVRSNYRYASFKSPGY-------------------------------------------------------KDSKQPWEAYIEQLPKL
>Node7_55_dist4.0
----------------------M-----------------Q-KK---K------------LKNLNTMDPYGFKRGWLPLKNYTVHRRFWN--K---EVTR-----------------SVR------KKYYCKRYQKKIVLVIKEELE-------LW----------------------------------------VKCTTCIFLKLIKIPE-FTR-DALLGLKEG---GLRPVEYLRVAVV-------KITFRSLY--AQTPVQTG--------ELNACDAYL------G----------KEL-----------------------------------------HYDPFP-------------FLANRR-VSWLY--------CIGQRAIAKPL--HEIIGIHSEK--------------APQNQS-----Q-----WNQ------------CPVTTVKYNGEKFVLTQIQDRQAVPDPEIDGQPE--ET----------KDYHNTF-----YYSLTTQNE-------------------------------------------------------SFGPCLVAAESGTGPNE
>Node7_56_dist4.0
---------------------LE----------------PQ-GS----------------EQTQG----IQRRRKQGNVAKCKSVSSK--------KLRR------------------GRWKEEQNHGFSTIKLKRHHVPNIFDNVK-------TF--------------------DYWCTVHILDQLLALRKHTKSTPLHTELNITWPAAG-FITTQCPLKATDN---VKIAFDYYETTQW-------HRELVPRAVAQPAPITRV--------KHHIEQRAI------D----------HDL-------------QKLPGV----------------QKNG---HDPYL-------------NNASKRQAWGPG---------KYISQIFRPE--PCASPQDQER--------------E-----KTKNGT-----WQG------------SHQNTINRLDL-----------QLSMPPK---SKEVLK----------LRKSMTI-----YARLLQLVHNPPAPKSVYANRGRILP--I---LMECGNG---------P-----ETWESLAANPGDVPNAKAQAKVKLLQA
>Node7_57_dist4.0
----------------------IGQRAT------------WRRK--WA------------H--KATFKKPKLRRISVARPREEPRRRIKK--RHKIKEKR-----------------KRN-----------FRYEEGPELQMWNTLI-------HLTTRFNDGIFLVEEQMSGQRHIRWGA----------------------LTASVGIGR-FGDQGKG-------------WGLFKLNSV-------KVEYVP-----HTRAQSTAK-P-VDEIKTGEHAGQ------DFTKGVTYKNLLDG-------------DLQWPP--SG-----------KGIHS----EPFL---------------TSGP-NGSSDTTCVDHAQWKSHTRLESK-----VT---GPTS-WIP-------STQ-----EYPRIP-----WINPLY--------IINGKKVLTRQLGR---QEAVPNPITQPQA---GK--QA----------HQAINTL-----YLAFTQYHLGGLVPGMAQRPDIPLVE--E---CVKNANV---------P-----PPRTTDESNILLKQKPCPLQKVSLPIT
>Node7_58_dist4.0
----------------------Q-HQPK-----------QYRRH----------------ALKSWCRGKAKRFR-----------------------------------------------------KLTRWKNEYLAPIIILSKMR-------NP----------------NLGKWIWKA----------------------TVFKFKLRD-WA-------------VYALPVDQLKIQKL-------DIDYQV-----HQDA------TGRGCLQPGAEVATNAMKALI----------YDGTGG--GS------SLFNGN----------------KNKSDDIREPYR-------------EKSSQE-GQYQ-----------------LPT--P-ILTP-FRL--------------KPQPLEPILTTI-----WIN------------PLPPLIRHFGTGFTLADNGRYNSQQHEVN---GQTILK----------TFVTMLY-----YNRYRHKN-------------------------------------------------------------------------
>Node7_59_dist4.0
--------------------GSL-ERKK------------YSNQKSSR------------IQTKK----RIGRRKL-------CKRRN--------ARKD-----------------VER------RGFPQLRDRKDVILLIYKTHTWI------------------------------------------------------LIIAFALGQ-FVERGEQAP-----------ADYYRVKAV-------KMKSKP-----EAPKPEW--------RLNFDIVVE------D----------IQG-------------LYLESV----------------KITL----VPYELQRTLSSVFEELGKYGHDVCLLKLT---------LNKTQLFRPK--QLP--GSFDAIVLAQ-------IEMKHSENLTTWNI-----RIN------------RHSPLQTCYSTMY---------NPGQPKQ---GGTAPFPV-GPNKYPDNTIDLTG-----FVIFSELK-------------------------------------------------------------------------
>Node7_60_dist4.0
----------------------MKHSCH-----------PAVVQ--WR------------RKRRS----ARRHKAALSRNKDKYRSQKHK--KDNGQLQPDWVHYIIRPKTAHILRNKQR-----KRNYFTIKWRKIGSETWAANPVPE----TLL----------------------------------------QFAGIEPLWSVLLFKR-NRAS----L--AHVQLVIDEHDFFGKKKI-------NCPIDP-----GALQYS-------------GVLAA------E----------LEP-------------TFLIS-----------------PPRS-------------------VLNQCSKGHPWEVQ---------RGHSDLYLPK--AGPPPKRVLNSNISLQDQRKHGQWKP---NDGSQFS-----WLQPVQ--------IDAYH-----------------------------------------------TLVV-----YCSYKKFYAWKNTPVKHNSARRQPLR--N---AYSCVGF---------Q-----QDQEDPNGDGRGLSTPELLGAQDGPPP
>Node7_61_dist4.0
----------------------M----------------AP-TIDLLR------------LQKRQQVSQYDLTRRV-------PQKEAGR--RRGPLGRA-------------------------EGGIYDYKYRNVARVTSLKLPE-------LQTLMHSSRPYWGGDVTLIEQVILIEAPNPKSNQTTVLSRIVLWISKAVNQTQCQLKD-YKVGDELP----DEDVEHFPFDYQGAAHV-------IIPIIP-----TANPSQL------TQTNARAPTRI------KFVVKGPVAPDSHP-----------------------------------------SGEPLS-------------QNSTLRAILAVNGKTIETIPKTAHVRESDPV--PDYALKEIAGEKSTKSTQFFMLVF------FMKTGK-----WTP------------EKEIHQEENGIGLILGNEGILHSIPNPAL---EPLRVY----------RFMWRTS-----YIAFMRFK-------------------------------------------------------------------------
>Node7_62_dist4.0
----------------------V-----------------WRRE--IA------------SARKLLVPRPRKRRNS-------LEKSAGN--QQGTGLQREFLNHIYRVQETYFVKNAKHNATDAGGGWFKKRLKPLVVRAFGVHLQ-------QAYKVPNREEQHCKKIDLDVTPPLLGLGSARPTQDNNHQVLQRRTVVNTAGGTFDLNN-FGSK---TEEKSPQPGGGKELDRIQIQDI-------KVWIAP-----ATVAGQI--------PLGFSGGRL------D----------LDV-------------VKGDQ-----------------EHVP---GDKFP-------------KDGEIRDLWDIGQQLI---NTDRQYRTYVPI--PQTLVGRHSS--------------M----------I-----WME--A--------IKSEQDKLQFGLGF---------SPNEAGERIQGNSWCP------KLPHRGLAQTY-----CVVNQTLMDTIKGDKPFQSQTNSIEG--N---LQHCKVL---------P-----SQNEICKGPTPYAPSGVLLKWKNTPTA
>Node7_63_dist4.0
----------------------V----------------GLRFK---K------------QRRSLYVNLAQTRRCAFH--REVKSIAS--------RSGA-------------------------DGSSYEAAILCAPNLKLLGA-W-------SL----------------------------------------KNTLLIATGVDFQTAN-FI-------------DSVQP-DGHKVTEW-------KITNAP-----KASRSL-------------EAQSV------S----------LRG-------------QLMEA-----------------KVRN----DPYGRAKVWPQSLDKKLDGRSNLCQQFIV---------KLRSRVQEPS--SDPEPDSQPLTAVQASVSLQTSWFAN---SQPYNGW-----WTD------------ISRARITNTGQGLLL-----FNTVDIPEFWLWG-IKRN----------LCRVKTF-----LIRYYDFW-------------------------------------------------------------------------
>Node7_64_dist4.0
--------------------VIV-PRSK-----------IWGTR---R------------AQSQV----FRRRRLETEPHGRTNRMYR--------LLTE-------------------------KLKLILGRYRTHSSVSVTSRDG-------EG--------------------LSFLTIALPNPWLGIAGGERLIPKENSTLQEVVIYD-FLRNAQPAMFLNE--ETSLPLEYFECGDL-------HVFLALAFDVTNVP--IL--------DPGFGSAKV------G----------KDQ----------------------------------KMIGYIY-DQSLY---------------GSRA-IEDGF---------SGQGKVYIPQ--PQTHRPTAAVA-----------DESPTNGHQDSRPS-----WTS------------LLFVDTNKLGSNC---------TAASDKH---I--AVE----------YRAQINF-----YVEFR----------------------------------------------------------------------------
>Node7_65_dist4.0
--------------------KALKKKGP------------F-RR---RGKRYVLEYKQWKKTRKT----LDQSGKTAPEEKTDLQKKL--------KNKE-------------------------QAGFYEYDGKDQSCLPILQLTR-------RTDVTDLSDFYYKMWLRQRLDQLLDET----------------------IHEELLLQL-FSPTVLLMYQDNSPTVSSLEHQCNVIRHI-------KVENSG-----TKTQDKP---------WGLVATNI------D----------QSGKVY--GM------PEAKY-----------------QLIG---PTAFA-------------IKSAAR-YWNILRAVWALQEFQKVHRGHGPP--PKY--LVIA-------------WFEPTAPTRVGEFN-----WLV--P--------VQTGKKIRGYGHGY---------GMHEPPG-----RQKVKK-KELRSPQPNFWILT-----YVLYTSLN-------------------------------------------------------------------------
>Node7_66_dist4.0
--------------------HSI-EMHQ-----------GGRRR--YTPKQQTARKKKFQSRRREQVGEGKKQRPSANKGRQTGDRRC--------AFQQICRFGLYFKQIESFIGQQSNWNTLKIQATNMLKGIRYEPKASQKCLL-------AIL---------------LEASKAWAN----------------------STIVIAQDE-YVVTANQ-------------FDYFSVGLT-------KVAFSP-----SQPSDSATT-TGNQPQNRLGQASV------E----------SPE-----------------------------------------IHDPMFNSGALKDIFNSVEPF-TKY-ATDIGGCLMCFVKFEQYARYLTPK--PNDV---YEGF-----------HAPE---NTCQPA------WVN------------APQT-----------------------------------------------YIPF-----FLLFRKMY-------------------------------------------------------------------------
>Node7_67_dist4.0
------------------------------------------------------------------------------------------------------------------------------------------------------------------------------------------------------------WTCRILQP-YIN-YKR-K--QK-------LDYYKLRPI-------RKNFKPIGVWATQQNAL-------GGKEKIGPSQIAGNWQPD----------VNG-------------DSHFTN----------------AQEEQVNLNPEP-------------EHSDQL-SKPQQ---------VKITRALSPK--DPYILDQPEH--------------EPLLPNNSSEQF-----EID------------GPTKTVFNYKLGS---------SLRR------GIKQAALD-LVPIPVKLIGGIAV-----WIQTFRIR-------------------------------------------------------------------------
>Node7_68_dist4.0
-----------------------------------------RRKKWFT------------LKKHIHRSSIEKRHKDQQLERGFIKKRNHQ--VRDLTFAT-----------------LQRIEALNQYQILGVRFMALYYPSLLHSKTVI----ESN---------------------EWKA----------------------AILAWQFLN-TSKDERTGGLGLSKPNTLVPAEFYNVRPL-------KLKHGP-----QTLLNCF--------ISKIGEKEF------N----------ADG-------------ENKTK-----------------AVHKIPTDDGAW-------------QSSSSVRIWKAE---------IVSLRYQHGL--PDLHLLELPGEYPKETTRPEARWMKPIQLS-----I-----WCN------------VSEF-----------------------------------------------GEAA-----FTKLTRQANQNTGHNTELTDFGILNH--N---DGRCGKA---------P-----DSVPS----------------------
>Node7_69_dist4.0
--------------------IKQ-GRKE-----------AIKKW--VRSKLVYTRKRPLELHKR-----FAHRREDQ-------KKKY-------KRWGG-----LLPESRGFWVETTTQGTQLQKAEILPIRGRTQAIQTYHKSIT-------TV-----------------QPPEDIWT----------------------KLRFFTLAR-YLNPNLT--------------DYYQFQKP-------RIGYLPKAKGRGVERNHGQR-DPVTVVHQPGEAVI------HFADAGIHGVDLEG-------------EFDKN-----------------RETW---GSPLK-------------VAGSNLQVHRLKHPVEKTRERDGHTRLTEPT--PDD--QEREDSLLSWRIIGYEQGFH-----FIHNHR-----WQN--Y--------TWGLYLHNYTQCKWLLTATHQMKACPMPTQ-----YIPQ----------FAPEISI-----YFPFK----------------------------------------------------------------------------
>Node7_70_dist4.0
--------------------IQKEWRTI-----------ARRRF--KQPRKTYKAKRIQPQERRFHRDNFGRIGSCLTRTKRHERLKW--------GYDT-------------------------RSKTLHQRWRRKKYQKLIDQLIIT----ERHQ-------------------RMLETATKQTVKRWRTP---EGGK----MMVHQLTADFLTKSQTN----YLFGGNLPWDTYGVWKI-------TLPRVP-----ATNYNL-------SLLPPASLTTI------D----------SEQ-------------ILAHIG----------------EESC---ADPHL---------------QGLL-NTELD---------DIHARSFKPG--PDHPSASQGK------------PLRPQGGLQSRTYP-----WNHTYK--------TDVRQ-----------------------------------------------HPRV-----YYKFRDVCFRMGK--------------------------------------------------------------------
>Node7_71_dist4.0
----------------------ISARFS-----------AMSRA--GRPRRVFLKKRNIKLKRSVTIASYHRRRQ----------------------TKY------------------AK-----QNTTICQRFVRKDIRSLEHR-L-------LGFVSGKTDIYIGNILRGIESNLEWTIFEVQTALLIEIQIQESWPYATLEMVTGENRT-FITLTNH-SIHKN--LAGLIFDAYVIIKE-------KVQTQP----DDIKVANG--------ISLNGELCL------Q----------MQG------------------------------------------ATPYH-------------DSESRK-SLLEL--------NCNIKRLILPQ--PSLPWPLGERE-----------PFLR---STVDYEA-----WIEPKC--------IEVQDHDGYREDTIKFPDLLSI-ALVLTEAYLPGDKKGM----------FFVQQRV-----YVRFTQLR-------------------------------------------------------------------------
>Node7_72_dist4.0
--------------------MQMCKIWD-----------LV----------------------SGEGGWFIRRRKC-------VRLKA--------KYRLHFIHFLFRRITPIFVTSREQCKQPNSGGFYHVRPGDLSIKRETSIQQEA----GQQ----------------------------------------SLAQ---HRPTNGFKT-WQDTATE-GIIKPRAYNTKPFTFFAVYFV-------QVGYGP-----NVASAKPLY-YVEKASQSKGLTPI------D----------FNI-------------DYKPPS----------------LQLL----EFWP-------------DVNGRSQTWVAGLPWWSKPRINCHEKYDKPK--PVSR---GPTD-DSIHAVSINLKA--------DLIP-----MEE------------KKNEAVIKSAIGRVLPEPPPIESYGDEEA---EG--IR----------VHWTMST-----YVYFRQTGYYPHVHYNPDSTALVVTH--N---TAKAARL---------P-----HWMKIQHPGSKSTEPLPYLQNTNVHAE
>Node7_73_dist4.0
--------------------KKL----------------LFRRRKADK------------AHRRV----VKRKRRRYIRYQAWFKRQK--------NWRR-----------------ITQ------MGTYYYLLVPKHKPRFCPGSDAA----PCAFIRLSTGTFYKKENSQSPSDVRWGQYCIQAGHKGKQYEPQEEYLQQYGMSTFSINE-FRDLKPG-------------LDGIIIDLV-------KQEVTP----FANGKPHG---------SEIGDTSLSLVLWGD----------PDG-------------QPWCLE----------------ILNR----GPYLGQLQTPHGNNTHTPKTSQRRIVIAQ---------KGQTRVLKKK--PDLWHKENVAE-----------CFQYHAYSSPVKAL-----YLEGIA--------ITTLCCPLDLGLGWKL-DS--APTHDM------CTQEVKIG-CFIRTKVEQLERAY-----YKRFKEFTVTPGNPSKNNQTENPRKS--Q---LEERENL---------E-----ADSQSLPFEEPQGIIDEDLDEAERPIE
>Node7_74_dist4.0
----------------------I--KLT-----------QRNTTRKKT------------QQNKLHVYALQQVPHKCQVQDRRHRRST--------TGIG-----------------GKRRWHMNIYKLRHFREITKPHEPIDINLATR----EKLIKIRSETRFTNSECQKKDSDLTQTSQVMGW---------------------------YTPQEDVEK--RE--HWPVPLNYQKTNGI-------KCLPTQ-----TWQIPEMGA-VCIEVDLRIMILTV------E----------VDA-------------DKKLTI----------------NPNRKKDTPHEA-------------VYEKNR-VVETDCPPVNIEHSSGNSRGIGPH--PRKG---NCAR-TGY-------QI--------TEGR-----WIMPLG--------LMLRNDALGLKDGV---------GAKDGESVIHAPAGNPKI-NCQYEPIFQAPSTL-----WIGFQQHIDHSLPVFCAAPLLGLYVA--S---NPYSYAL---------V-----DEMQALTTDKHITPDWGINSNLDKYQE
>Node7_75_dist4.0
--------------------TILKRRLK------------FRRKTTYKSGKSYVQKGTFIH-RKLQSGGNRLRKRWW----RVVRRKV--------RGQIDWAEFLHRKQVSLFHPNPLTGITGLRIGYMHPRIKGVPVLPHPEAWTDP----HLG--------------------VRGQV----------------------ASLAVTLCD-KLLGLIPGQVMELVVVSGFPYDYHQIAPV-------KIGLKP-----QLSSPQ-------KVGEPLGHHKI------Q----------LNSIDF--HT------EPLEK-----------------AQSLIQAPDPYG-------------DAAEHV---------DHVVMGHTHKLVQSPL--PAIQPQTTSAFTFSYTDPLVRSREE----------I-----EGSHLK--------LKLKY-----------------------------------------------RTTY-----FIKFNKWN-------------------------------------------------------------------------
>Node7_76_dist4.0
----------------------L-QKGR-----------PH--------------------QKKS----FERRKRSVGLGDRSFKRRR--------PYTR------------------RKENVKCEGNVYDRRLEETTKQVVALATKSK----ERYSRASTAEGHAINQDGLVREAFAWRSEAGPSDKGLAPAANDIWVAPSTACFDFNLPE-LDRFCQRAPVKRHVVLYIVALWYYKMTDY-------KVAFGP-----DPGILWPIR-LARASSFAIDCVVT------D----------EDG-------------GGLPQ-----------------DTGH---LGPNS-------------KKSQPR-VFTFAAKTLLILLEVETVRGWPPG----YRDLIDLKP-----------PGAILPEKIFLQGI-----WIH--K---------QDTH-----------------------------------------------DLTR-----YIEFRNLP-------------------------------------------------------------------------
>Node7_77_dist4.0
--------------------ISVSPRAA-----------KKRFIQWIRAKRQFPQRRIHPARRKM----IAKTCK------QGSRKTH-------WAQRI-------------------------KTIKYEQKKTKLAELYLPDGVL-------GF----------------------------------------LKISFINMTPDYILVA-FVLNHIAN----Q-------ADYVKALQV-------EGEIKPQFSPVAGIQ------IENDQLQGYGALGE------D----------QPG-------------QYVDTQ--DS-----------QKGSN----DSLL-------------FLTLREPFHQID---------KIASVVYTER--PLIA---QLRI-----------TRIP---DNPEWKK-----LLE------------HSNK-----------------------------------------------ETSN-----LSQFPNWRIVNLTAAN-----------------------------------------------AFDQPLATREVILGYPSQ
>Node7_78_dist4.0
------------------------------------------------------------------------------------------------------------------------------------------------------------------------------------------------------------KTKLGLNK-F----PLPILDIQ--SRIVQLDYRKAKQI-------KVGNIA-----TSSTNLGPH-DLVVTQLRFEIGAV------T----------VDK-------------LTSERA--LQ-----------GLPVF-------------------LVHQHTGS-KLDSH--------PWETSRVFRPS--PKIH---ALAADPAQLHNLQGPWSQD---TAGLIQL-----WIIPEQ---------PCKIQVAGIQISY---------SIAT--AVLRGTHTIQSK-KIVAKAEEENGLQW-----YVVFSQVTTQIVILEMLVTAVVELGG--N---QNLSEGI---------P-----GGPREIQEYPDEHTTPMNAVPQEPDSE
>Node7_79_dist4.0
------------------------------------------------------------------------------------------------------------------------------------------------------------------------------------------------------------PYHIGLHT-IETD---ASVFID-------TDLGQCKTL-------KLTPAT-----YASSTGL---------SKTGETAA------N----------IDGHAE--CP------DFHMQG----------------GGYA---QQPYS----------------AEM-IWTPL---------TLKSQVIQPQ--PSL--LDVVG--------------Q-----DQCKQL-----WIN------------GPTGVTNHAGKGYEHDPPVFVEVKQI------VQFPAS----------INVEVTC-----YVHFQQFGR-------------------------------------------------------LEITYGTRLGFKNRPNA
>Node7_80_dist4.0
--------------------KQF-KKHS-----------TNTRK--YRTDRLYAQTKYYDPDQRV----FRRAVRWGGQNKQYDKRKQNR--NRKYFNYKQYCHYLVQKKKAIWIAQPVRLDYITQSGLFMVRYFGITV--FIPHCQYF----AIE----------------------------------------LLRFQNPGTYAKAIQE-FLTREALTA--GQ--AYVDKFDLYKLPRN-------RVRHKPAMDSLAFPVAS-------IACQARGKLQI------D----------QEG-----------------------------------------LRHPGK---------------PSAV-VTGSQKHQLASILPRGPSRIFTAH--PLLCVGIANLVVPTF--------LPS---QIPNKMGCSEKLWVDPER--------IRKKL-----------------------------------------------QESA-----LLLLL----------------------------------------------------------------------------
>Node7_81_dist4.0
----------------------S-EMVQ------------S-KK----------------TLHKQ----KRRRRKVQR--KPKVRRRQGR--QQPRQAKKKQQIFILQGNAPSLVAHGRRQQKAAKAGTMKNRDRKRLVIDKTSGLH-------AD----------------------------------------IDTWGAVKKFYFEVSQ-MVEAYFVLTVINNYSEFLLPYNRIQMIEI-------KLKHIP-----SEKPKSKEW-CITDFLYDYGQPRL------N----------FDG-----------------------------------------VINPFV---------------NAKTHTWHST---------GGNSSLWRSR--SQQPLSVMYLL-LHG-------QI--------LYSK-----WAN--L--------KTQRLDIKHPGHGYMLTEQTILNTLTIQFVQPLEAGRPN----------YQVTLTF-----FVSFKQKWETKANNANQEPGGHLVVQ--N---IHLKKQI---------K-----EKNGPYQIKDREAIDFIFLYEFEVPIL
>Node7_82_dist4.0
[truncated: 3,510,875 more chars]
