# Supplementary material for: Virus Pop—Expanding Viral Databases by Protein Sequence Simulation
Source: Viruses. 2023 May 24;15(6):1227. doi: 10.3390/v15061227 (PMC10304111; doi:10.3390/v15061227)
Supplement: Supplementary file 1 [file viruses-15-01227-s001.zip › S4_test_detection_new_circovirus_dataset/capsid_protein.fa.all.aln]

>DQ845075|ABI54258.1|complement(1212..1961)|capsid_protein
MLTATWN-----------HFLIQ-RRMRH-----------WRRR--RHLR----------MRRR-----HWRRRR-----RIPANRRG--------H-RT------------------NR--------IYRIKLVRQYQQILGKAEN-------AGA-------------------FRFGT----------------------DGVTIILKD-FFPEG--------KE---LPFEDYRIRLA-------KVEGIP----R-RED--------WTHWEGAGVTVP------I----------QDQHLR----------DFFKK-----------------TRLT---VDPLA-------------NWDGAR-KWTLR---------KGFKRLFRPR--PQLSVTDTDTANTT-----AALWLN-----NP-RGA-----WIP-LMKKGETTASTTSGTRVNHYGLAF---------SFPEPWP-----ADFE----------MQIKATI-----YVEFRQLNMTHMN--------------------------------------------------------------------
>FJ655419|ACV71295.1|complement(1030..1731)|capsid_protein
--------------------MTY-PRRR------------YRRR---R------------HRPRSHLGQILRRRPWLV--HP--RHRY--------RWRR-------------------------KNGIFNTRLSRTFGYTVKATTV-------RT--------------------PSWAV----------------------DMMRFNIDD-FVPPGGGT----N--KISIPFEYYRIRKV-------KVEFWP-----CSPITQG--------DRGVGSTAV------I----------LDD-------------NFVTKA----------------TALT---YDPYV-------------NYSSRHTIPQPF---------SYHSRYFTPK--PVLD---STID-----------YFQP---NNKRNQL-----WMR--L---------QTSRNVDHVGLGT---------AFEN------SIYDQD----------YNIRVTM-----YVQFREFNL-------------------------------------------------------KDPPLKP----------
>JF279961|AEB60991.1|complement(1261..1905)|capsid_protein
----------------------M-LLPR------------R-R-----------------ARRRA----GRRRRTR------GWRRRK--------YVRR------------------QRH----RGRYSYFRLRAIKHDHLTWNAS-------NG----------------------------------------MSS-----GIVFLMAD-MSYPKNY-------------WDYYKISKV-------VVQLWPEF--NNVPINAD------RDKVLYGSTAV------D----------YDD-------------ATMAT-----------------STAD-----PFK-------------DYSSRK-MFISN---------RTHIRIFTPR--PNIEIYKSSAS-TNY-------GFL-----NIRSGA-----WIN------------TVHDGVPHYGLKI---------WLPSNTG---APSAIG----------YKLIIKY-----YVLFRNRI-------------------------------------------------------------------------
>JN040276|AER35097.1|complement(77..421)|ORF1
------------------------------------------------------------------------------------------------------------------------------------------------------------------------------------------------------------MMRFNIDD-FVPPEGGT----N--KISIPFEYYRIRKV-------KVEFWP-----CSPITQG--------DRGVGTTAV------I----------LDD-------------NFVPKA----------------TAQT---YDPYV---------------TTPPAIQSP-----------------NPS--PTTP---VTS--------------HP---N-----L-----FLTPLL---------ITSN-----------------------------------------------QITK-----GISFG----------------------------------------------------------------------------
>JN040277|AER35098.1|complement(77..421)|ORF1
------------------------------------------------------------------------------------------------------------------------------------------------------------------------------------------------------------MMRFNIDD-FVPPGGGT----N--KISIPFEYYRIRKV-------KVEFWP-----CSPITQG--------DRGVGTTAV------I----------LDD-------------NFVPKA----------------TAQT---YDPYV---------------TTPPAIQSP-----------------NPS--PTTP---VTS--------------HP---N-----L-----FLTPLL---------ITSN-----------------------------------------------QITK-----GISFG----------------------------------------------------------------------------
>JN040278|AER35099.1|complement(77..421)|ORF1
------------------------------------------------------------------------------------------------------------------------------------------------------------------------------------------------------------MMRFNIDD-FVPPEGGT----N--KISIPFEYYRIRKV-------KVEFWP-----CSPITQG--------DRGVGTTAV------I----------LDD-------------NFVPKA----------------TAQT---YDPYV---------------TTPPAIQSP-----------------NPS--PTTP---VTS--------------HP---N-----L-----FLTPLL---------ITSN-----------------------------------------------QITK-----GISFG----------------------------------------------------------------------------
>JN040279|AER35100.1|complement(77..421)|ORF1
------------------------------------------------------------------------------------------------------------------------------------------------------------------------------------------------------------MMGFNIDD-FVPPGGGT----N--KISIPFEYYRIRKV-------KVEFWP-----CSPITQG--------DRGVGTAAV------I----------LDD-------------NFVPKA----------------TAQT---YDPYV---------------TTPPAIQSP-----------------NPS--PTTP---VTS--------------HP---N-----L-----FLTPLL---------ITSN-----------------------------------------------QITK-----GISFG----------------------------------------------------------------------------
>JN104035|AER57875.1|complement(77..421)|ORF1
------------------------------------------------------------------------------------------------------------------------------------------------------------------------------------------------------------MMRFNIDD-FVPPGGGT----N--KISIPFEYYRIRKV-------KVEFWP-----CSPITQG--------DRGVGTTAV------I----------LDD-------------NFVPKA----------------TAQT---YDPYV---------------TTPPAIQSP-----------------NPS--PTTP---VTS--------------HP---N-----L-----FLTPLL---------ITSN-----------------------------------------------QITK-----GISFG----------------------------------------------------------------------------
>JN104036|AER57876.1|complement(77..421)|ORF1
------------------------------------------------------------------------------------------------------------------------------------------------------------------------------------------------------------MLRFNIDD-FVPPEGGT----N--KISIPFEYYRIRKV-------KVEFWP-----CSPITQG--------DRGVGTTAV------I----------LDD-------------NFVPKA----------------TAQT---YDPYV---------------TTPPAIQSP-----------------NPS--PTTP---VTS--------------HP---N-----L-----FLTPLL---------ITSN-----------------------------------------------QITK-----GISFG----------------------------------------------------------------------------
>JN104037|AER57877.1|complement(77..421)|ORF1
------------------------------------------------------------------------------------------------------------------------------------------------------------------------------------------------------------MMRFNIDD-FVPPGGGT----N--KISIPFEYYRIRKV-------KVEFWP-----CSPITQG--------DRGVGTTAV------I----------LDD-------------NFVPKA----------------TAQT---YDPYV---------------TTPPAIQSP-----------------NPS--PTTP---VTS--------------HP---N-----L-----FLTPLL---------ITSN-----------------------------------------------QITK-----GISFG----------------------------------------------------------------------------
>JN104039|AER57879.1|complement(77..418)|ORF1
-------------------------------------------------------------------------------------------------------------------------------------------------------------------------------------------------------------MRFNIDD-FVPPGGGT----N--KISIPFEYYRIRKV-------KVEFWP-----CSPITQG--------DRGVGTTAV------I----------LDD-------------NFVPKA----------------TAQT---YDPYV---------------TTPPAIQSP-----------------NPS--PTTP---VTS--------------HP---N-----L-----FLTPLL---------ITSN-----------------------------------------------QITK-----GISFG----------------------------------------------------------------------------
>JQ011378|AEW70741.1|complement(1251..1934)|capsid_protein
----------------------M----------------AFRRR----------------TFRRP----IRRRMHRRTRGRRMIRRRS--------RRSR-----------------PMGM------RSFNFRAIKLDHIKVGGNSSVT------------------------------------------------------GVLTFCLKD-FCANFLN-------------WDYYRFNAV-------VVKFVPQ------NTAQFDQ---EGGLSTVCATAV------D----------YDD-----------------------------------------ESKPTSVRQ--------LMMMQNAR-TFRTG---------VGHSRKFKPK--MTFSVVEKVDSVTTY----APAGLW----MGGNRKW-----WLN------------TGYSEVKFLGLKY---------AMQNMSA-----NDIQ----------YQVLIKG-----YFSFKSPLITAPTVRGEH---------------------------------------------------------------
>JQ814849|AFK85002.1|complement(1047..1703)|Cap
--------------------MPRSTRHR------------WRRNQWFK------------RWRQR------RRRGHT-------RGRR--------RYRN-------------------------KVGIYNFRFRAITTMTINKN---------------------------------SNQ----------------------GYFTYTLNG-SVPTAFANY-----------FDMYRIAKV-------RVQWLP-----MVSISEV---------RAWGATVI------D----------LTGR------------DTTVPS----------------TGRT----DFTI-------------DDSTRR-LWNPT---------RIHSRYFTPK--PEIQIRS-NSE-----------AVQP---NNPRNQL-----WID------------SRDKDVKHHGIAY---------YFHPDDI---GDDVYK----------FSYIVTY-----YFQFRQFAG-------------------------------------------------------SQAPSV-----------
>KC924758|AGT02113.1|complement(1022..1723)|capsid_protein
--------------------MTW-PRRR------------YRRR---R------------TRPRSHLGNILRRRPYLA--HPAFRNRY--------RWRR-------------------------KTGTFNSRLSTEFVLTIKGG-Y-------SQ--------------------PSWNV----------------------NYLKFNIGQ-FLPPSGGT----N--PLPLPFQYYRIRKA-------KYEFYP-----RDPITSN--------QRGVGSTVV------I----------LDA-------------NFVTPS----------------ANLA---YDPYI-------------NYSSRHTIRQPF---------TYHSRYFTPK--PELD---QTID-----------WFHP---NNKRNQL-----WLH--L---------NTHTNVEHTGLGY---------ALQN------AATAQN----------YVVRLTI-----YVQFREFIL-------------------------------------------------------KDPPNK-----------
>KF385399|AHX56383.1|complement(1239..1988)|putative_capsid_protein
-MWGTSNC---------ACAIFQ-IR---------------RRY--ARPY----------YRRR-----HIRRYRLRR--RRHFRRRR--------F-TT------------------NR--------IYTLRFKRQFKFQINKNTTQ------PNN-------------------VIWNS----------------------DYITFTLSD-FLTNT--------PNPPTLNFEDYRIKLA-------KMEMRP----TLGHY--------TISADGFGHTAV------I----------QDSRIT----------KFKTT-----------------ADQS---QDPLA-------------PFDGSK-KWFIS---------RGFKRLLRPK--PQITINDLSTANQS-----AALWLN-----SV-RTG-----WIP-LQ--GGPNAA---GANVKHYGIAF---------SFPQPE------ATIT----------YVCQLTL-----YVQFRQFAP--------------------------------------------------------NNPST-----------
>KF481961|AHA36871.1|complement(904..1671)|structural_protein_VP
----------------------M----------------PLRRR-------TYT------AKRRF--GRSYRKKSYYK--KKSYKRMA-------AKARK-------------------------FNNGNVHRFTRYSNVGYLECVQ----------------------------PYDWGA---QEVGGGGAPGVAITGHCANKAFVFSLTD-VVHNEEFGSL----------FDQYRILSA-------VVEIQP----LLTPASM----------TGTGGTQMIARWFYD----------HDD----------------------------------DSTLG-------------------MSGADADE-YWGQRAPLVK----ETPFRFDRPIVIPVIPTTQTMTP------QDDGNVYAPVPGSTYKKRM-----WLD------------MTFPDVPHYGLKF---Q-----VLRRAQL------------AAEVGPIAQYRIKY-----NLEFKNPR-------------------------------------------------------------------------
>KT808666|AOS89485.1|complement(1009..1761)|capsid_protein
--------------------MPL-YRAR------------PRSL--YY------------RRRRA----TNRRRRY-------RRRRL--------HIGR------------------IR------SKYTIFNVKQTQNISFTFFGT-------GS----------------PD-KNKWQAMSLEAVQSSGTS---PKP-----GINLRFAV-FGDR---LP--GTGNQYHYPFDYYMIRLV-------KVELRPAFNPFQRVRTQ-------------GSTYI------D----------KEG-------------NITTTT----------------SGSEWN-VDPYA-------------AMSSRK-TWSPH---------RYHKRVFIPK--PTIQQGGTGTNIWST-------WYT-----PGGRQL-----WLN------------SIQDNVVFYGMGM---------SLRQAED---TAAPLT----------VEATITY-----YIRFGQWTGLAP---------------------------------------------------------------------
>KU641385|AMS38769.1|complement(1232..1966)|capsid_protein
-----ME-----------PLPYQ-ARARQ-----------WRRR--RHFR----------HRRR-----HWRRRR-----RLPTNRRG--------H-RT------------------NR--------IYRLRLVRQYIQMLPKAEK-------TTN-------------------LTFGT----------------------DGVTILLKD-FIMDE--------RV---LPFEDYRIRLA-------KVEAVP----R-NED--------WTHWQGAGHTVP------I----------QDSHLG----------DFFKK-----------------TKLQ---TDPLA-------------NWDGAR-KWNLR---------KGFKRLFRPR--PQLSITDTDAANTP-----AAMWLN-----NP-RSA-----WIP-LRRRGETTYQ-TSGTRVNHYGLAF---------SFPEPTP-----NEYM----------FQVKVTI-----YVEFRQMSLTHLES-------------------------------------------------------------------
>KX247805|APD14686.1|complement(1030..1734)|Cap
--------------------MTY-PRRR------------FRRR---R------------HRPRSHLGQILRRRPWLV--HP--RHRY--------RWRR-------------------------KNGIFNTRLSRTIGYTVKKTTV-------RT--------------------PSWNV----------------------DMMRFNIND-FLPPGGGS----N--PLTVPFEYYRIRKV-------KVEFWA-----CSPITQG--------DRGVGSTAV------I----------LDD-------------NFVTKA----------------NALT---YDPYV-------------NYSSRHTITQPF---------SYHSRYFTPK--PVLD---RTID-----------YFQP---NNKRNQL-----WLR--L---------QTTGNVDHVGLGT---------AFEN------SIYDQD----------YNIRITM-----YVQFREFNL-------------------------------------------------------KDPPLNPK---------
>KX756995|ASU92194.1|complement(1245..2090)|capsid_protein
-MTAHAQGGGARHASAMFLFLEM-ARWH------------TRRW--RRA-----------PLHAVAR-SHRRRRHAMG--GRRRRHRR--------R-ST------------------YK--------FFHVRLTRYYTVLWPKATT-------PSD--------------DTETTYGWNL----------------------DHVNFKLSD-FLPMDSTGR------SSLPAFKDYNITKA-------IVRVKP----INVPV--------SMRVEQYGNHAT------D----------FDGTDVGIGTVHTSG-DPKP-----------SPNNET-GPKT---SDPLR-------------NRTSRK-SWNVR---------TGFTRILRPT----VVAQTANCCGIGP----GSNFIT-----RGLRHA-----WLR-LD---------SNGVKTPWNGLSI---------SLREGDQ------SLL----------TQYTITI-----YVKFREFDLDFNPHA------------------------------------------------------------------
>KX812443|AQR57903.1|910..1713|capsid
----------------------M----------------PFKRK--YR------------RLRRP----AKKRRVITRP-----------------RYRT-----L------------ARGMTANKAGIYWFKRTLNASAENGTGISVD-----GTGILQTADMFYMRCNNTAAGSAVFGT----------------------MTYQFSLQN-----------IPNISEFTSLFDSYQIRKV-------VINIIP----YNNTV------Q-AAQATNVGVAAA---YWPDFSPIMHYVIDHDG------------------------------------------VPPVSANEAGINGFQQYASYKRRR---------FTGIGPKGLSVVIKPR--AKLLAGNAALTTVGGT--------------IAGRNQ-----WQD------------CAENNLPHFGFGMIL-E-----GISPGTA---GAGTIF------EVP-FRMETTY-----YLKFKTIR-------------------------------------------------------------------------
>KX987146|ARO77517.1|complement(1031..>1750)|capsid_protein
-------------------VAKR-RRYAA-----------PNRR-----R----------WRRR-----HWRRRR-----Y--SNRRG--------H-RT------------------NR--------VYRMRFVRMYRQEC-AGSG-------DVN-------------------LKFGS----------------------DGVNIMLDD-FLDWG--------SINWRLPFEDYRIRLA-------KFEMRP----L-NEN--------WGSWHGIGTNVP------I----------QDNHLE----------DFFKK-----------------TGMT---ADPLA-------------NWDGAR-QWDLR---------KGFKRLFRPR--PQLSITDTDAGNVT-----AALWLN-----NP-RSA-----WIP-LMKKNDQNLP-SPGTRVKHYGLGI---------SWPQPH------DAIL----------YHAKVTI-----YVEFRQMNLTHLSSPK-----------------------------------------------------------------
>LC416391|BBF98082.1|complement(1289..2065)|capsid_protein
---------------------MW-----------------RRRR--HR------------RRRRHH-PSHHHRRHH-------IMRHS--------HFKRQFFHFLFRKQTSFFIQQVPT-----G---YTKEG-----VKQGHFKS-------EY---------------------SWVR----------------------KHFFWTLNE-FLRDSQS-L--GL-------FQYYRIVKA-------GITFKP-----QEP--I-------TDRRGYGFTAI------DFTSKPESG-SFDP-------------FWFWQT------------------QN----DPIPIN----------INSKTAK-FFQTT---------KRHHRTVTPK--PML--TDELHPDLHFK---ENWWFL-----NQKAGP-----WLT------------TADWLVPYLGLWWFL-DLNFMNTVNPPTK---DSGDTT----------LYIKTPMGLNFNFTKFIHVIFRDEC--------------------------------------------------------------------
>LC456717|BBI18986.1|complement(1367..1981)|capsid_protein
----------------------M-RYRR------------RPRP--YR-------------RRRR----YRRRRRL-------PRRRM--------RVPR------------------RR-----IGGYFMQRLTITDTLTITLGT--------NR----------------------------------------TKCG----SVSWQLAQ-FVPGNPT-------------FDYYKILAA-------TWKLTP-----STPPNS-------WSTWGRGTTII------D----------YDD-------------TAITA-----------------DPSG----LIYL-------------DNSTRK-FWNPQ---------RGVFRKCYPK--P-W--SVSSGN-QSA-------WW--------GRTP-----WCN------------SADKGRTWMGIKW---------CLMGPQP---AS--YY----------YIQTRSI-----YVLWKNQL-------------------------------------------------------------------------
>MF497829|AXR86429.1|complement(1169..2074)|capsid_protein
--------------------MPG-TSTHRLRACAKHLHFYFRRR--RYGN----------RNRR-----NRRRRLARA--RLHYRRRNGRLVRRRAR-AR------------------FR--------TFHIRFHRVVTTDWPAANK-------TPTMVGGG----TDMDPPVETPLLWNM----------------------DHLQFKLSQ-FMAIS-GNQ----TYQHQPPFRYYKFKKI-------VVKGTW----INFPM--------QTMENVLGNTAL------D----------LDGEDTGRGNVKQSHLDPGLP----PGLTGPDPTDPTKAPFI---FDPLM-------------DRASKK-AFNIK---------RGFKRIFTPK--P-QRTESANTP--------LTHLIT-----R---TP-----WVS-VR---------EGF-DLPWNGLSL---------TLRQMKD------PLN-EENNPPMPQIQYDITA-----YVQFKEFDYETGHQL------------------------------------------------------------------
>MF664481|ASX95444.1|complement(1120..>1941)|cap_protein
--------------------IRR-RR--------------FRRR--RAPI----------RRRR-------IRRRRT---RLPRNLRG--------HRRS------------------SR--------IYYFRLRRKDKITL-QQ-A-------TND-------------------FKFGT----------------------GIFTFKLAD-VLTVGLNAP----TL--KVPFEDYQIALV-------KVEMRP----L-GVD--------ITTWKGFGHTVP------M----------YDARLK----------TFQGQ-----------------VDLG---DDPLM-------------DFDGAR-KWDLR---------KGFKRLIRPR--PQLTIADLATANQS-----AATWF------SG-RNQ-----WIP-LQVSGNSLFP----QKVNHYGLAF---------SYLQPQP-----DPMY----------YECEVTF-----YVKFRQFAWTTLNVPPTPNIEG-----------MELMHICNGDCN-----QCFADALDPDSAVD-SE--------------
>MG001457|ATW66443.1|complement(1032..1715)|putative_capsid_protein
--------------------MPV--RSR------------YSRR---R------------RWRRN------RRRRGPQ--RRYARGGY--------RWRR-------------------------KNGIFNARLQTEETLTVAS--A-------AT--------------------PSWCV----------------------GHVNVTLKS-MMPKGPGTT--TN--LYGMPFSYYRIRKL-------KIEFLP-----QIGITSN---------RSYGGTAI------I----------LDG-------------DYISEG----------------KNQT---YDPLA-------------NHSSRHNLTNI----------HRHSRYFTPK--PQHSSKNIST------------YFQP---NNKQLQE-----WIS------------MNQQDRVHHGLQY---------SIQN------SNFIQT----------WTIRKTA-----YVQFREFDL-------------------------------------------------------VNFPKQT----------
>MH188041|AXQ04851.1|complement(129..758)|capsid_protein
----------------------M----------------VFKRL----------------KRTRA----VRRRLR--RK-RTSYRKRR--------YWRN----------------NGTR-----------AIFRQFLDVDFGTSGV-------GYN--------------------------------------------------------YISNNPSKL--RG-------WXYYAXXXXNXKVTGFXXXFXPXA--TTAPM--------XXXQXXYNXSXX---XXRDXXNXV-----WTXXGX----------XLINKXLXIP------------XXXMRXXTXPXSXYX--------KCGXGSPX-XYXXXXP-------XGFMQTEEP---------------------VGTEXIH----------------IVA----------------------------EKL---SLPSPGRFY-----------------FTY---------YISFMNKRYTTTPI-------------------------------------------------------------------
>MH368042|AXQ03967.1|complement(994..1722)|capsid_protein
-M--------------------------------------YRRH----------------FRRR-----FHHKRHTHF--RRYKRHFHHK--KRAIRKYT------------------KR------GGFYSVKLKAPVQILTIQNG--------TGT-------------------GLWYN----------------------YGLKFTLNN-FW-------------GGTLPWDYFQINGV-------AVRFKY----L-NPN--------TDPQTVFCT----CV---D----------YDGWTS------------------IS------------PTTQ---VNPLL-------------NRSSAK-YHKLP--------VKTISTYFRPR--PNIYVQQTSGNPPEASPI-SAAWLA-----R--RGM-----WLD-IG----------TGGSIDHYGLMF---------SMWVEPN-----QTYKIM--------VQT--DG-----YLQFKEFLGTTRSAIQ------------N---KQQAHNV-----------------IND----------------------
>MH603564|QEQ92576.1|complement(1343..1987)|capsid_protein
---------------------MR-HRAI------------FRRR--PR------------PRRR-----RRHRRRY-------VRRKL--------FIRR------------------PT-----AGTYYTKKYSTMNVISVGTPQN-------NK---------------------PWHA----------------------NHFITRLNE-W----ET-A--IS-------FEYYKILKM-------KVTLSP-----VISPGQ-------QTKTMFGHTAI------D----------LDG-------------AWTTNT----------------WLQD----DPYA-------------ESSTRK-VMTSK---------KKHSRYFTPK--PILAGTTSAHPGQSL--------FF-----FSRPTP-----WLN------------TYDPTVQWGALLW---------SIYVPEK---T-GMTD----------FYGTKEV-----WIRYKSVL-------------------------------------------------------------------------
>MN103538|QDZ59983.1|complement(986..>1843)|capsid_protein
----------------------------------------VRRY----------------RRHRPY---FRRRRRYHGY-RKRFNRRR--------RFRK------------------PR--------LFHFRFERTWCAQYRNQDL-----------------------HQPFCAAGWWT----------------------DRFSLTLRQ-LLQSNRA----VGQTDWVPPFQEFCIKKV-------VVQWTP----VAEPNYSLENLP--------GHTAT------DLLG-------EDRQKK-FGPTP----DETQKPPIYP------------GLKT---EPPLE-------------NRSSMK-HANFR---------FPVKRIFRPV--PALPADCKPQEDPSV----CGRWFSR---NNK---------WLT-----------IRLNMDTEWDGISW---------DFKQPCL-----GPTV----------LNIRVTA-----YVAFREFNYWRGFSICTQTDCKPCYHP-----QGQCDDL-----------TCNVQKLNLGRGESR----------------
>MN164707|QGR26076.1|complement(1198..1917)|capsid_protein
-----------------------------------------------MPR----------NRRG-----H----------------------------RL------------------NR--------IYLFRFRRQFTVDFASKTD-------PQK---------------------WAS----------------------DFFTFNLND-FIGQE--------GIPAAWPFEDYRINLA-------KVVLRP----E-GVT--------TTIARGWGYTVP------V----------QDARVK----------DLKLQ------------------DQT---QDPLA-------------NWDGAR-AWNLI---------RGFKRLVRPK--PQLTISDMTASNFS-----ASMWLN-----SS-RSG-----WLP-LQMPAGTQRD---GTRVVHYGLAF---------SYPSPG------QALR----------YIVEITL-----YVTFRQFAQIML-----KKSEEDLSK------FGDCLTI-----------------TDNEKDIDWNVVGSL----------
>MN164716|QGR26094.1|complement(1162..1758)|capsid_protein
-----------------------------------------MRR----------------MPRRR----TTRRT-----------------------------------------------------GLYHVVLRDENHFVVSAGVPFK------------------------------------------------------KAWQFKLKE-FTQAQ-N-------------WDYYRINCI-------VITFTPE------QSNTFTR---PDELNVFNFGWI------D----------YDD-----------------------------------------TTDPVSAD----------INRQNLK-KWSAS---------RTQSFKIYP-----RCLASRGVNTPTQ----TERPLN----STQKPG------WMN------------TAYNEVIHLGLKTIFSDPKSV-AVPVTTA-----RPLH----------YNVGVKC-----YVSFKQPILSEGV--------------------------------------------------------------------
>MN371255|QJU69688.1|complement(1243..2022)|Cap
---------------------MY-HRRK------------RRRR--FR------------HRRRH----HHHRRHF-------IHRHN--------HFRNQFFHFLFRKQTSFFIQQVPT-----G---YSKEG-----VKSGTYKS-------QY---------------------SWVR----------------------KHFFWTLSE-FIRDHQS-M--GL-------FQYYRILKC-------GITFKP-----QVP--I-------TSPRGYGFTAI------DWTSKPESG-SFDP-------------FWFYST------------------AI----DPIPIN----------INSKTTK-FFSTI---------QQHHRSLTPK--PML--TEEAHPDLHFK---ENWWFL-----NQKAGP-----WIT------------TADWLIPQLGLWWFL-NLNFWNTLNPPTT---DQGDKT----------LYIKNPLGMNVEFSKFIHVVFRDEC--------------------------------------------------------------------
>MN837844|QOW18366.1|complement(1022..1753)|capsid_protein
----------------------M----------------APRRR----------------R-RRY----VRRRR--------FSRRRA--------Q---------------------ARL----YGPTFSVRLRKFQTVTVEANTGTG------------------------------------------------------FAYSFALRN-FLPNGIN-------------WDHYRFNTI-------VFKLRPR------VCNSYPG---PHGGRSVCMGLV------D----------LDD-----------------------------------------VQQPKLFTE--------IEDLQNVR-VWPSE---------RTMSFKWRPR--AHLSMQEKTVA------------------DVRNAGIAPARQWIK------------GSYLDIPHFGIKMWL-----VNNMDSQAA-------------------WDMEVIA-----YVTFRQPLIKQSFG-DPMVSSALRAS----------------------P-------TQGGVAFGDDPPGLPPLRSASLPC-
>MN837845|QOW18368.1|complement(1022..1756)|capsid_protein
----------------------M----------------APRRR----------------R-RRY----VRRRR--------FSRRRA--------Q---------------------ARL----YGPTFSVRLRKFQTVTVEANTGTG------------------------------------------------------YAYSFALRN-FLPNGIN-------------WDHYRFNTI-------VFKLRPR------VCSSYPG---PHGGRSVCMGVI------D----------LDD-----------------------------------------VQQPKLFTE--------IEDLQNVR-VWPSE---------RTMSFKWRPR--AHLSMQEKTLA------------------DVRNAGIAPARQWIK------------GSYLDIPHFGIKMWL-----VNNMDTQAM-------------------WDMEVVA-----YVTFRQPLIKQSFSVDPMVSSALRAS----------------------P-------TQGGVAFGDDPPGLPPLRSASLPC-
>MN877415|QMV47659.1|complement(1141..>1866)|capsid_protein
------------------------------------------------SS----------NRRG-----H----------------------------RT------------------NR--------IYLFRFKRQFDFKLTKEAT-------AGQ-------------------LLFDS----------------------DYLTFTLND-FIGVE--------GVPQQWPFEDYRIPLA-------KVELKI----R-GDM--------MTIGHGIGHTVP------I----------QDSRIK----------DFKLK------------------SQK---QDPLA-------------NWDGAR-QWFPN---------RGFKRIVRPK--PQITVQDLTATNLT-----GSLFLN-----SS-RSG-----WLP-LQLPNGTTRD---GSKIVHYGLAW---------SWPQPV------KDLE----------YMAEVTV-----YVTFRQMASTL-------KNMLFSNN------SAECLNI-----------------ADDENELN-DYAESMENSV------
>MT063079|QTQ95072.1|complement(1116..1928)|Cap
----------------------------------------MRVR--RHA-------------RA-----SRRRYRTRP--LIRYRRRR--------Q-NN------------------FK--------LFHLRLRRTLTADWPTAPV-------KPT-----------NDPQTETPLLWNF----------------------DHLSFKPTD-FLQASHGTG----DFQHLPPFRFYKFKKI-------YVRAKW----IHWPR--------TLMENVLGRTAL------D----------LDGEDQGRGNATRSKLDPGTV----PGIMEP-PKDPNKAPFI---YDPLQ-------------DRSSSR-SFNMA---------SGFKRGLTPK--P-MFTQDITSPSA------TAPWLT-----R--GTP-----WIS-VI---------QGA-NMVWNGLSI---------SLRQMKD----MRPTTPDTSTSQIPQVQYDISA-----YIAFKEFDYETGRQL------------------------------------------------------------------
>MT188579|QOG55592.1|complement(1028..1744)|capsid
--------------------MTY-PRRR------------YRRR---R------------HRPRSHLGQILRRRPWLV--HP--RHRY--------RWRR-------------------------KNGIFNARLSRSFVYTVVTSTV-------TP--------------------PSWAV----------------------DMMRFNIGD-FLPPGGGT----N--PLSVPFEYYRIRKV-------KVEFFA-----RSPITQG--------ERGVGSSAV------I----------LDD-------------NFVNKT----------------NNLS---YDPYV-------------NYSSRHTITQPF---------SYHSRYFTPK--PVLD---RIID-----------YFQP---NNKRNQL-----WLR--L---------QTSGNVDHTGLGT---------AFQH------STTAQA----------YNVRVTL-----YVQFREFNM-------------------------------------------------------KDPPLPSPLSYM-----
>MT610105|QNS17419.1|complement(1199..2014)|capsid_protein
--------------------MVL-TR--------------YRRR--RHA-----------RARM-----HRRRRHGH---RYHLRRRR-------FH-RK------------------PR--------TFHLRFHRTVTTDWKQATT-------SGT----------DGVGDKTLTLGWNM----------------------DHLYFTLEE-FIKEAKTTQIPTTSKPHNPPFRLYRIKKV-------VVRGTW----INYPQ--------SLQENVLGWTAL------D----------LDGEDEGRGDTSPSSLDPKEVLE-QPGLLKS-------GPLT---YNPLQ-------------NRSSRK-FFNMR---------HGFKRVFRPR--P-QILSPLTTGGN------YNLLFP-----G--RTP-----WVQ-VV---------NGS-DVHWEGLSI---------SMRQVQH-------------DKFLPQVQYDVDA-----YIEFKEFDYESGTQSE-----------------------------------------------------------------
>MT610106|QNS17421.1|complement(1132..2106)|capsid_protein
----------------------M-TRAA------------RRRR--RHA-----------HKRRFA---HRRRRRTF---RRRYRSFH--------R-FR------------------YG--------HFHVRLQKTLTTLWPKVTT-------PTN--------------KDDPALGWNT----------------------DHLQFSLFD-FLPTKWA---------TAVPFKYYRIRKI-------VVRGRP----INVET--------GTRVITYGNTAL------D----------LDGLDVPNGKIMQAR-DPKKLF---SGPMGIHENDAP-SALT---YDPLK-------------NRTSAR-PYSAA---------RGFKRIWKPI--PETQVQLVKLQGQAVTWQYSSPVAS-----RPLANS-----WWD-TV---------QSG-KLPWEGLFI---------SMRESDT------DIL----------FEYDIHL-----YVEFKEFNLLVNPVEKGTLQMEYLPPGPNPFLAKPTATVAPFDPAWDRPLQLSQEDLEQLNALEISSASAPL---------
>MT646348|QOW03285.1|complement(1151..1924)|capsid_protein
----------------------M-RRST------------YRRA--YR------------ARRRR----RSLRRRL-------RRRRL--------RIGR------------------PR------RRFSVVTFKVTRHTVFGFFGS-------GTG---------------PTAAGRWQSLSLEDGAQYTDP---PAQGNNICGLNMRWAM-FGDTNSYMQ--GNKPQYHYPYDYYIIKGV-------AVTLRPAYNIYQKSKTQ-------------GSTII------D----------KDG-------------QIVRT-----------------STTGWA-IDPYG-------------STSSRR-TWDPS---------RIHRRYFVPK--PTIQGAGQGST-YST-------FFL-----GGKNFT-----WIN------------CSQDQVVHYGMGM---------SLRKPDNATGDEGKYD----------IEAQFTF-----YIKFGQFTGF-----------------------------------------------------------------------
>MT815982|QRV11705.1|complement(1265..2044)|capsid_protein
----------------------M-ARWH------------TRRW--RRA-----------PMRIVAH-THRRRRHAMG--RRRRRQRH--------R-PN------------------YK--------FLHLRLTRYYTVKWPKATT-------QPD--------------GS-TTYGWNL----------------------DHVQFKLAD-FLPQNSAGT------PSVPPFKDYNITKA-------VVRVKQ----INCPV--------SMRLEQYGNHAT------D----------FDGTDVGIGTVQTEG-DPKP-----------SPNNGT-GPKT---SDPLR-------------NRSSRK-AWDLR---------SGFTRILKPT----VVAQTVNCCGLGP----GSNYIT-----RGLRHA-----WLR-LD---------TNGVKTPWNGLSI---------SMREGDQ------DLL----------TQYTITL-----YVKCREFDLDFNPHA------------------------------------------------------------------
>MW600950|QTA51461.1|complement(1047..1733)|Cap
--------------------MPI--RSR------------YSRR---R------------RNRRN------QRRRGLW--PRASRRRY--------RWRR-------------------------KNGIFHARFMREVTLSVSS--F-------ST--------------------PSWNV----------------------GHYDFKLKD-FIPKGPGTI--VN--LYSLPFAYYRIRKV-------KVEFLP-----LNGINSN---------RTYSSTAI------Q----------LDG-------------DYVGEG----------------KNQT---YDVLA-------------NHSSRHGFTNI----------ARHSRYFTPK--PQDPSGETHTL-----------HFQP---NNKRNQW-----WIS------------MADQDLVHHGLQY---------SIQN------SNFVQV----------WTVRFTL-----YVQFREFDL-------------------------------------------------------VNYPKQG----------
>MW686209|QSX73454.1|complement(1319..1957)|capsid_protein
--------------------MRR-YRRL------------RRRR--RR------------RPRR-----PRYRRRI---------RRT--------WIRR------------------PT-----AGTYYTKKYSTMNIINLGKRES-------TK---------------------YWKV----------------------GHYTTSLKE-W----GS-K--WI-------WDYYKILKM-------KITFYP-----QESNCF-------QHSLLWGHTVI------D----------YDG-------------SWSTEG----------------WLQD----DPYA-------------NSSTGR-VWMSN---------KKHSRYFTPK--PFLVQTSSSYTGQSL--------FY-----FTRNTP-----WLN------------CYDLDTKWGALLF---------SAYAPAD---D--TTP----------LYVQKSV-----WIRFKTVL-------------------------------------------------------------------------
>MW732037|UKF74910.1|complement(1160..1804)|capsid_protein
-MW---------------HHLFY-SMVR------------R-RP--YR-------------RRRR----YRRRRRRI----YRRRRRM--------PIYR------------------RR-----VGAYNIEKFSKTKYKTVSTTSG-------NL----------------------------------------FAQV----GVNWQLSN-FIQSSVR-------------YDYYRIKFV-------AYSIVP-----ATPPNS-------WASWGKGVHWL------D----------FDD-------------TNVAT-----------------TATY----LVGA-------------ENATAR-WFRPQ---------RGFRRFFRPQ--PKL--QDASGA-STY-------FF--------RMRP-----WVN------------SQVASTGWYGLKY---------CIASPQP---AN--YY----------FLETQTA-----WVLWKTVL-------------------------------------------------------------------------
>MW881235|QVK11261.1|complement(1078..1773)|capsid_protein
--------------------MTW-PRRR------------RRYR---R------------R--RSHLGYILRARPHLV--HPRFRRAY--------RWRR-------------------------KNGIFQARLSRNLNYTIASQ-S-------SL--------------------PSWNI----------------------SQIRFNIGA-HLVPTGST---YN--PLPLPFQYYRIRKA-------KVELFP-----QSPITSG--------ERGVGSTAI------V----------LDG-------------AYRQNL----------------TAAT---FDPYL-------------NYSTRHVIRQPF---------TYHSRYFTPK--PQIE----LEG-----------WFQP---NSKRNQM-----WLN--L---------DTQNNLDHHGLGL---------ALAN------SSSAQS----------YTIRITL-----YVQFREFIL-------------------------------------------------------QDPNEV-----------
>MZ382570|UBR88847.1|complement(1228..1869)|putative_capsid_protein
----------------------M-SRRY------------RLRR--LRPRRSYV-------RRRH----YRRRRYW---------RRP--------YIRR------------------PR-----AGAYFIQRMQRVDV--VTTNRT-------GT----------------------------------------YSVY----SVSWKLND-YLT-TVF-------------FDYYQLLKV-------KWELKP-----ATATNN-------WQFWGEGGSIL------D----------FDD-------------TNVQD-----------------SETA-----PYP-------------NNSSRK-NFQAR---------FGTKRYFTPK--PWVSYSSVTEN-QSK-------VFP-----ANNRQV-----WFN------------ANNLTTIYLGLKW---------WVHNPYK---ASFQYN----------FTQIKTV-----WVRWRQSI-------------------------------------------------------------------------
>MZ710934|UMM62402.1|complement(1229..1858)|putative_cp
----------------------M-----------------TRRG-------GY-------KRRRV----IRRRPRR----SRPIRRSA--------RYSQ------------------FR--------PIHFKTQSLDVITWGTTTA-------NLH-------------------IKWQSQNIPG---------------------------FVTN----------------FDQWKLNKV-------VFKLLPNF--SATGLNNT-----TPQPVARGYTQI------N----------LDG-----GN-----------------------------------PNPPA-------NFN-FNSNSTAK-LFTHN---------RKHTRVIRPK----LLFDTEASQ--------AAVLLP----DSVMRNA-----WID-----------IGSTTEPIYRGLDVIL-EG--YTGLVRPN--------------------MKIQTIF-----YWSVRNRL-------------------------------------------------------------------------
>MZ710935|UMM62404.1|complement(1171..1893)|putative_cp
-------------------------MAR------------R--------------------RRRG----FKRRYK----------------------VRR------------------RIN----KSGFITLRFIKEDELAPPDLEK-------NF----------------------------------------IGQY----N--FSLKDVYANTKPV-------------WDYYRIRKV-------VITFEPRYTVADTNANAAAK-Q-VLGGCPYGSTVV------D----------LDD-------------TTLPT-----------------GTTG----DPFL-------------NWSSRK-RWHGL---------RKHTRVFIPK--PGFLLGTTSTT-GNG-------FF------AGRNNL-----WID------------SNDTIVVHHGIKF---------YMENPKY---G---IS----------WKVTKKY-----YVQFKGLIKV-PATTQFDNANYNMSE----------------------------DAAQKHMEEYSKPPKFGK---------
>NC_003410|NP_573443.1|complement(1154..1906)|capsid
-MWLTFN-----------QVARR-RRPLA-----------PRRR-----R----------WRRR-----YWXRRR-----RIPANRRG--------H-RT------------------NR--------VYRFRFVREFGQVLQKGTG-------GSQ-------------------LSFGT----------------------DGINIILDD-FLDWG--------TINWRLPFEDYRIRLA-------KVEMRP----L-NES--------WEEWKGFGHNVP------I----------QDNHLE----------DFFKK-----------------TRLD---ADPLA-------------NWDGAR-KWDLR---------KGFKRLFKPR--PQLSVTDTDAANVT-----AALWLN-----NP-KSL-----WIP-IMKKSDQNLP-SSGTRVKHYGLAF---------SWPEPTP-----NQMD----------YQVKVTI-----YCEFRQMNLTHLATPK-----------------------------------------------------------------
>NC_008033|YP_610962.1|complement(1190..2020)|putative_capsid_protein
------------------MLLSR-RR--------------WRRG--LRPR----------YRRR-----HYRRRRRTR--RLPRNRRG--------H-RA------------------NR--------VYYFRLRHSVKVTL-QKDE-------GGS-------------------FKYGT----------------------DVFTFTLED-VLNPT-GGD----SL--KLPFEDYKIVLV-------KVEMRP----L-GEN--------STEWKGLGHTVP------I----------TDARLM----------NFVKK-----------------KGLA---DDPLA-------------NWDGAL-KWDQR---------KGFKRLVRPK--PQLVITDLSTANET-----AALWLN-----SQ-KAF-----WIP-LQLNAAQIKP----KKVKHYGIAF---------SYLQPSP-----DEWA----------YQANITF-----YMKFRQFAWTALSDPPTPNVMADLPP------HMELMNV-----------------IEDDEGPD-SFPEFFE---------
>NC_008375|YP_764456.1|complement(1116..>1847)|capsid_protein
----SFI-----------QVARR-RRQTQ-----------AIRR-----R----------WRRR-----HWRRRR-----L--TNRRG--------H-RT------------------NR--------VYRFKFVRMYRQEC-AGSG-------DTT-------------------LKWAT----------------------DGLNIMLDD-FLDWG--------TINWRLPFEDYRIRLA-------KFEMRP----L-NEN--------WGSWHGIGHNVP------I----------QDNHLE----------DFFKK-----------------PGLE---TDPLA-------------NWDGAR-QWDLR---------KGFKRLFRPR--PQISITDTDAGNVT-----AALWLT-----NP-RSA-----WIP-LMKKGDQNLP-SSGSRVKHYGLAI---------SWPQPH------DAIL----------FHAKVTI-----YVEFRQMNLTHLANPK-----------------------------------------------------------------
>NC_021206|YP_007974238.1|complement(1013..1744)|capsid_protein
--------------------MVY-RRRR------------GRGR---R------------ARPMSSLGRLLYRKPWLM--HPRFRARY--------RWRR-------------------------KNGITNLRLTRQVELWVPKD-A-------AN--------------------ASFYV----------------------NHYTFDLDD-FIPAGTQL----N--SSPLPFKYYRIRKV-------KVEFQP-----RLPITSP--------FRGYGSTVP------I----------LDG-------------AFVTPA----------------TGESDPIWDPYI-------------NFSGRHVIRTPA---------WYHKRYFTPK--PLID---GNTG-----------FFQP---NNKQNAL-----WFP--N---------KQGQNIQWSGLGF---------AMQK------GNEAYN----------YQVRFTL-----YVQFREFDLFNNKYTA-----------------------------------------------HMDVPL------------
>NC_025247|YP_009091699.1|complement(968..1723)|putative_capsid_protein
--------------------MSL-SRAG------------SRRL--YH------------RRRRA----YYRRRRY-------GRRRL--------RIPR------------------IR------RRFTVFHVKQTQNIPFTFWSS-------AT----------------PDPTDKWMSLSLESNSATLNK---PKP-----GLNLRFAM-FGDR---LP--GSGNAYHYPFDYYMIKLV-------KVELRPAFNPFQKQKTQ-------------GSTYI------D----------KEG-------------DITEVP----------------ATTPWS-VDPYA-------------AMSSRK-TWTPD---------RYHKRVFIPK--PTIQSSQTTGTRFST-------WFV-----PGRRNM-----WIN------------STQDQVIHYGMGM---------SLRAPAE---DAGAYP----------VECTVTF-----YIAFGQWTGLSP---------------------------------------------------------------------
>NC_028045|YP_009170675.1|complement(1055..1711)|capsid_protein
--------------------MPRSRRHR------------WRRNQWFK------------RWRRS------RRRGHT-------FGTR--------RWRQ-------------------------KNGIYNFKFKANSLQTVNKT---------------------------------SNQ----------------------GYFTFSLAA-ACPRAFSTY-----------FDMYRIRKV-------RVQWLP-----MSGINEP---------RVWGATII------D----------LTGR------------DTTLPS----------------TGNT----DFTI-------------DDVTRR-IWNPT---------RLHSRYFTPK--PEIAIKTVSSE-----------AIQP---NNPRNQL-----WLD------------AKYPDAKHHGCAF---------FFGQTDL---GDESYK----------FQFLVTY-----YIQFRQFAG-------------------------------------------------------SLAPS------------
>NC_035799|YP_009423857.1|complement(1241..2086)|capsid_protein
-MTAHAQGGGARHASAMFLFLEM-ARWH------------TRRW--RRA-----------TLHAVAR-SHRRRRHAMG--GRRRRHRR--------R-ST------------------YK--------FFHVRLTRYYTVLWPKATT-------PSD--------------DTETTYGWNL----------------------DHVNFKLSD-FLPMDSSGR------PSLPAFKDYNITKA-------VVRVKP----INVPV--------SMRVEQYGNHAT------D----------FDGTDVGIGTVHTSG-DPKP-----------SPNNET-GPKT---SDPLR-------------NRTSRK-SWNVR---------TGFTRILKPT----VVAQTANCCGIGP----GSNFIT-----RGLKHA-----WLR-LD---------SNGVKTPWNGLSI---------SLREGDQ------SLL----------TQYTITL-----YVKFREFDLDFNPHA------------------------------------------------------------------
>NC_038385|YP_009506274.1|complement(1098..1814)|capsid_protein
--------------------MPIRRRSR------------YSRR---R------------RWRRN------TRRR------RVARGAY--------RWRR-------------------------KNGIINVRLSATKDWTMAS--T-------TA--------------------EGYNV----------------------ARLEVNLRQ-FMPAGPGSA--IN--TKSIPWAYYRIRKM-------KFEILP----KMIPAQTP---------YRYGSTAI------Y----------LGM-------------QAPAPT----------------QGKT---YDPHL-------------KH-VKQNMSGLI--------TDQLKRYFTPK--PDLDSI-TSTA-----------WFQP---NNKANQV-----WIN------------MTNDNITHGQVGW---------SMER--I---SNMAQN----------FKIRVTL-----YVQFREFNL-------------------------------------------------------IDYPAQAPLLVDEEPSE
>NC_038391|YP_009506282.1|complement(1039..1737)|capsid_protein
---------------------------------------------------------------------------------------------------M------------------NR--------IYLFRLRHSVKVTL-QRDE-------SGA-------------------FKYGT----------------------DAFTFTLED-VLKRD-GG-----QL--KLPFEDYTIVLV-------KVEMRP----L-GES--------VTIWKGFGHTVP------I----------QDARLT----------NFKKK-----------------AGLQ---DDPLA-------------NFDGAK-KWDQR---------WGFKRLLRPR--PQLVSTDLSTANEV-----APIWLN-----SQ-RSF-----WIP-LQQTAQRIAP----EKINHYGLAF---------SYLQPSP-----EDEF----------YQAEITF-----YMKFRQFAWTTLNDPPTPNWQEQLPP------NMELMNI-----------------IDEDEGVD------FQ---------
>NC_038392|YP_009506284.1|complement(956..1621)|capsid_protein
----------------------M----------------GGRRR----------------Q-RRP----DPRRG----------RRRA--------RTFL-----------------PARL----YGQTYSTRLIKQDTFRVDAAGKGV------------------------------------------------------G-LTFTLGE-FLTGQIT-------------WDYYRINTI-------VVTFLPQI----NPTMPIDQ---GTGGGGFNETSV------D----------FDD-----------------------------------------ATPPTSKIS--------MENWNNTK-FWRND---------RKFTIKFRPV--FHRLVATSATS-TTP----VSAEFN----QRRNRGV-----WLN------------SAYKDIPHFGLKTFF-----VNNFTNPAQ-----NTII----------YQILIKA-----YVSFKRPIWVGTTTENQ----------------------------------------------------------------
>NC_040380|YP_009551495.1|1035..1730|capsid
----------------------------------------MRRK----------------F-RR-----FRRKFKKFS--RRFKRHFGGK--R---RKTT------------------RQ-----------VQFKFKVQTVPYLNGSIA----PSSS-------------------INWNNTS------------NTASH---YTFAFTL-------------------GDIP-HYSDLSSVFDAAKLAAVKLKF----V--PRYTMGQ-LPTSASTTYANTSTPCVVVKD----------YD---------------------------------------D---ANPLT-------------SYANAL-LYQNARVVS---ILKPFSVYLKPK--LSGGVENTS------LVI-VAQSQA-----R--P-------WLD-SG-----------ATAVPYYGV-----------KLEVPGI-----NTTQML--------GQAIWDI-----YGTYYVKLKQIRLL-------------------------------------------------------------------
>OL411978|URG41759.1|complement(1091..1735)|capsid_protein
----------------------M-RTYY------------GRRP--FKPRRYYAQRRPYAPRKRA----YRRRRLW---------------------IRR------------------PR-----AGSYYTQRMQTINPLNVTIASG-------KN----------------------------------------YHTI----NITWELNQ-FVS-HTF-------------FDMYRILKV-------KWEVKP-----TTNPFK-------WDACGYGVSII------D----------YDD-------------NKVEP-----------------SPSG----IPWG-------------HNSTRR-IFNPA---------RGHSRYFTPK--PKL---IVAGD-ESM-------VI------TRRSPF-----WIN------------AYNTNTTWLGMKV---------CWYTP-T---AQQQFN----------YAEIKTV-----WVRWRQAI-------------------------------------------------------------------------
>OL704833|UJO02097.1|complement(1127..1759)|Cap
----------------------M-AYLR------------R-RR--YRP-----------TRPRL----YRRRRKAY----RRHRRRL--------FIRT------------------RR-----VGSYYTEKFTHNGAVNISLTSS-------QL----------------------------------------TKNF----AVYYTLAE-FFTDSPR-------------FDYFTIKWA-------SWSLVP-----STPTGA-------WVGWGKATSVI------D----------YDD-------------NKVTQ-----------------NPTT----LSYT-------------TSPTTR-FWKPQ---------RGTRRFFKPR--PGL--QETEGI-SNY-------FF--------SRNP-----WIN------------ASHKQVKWYGVKY---------SIQASNG---CT--MN----------FIQQKTI-----WVLWKSVL-------------------------------------------------------------------------
>OL704835|UJO02101.1|complement(1071..1706)|Cap
----------------------M----------------AFKRL----------------TRRRA----PRRSRRSYRK-RASYRKRA--------YRRA----------------NSSR-----------TVFRSFLDVPFSTKAV-------SYN--------------------------------------------------------YISNNPSAC--AG-------WHYYASAYHNFKVTGFKIQFVPRA--TTAPM--------ETNQEHYNASLF---ISRDFSTFI-----WDDEGT----------NLINKCLSIP------------STKMRMLTKPFTLYF--------KTGRSSPS-AYTQMSP-------PGFMSTSDP---------------------VGTELFH----------------IVA----------------------------EKL---SLPIPGRFY-----------------FSY---------YVSFMNKRYTTVPV-------------------------------------------------------------------
>ON012563|UVH30511.1|complement(77..421)|capsid_protein
------------------------------------------------------------------------------------------------------------------------------------------------------------------------------------------------------------MMRFNIDD-FVPPGGGT----N--KISIPFEYYRIRKV-------KVEFWP-----CSPITQG--------DRGVGTTAV------I----------LDD-------------NFVPKA----------------TAQT---YDPYV---------------TTPPAIQSP-----------------NPS--PTTP---VTS--------------HP---N-----L-----FLTPLL---------ITSN-----------------------------------------------QITK-----GISFG----------------------------------------------------------------------------
>OP432310|UZH96232.1|complement(958..1695)|capsid_protein
--------------------MPM-RRAA------------YRSA--YR------------YRRRA----RAYRRRI-------RRRGV--------RVPR------------------IR------SRYRLHHFKVSRNVTWRFFTN-------TT-----------------TNQLKWWSLSFPQSLDWAEPSGRPKK-----DLTLRFAM-FGDK----I--GN---YFYPYDYYMISGV-------SVELHPMYITQQTPGTQ-------------GSTII------D----------KEG-------------NINVQ-----------------QGNGWD-TDPFA-------------QNSSRR-TWQPF---------RRHRRFFIPK--PTIQSDTLQQQQYST-------YFL-----QGRNKV-----WIN------------CQKDEVVHYGFAL---------SLQRPT----PDATYL----------INGTIVF-----YIKMMQFQGL-----------------------------------------------------------------------
>OP933698|WAQ80637.1|complement(1090..1674)|capsid_protein
----------------------M----------------AYRKR-MRRA-----------RRKRR----FIRRRRV-------SRRQK---------------------------DNGIR--------FFKIRFMADLTNSVTGYGVIDAPLASGTD--------------------------------------------------------FGAVSEL-------------FGYYRTHAM-------KIKYVPRH--NTAPTNVTQV-----------MTPI--LVWHD----------WDMLNAP---------NRIDLA----------------GMETCKFKDPAK--------------------PWSVY---Y-----RMKKMISAPA--AVLT--------------HDNRFYQP---TTSPNAT--QRVIIN------------AGGNAVSIVGTLY---------------------------------------ITL-----YIAAKQRL-------------------------------------------------------------------------
>Node20_1_2e-06_dist0.0
------------------------------------------------------------------------------------------------------------------------------------------------------------------------------------------------------------MMRFNIDD-FVPPEGGT----N--KISIPFEYYRIRKV-------KVEFWP-----CSPITQG--------DRGVGTTAV------I----------LDD-------------NFVPKA----------------TAQT---YDPYV---------------TTPPAIQSP-----------------NPS--PTTP---VTS--------------HP---N-----L-----FLTPLL---------ITSN-----------------------------------------------QITK-----GISFG----------------------------------------------------------------------------
>Node20_1_2e-06_dist0.01
------------------------------------------------------------------------------------------------------------------------------------------------------------------------------------------------------------MMRFNIDD-FVPPEGGT----N--KISIPFEYYRIRKV-------KVEFWP-----CSPITQG--------DRGVGTTAV------I----------LDD-------------NFVPKA----------------TAQT---YDPYV---------------TTPPAIQSP-----------------NPS--PTTP---VTS--------------HP---N-----L-----FLTPLL---------ITSN-----------------------------------------------QITK-----GISFG----------------------------------------------------------------------------
>Node20_1_2e-06_dist0.02
------------------------------------------------------------------------------------------------------------------------------------------------------------------------------------------------------------MMRFNIDD-FVPPEGGT----N--KISIPFEYYRIRKV-------KVEFWP-----CSPIDQG--------DRGVGTTAV------I----------LDD-------------NFVPKA----------------TAQT---YDPYV---------------TTPPAIQSP-----------------NPS--PNTP---VTS--------------HP---N-----L-----FLTPLL---------ITSN-----------------------------------------------QITK-----GISFG----------------------------------------------------------------------------
>Node20_2_2e-06_dist0.0
------------------------------------------------------------------------------------------------------------------------------------------------------------------------------------------------------------MMRFNIDD-FVPPEGGT----N--KISIPFEYYRIRKV-------KVEFWP-----CSPITQG--------DRGVGTTAV------I----------LDD-------------NFVPKA----------------TAQT---YDPYV---------------TTPPAIQSP-----------------NPS--PTTP---VTS--------------HP---N-----L-----FLTPLL---------ITSN-----------------------------------------------QITK-----GISFG----------------------------------------------------------------------------
>Node20_2_2e-06_dist0.01
------------------------------------------------------------------------------------------------------------------------------------------------------------------------------------------------------------MMRFNVDD-FVPPEGGT----N--KISIPFEYYRIRKV-------KVEFWP-----CSPITQG--------DRGVGTTAV------I----------LDD-------------NFVPKA----------------TAQT---YDPYV---------------TTPPAIQSP-----------------NPS--PTTP---VTS--------------HP---N-----L-----FLTPLL---------ITSN-----------------------------------------------QITK-----GVSFG----------------------------------------------------------------------------
>Node20_2_2e-06_dist0.02
------------------------------------------------------------------------------------------------------------------------------------------------------------------------------------------------------------MLRFNIDD-FVQPEGGT----N--KISIPFEYYRIRKV-------KVEFWP-----CSAVTQG--------DRGVGTTAV------I----------LDD-------------NFVPKA----------------TAQT---YDPYV---------------TTPPAIQSP-----------------NPS--PTTP---VTS--------------HP---N-----L-----FLTPLL---------ITSN-----------------------------------------------QITK-----GISFG----------------------------------------------------------------------------
>Node20_3_2e-06_dist0.0
------------------------------------------------------------------------------------------------------------------------------------------------------------------------------------------------------------MMRFNIDD-FVPPEGGT----N--KISIPFEYYRIRKV-------KVEFWP-----CSPITQG--------DRGVGTTAV------I----------LDD-------------NFVPKA----------------TAQT---YDPYV---------------TTPPAIQSP-----------------NPS--PTTP---VTS--------------HP---N-----L-----FLTPLL---------ITSN-----------------------------------------------QITK-----GISFG----------------------------------------------------------------------------
>Node20_3_2e-06_dist0.01
------------------------------------------------------------------------------------------------------------------------------------------------------------------------------------------------------------MMRFNIDD-FVPPEGGT----N--KISIPFEYYRIRKV-------KVEFWP-----CSPITQG--------DRGVGTTAV------I----------LDD-------------NFVVKA----------------TAQT---YDPYV---------------TTPPAIQSP-----------------NPS--PTTP---VTS--------------HP---N-----L-----FLTPLL---------ITSN-----------------------------------------------QITK-----GISFG----------------------------------------------------------------------------
>Node20_3_2e-06_dist0.02
------------------------------------------------------------------------------------------------------------------------------------------------------------------------------------------------------------MMRFNIDD-FVPPEGGT----N--KISIPFEYYRIRKV-------KVEFWP-----CSPITNG--------DRGVGTTAV------I----------LDD-------------NFVPKA----------------TAQT---YDPYV---------------TTPPAIQSP-----------------NPS--PTTP---VTS--------------HP---N-----L-----FLTPLL---------LTSN-----------------------------------------------QITK-----GISFG----------------------------------------------------------------------------
>Node20_4_2e-06_dist0.0
------------------------------------------------------------------------------------------------------------------------------------------------------------------------------------------------------------MMRFNIDD-FVPPEGGT----N--KISIPFEYYRIRKV-------KVEFWP-----CSPITQG--------DRGVGTTAV------I----------LDD-------------NFVPKA----------------TAQT---YDPYV---------------TTPPAIQSP-----------------NPS--PTTP---VTS--------------HP---N-----L-----FLTPLL---------ITSN-----------------------------------------------QITK-----GISFG----------------------------------------------------------------------------
>Node20_4_2e-06_dist0.01
------------------------------------------------------------------------------------------------------------------------------------------------------------------------------------------------------------MMRFNIDD-FVPPEGGT----N--KISIPFEYYRIRKV-------KVEFWP-----CSPITQG--------DRGVGTTAV------I----------LDD-------------NFVPKA----------------TAQT---YDPYV---------------TTPPAIQSP-----------------NPS--PTTP---VTS--------------HP---N-----L-----FLSPLL---------ITSN-----------------------------------------------QITK-----GISFG----------------------------------------------------------------------------
>Node20_4_2e-06_dist0.02
------------------------------------------------------------------------------------------------------------------------------------------------------------------------------------------------------------MMRFNIDD-FVPPEGGT----N--KISVPFEYYRIRKV-------KVEFWP-----CSPLTQG--------DRGVGTTAV------I----------LDD-------------NFVPKA----------------TAQT---YDPYV---------------TTPPAIQSP-----------------NPS--PTTP---VTS--------------HP---N-----L-----FRTPLL---------ITSN-----------------------------------------------QITK-----GISFG----------------------------------------------------------------------------
>Node20_5_2e-06_dist0.0
------------------------------------------------------------------------------------------------------------------------------------------------------------------------------------------------------------MMRFNIDD-FVPPEGGT----N--KISIPFEYYRIRKV-------KVEFWP-----CSPITQG--------DRGVGTTAV------I----------LDD-------------NFVPKA----------------TAQT---YDPYV---------------TTPPAIQSP-----------------NPS--PTTP---VTS--------------HP---N-----L-----FLTPLL---------ITSN-----------------------------------------------QITK-----GISFG----------------------------------------------------------------------------
>Node20_5_2e-06_dist0.01
------------------------------------------------------------------------------------------------------------------------------------------------------------------------------------------------------------MMRFNIDD-FVPPEGGT----N--KISIPFEYYRIRKV-------KVEFWP-----CSPITQG--------DRGVGTTAV------I----------LDD-------------NFVPKA----------------TAQT---YDPYV---------------TTPPAIQSP-----------------NPS--PTTP---VTS--------------HP---N-----L-----FLTPLL---------IASN-----------------------------------------------QITK-----GISFG----------------------------------------------------------------------------
>Node20_5_2e-06_dist0.02
------------------------------------------------------------------------------------------------------------------------------------------------------------------------------------------------------------MMRFNIDD-FVPPEGGT----N--KISIPFEYYRIRKV-------KVEFWP-----CSPITQG--------DRGVGTTAV------I----------LDD-------------NFVPKA----------------TAQT---YDPYV---------------TTPPAIQSP-----------------NPS--PTTP---VTS--------------HP---N-----L-----FLTPLL---------ITSN-----------------------------------------------QITK-----GISFG----------------------------------------------------------------------------
>Node20_6_2e-06_dist0.0
------------------------------------------------------------------------------------------------------------------------------------------------------------------------------------------------------------MMRFNIDD-FVPPEGGT----N--KISIPFEYYRIRKV-------KVEFWP-----CSPITQG--------DRGVGTTAV------I----------LDD-------------NFVPKA----------------TAQT---YDPYV---------------TTPPAIQSP-----------------NPS--PTTP---VTS--------------HP---N-----L-----FLTPLL---------ITSN-----------------------------------------------QITK-----GISFG----------------------------------------------------------------------------
>Node20_6_2e-06_dist0.01
------------------------------------------------------------------------------------------------------------------------------------------------------------------------------------------------------------MMRFNIDD-FVPPEGGT----N--KISIPFEYYRIRKV-------KVEFWP-----CSPITQG--------DRGVGTTAT------I----------LDD-------------NFVPKA----------------TAKT---YDPYV---------------TTPPAIQSP-----------------NPS--PTTP---VTS--------------HP---N-----L-----FLTPLL---------ITSN-----------------------------------------------QITK-----GISFG----------------------------------------------------------------------------
>Node20_6_2e-06_dist0.02
------------------------------------------------------------------------------------------------------------------------------------------------------------------------------------------------------------MMRFNIDD-FVPPEGGT----N--KISIPFEYYRIRKV-------KVEFWP-----CSPITQG--------DRGVGTTAV------I----------LDD-------------NFVPKA----------------TAQT---YDPYV---------------TTPPAIQSP-----------------NPS--PTTP---VTS--------------HP---N-----L-----FLTPLL---------ITSN-----------------------------------------------QITK-----GISFG----------------------------------------------------------------------------
>Node20_7_2e-06_dist0.0
------------------------------------------------------------------------------------------------------------------------------------------------------------------------------------------------------------MMRFNIDD-FVPPEGGT----N--KISIPFEYYRIRKV-------KVEFWP-----CSPITQG--------DRGVGTTAV------I----------LDD-------------NFVPKA----------------TAQT---YDPYV---------------TTPPAIQSP-----------------NPS--PTTP---VTS--------------HP---N-----L-----FLTPLL---------ITSN-----------------------------------------------QITK-----GISFG----------------------------------------------------------------------------
>Node20_7_2e-06_dist0.01
------------------------------------------------------------------------------------------------------------------------------------------------------------------------------------------------------------MMRFNIDD-FVPPEGGT----N--KISIPFEYYRIRKV-------KVEFWP-----CSPITQG--------DRGVGTTAV------I----------LDD-------------NFVPKA----------------TAQT---YDPYV---------------TTPPAIQSP-----------------NPS--PTTP---VTS--------------HP---N-----L-----FLTPLL---------ITSN-----------------------------------------------QITK-----GISFG----------------------------------------------------------------------------
>Node20_7_2e-06_dist0.02
------------------------------------------------------------------------------------------------------------------------------------------------------------------------------------------------------------MMRFNIDD-FVVPEGGT----N--KISIPFEYYRIRKV-------KVEFWP-----CAPITQG--------DRGVGTTAC------I----------LDD-------------NFVPKA----------------TAQA---YDPYV---------------TTPPAIQSP-----------------CPS--PTTP---VTS--------------HP---N-----L-----FLTPLL---------ITSN-----------------------------------------------QITK-----GISFG----------------------------------------------------------------------------
>Node20_8_2e-06_dist0.0
------------------------------------------------------------------------------------------------------------------------------------------------------------------------------------------------------------MMRFNIDD-FVPPEGGT----N--KISIPFEYYRIRKV-------KVEFWP-----CSPITQG--------DRGVGTTAV------I----------LDD-------------NFVPKA----------------TAQT---YDPYV---------------TTPPAIQSP-----------------NPS--PTTP---VTS--------------HP---N-----L-----FLTPLL---------ITSN-----------------------------------------------QITK-----GISFG----------------------------------------------------------------------------
>Node20_8_2e-06_dist0.01
------------------------------------------------------------------------------------------------------------------------------------------------------------------------------------------------------------MMRFNIDD-FVPPEGGT----N--KISIPFEYYRIRKV-------KVEFWP-----QSPITQG--------DRGVGTTAV------I----------LDD-------------NFVPKA----------------TAQT---YDPYV---------------TTPPAIQSP-----------------NPS--PTTP---VTS--------------HP---N-----L-----FLTPLL---------ITSN-----------------------------------------------QITK-----GISFG----------------------------------------------------------------------------
>Node20_8_2e-06_dist0.02
------------------------------------------------------------------------------------------------------------------------------------------------------------------------------------------------------------MMRFNIDD-FVPPEGGT----N--TISIPFEYYRIRKV-------KVEFWP-----CSPITQG--------DRGVGTTAV------I----------LDD-------------NFVPKA----------------TAQT---YDPYV---------------TTPPAIQSP-----------------NPS--PTTP---VTS--------------HP---N-----L-----FLTPLL---------ITSN-----------------------------------------------QITK-----GISFG----------------------------------------------------------------------------
>Node20_9_2e-06_dist0.0
------------------------------------------------------------------------------------------------------------------------------------------------------------------------------------------------------------MMRFNIDD-FVPPEGGT----N--KISIPFEYYRIRKV-------KVEFWP-----CSPITQG--------DRGVGTTAV------I----------LDD-------------NFVPKA----------------TAQT---YDPYV---------------TTPPAIQSP-----------------NPS--PTTP---VTS--------------HP---N-----L-----FLTPLL---------ITSN-----------------------------------------------QITK-----GISFG----------------------------------------------------------------------------
>Node20_9_2e-06_dist0.01
------------------------------------------------------------------------------------------------------------------------------------------------------------------------------------------------------------MMRFNIDD-FVPPEGGT----N--KISIPFEYYRIRKV-------KVEFWP-----CSPITQG--------DRGVGTTAV------I----------LDD-------------NFVPKA----------------TSQT---YDPYV---------------TTPPAIQSP-----------------NPS--PTTP---VTT--------------HP---N-----L-----FLTPLL---------ITSN-----------------------------------------------QITK-----GISFG----------------------------------------------------------------------------
>Node20_9_2e-06_dist0.02
------------------------------------------------------------------------------------------------------------------------------------------------------------------------------------------------------------MMRFNIDE-FVPPEGGT----N--NISIPFEYYRIRKV-------KVEFWP-----CSPITQG--------DRGVGTTAV------I----------LDD-------------NFVPKA----------------TAQT---YDPYV---------------TTPPAIQSP-----------------NPS--PTTP---VTS--------------HP---N-----L-----FLTPLL---------ITSN-----------------------------------------------QITK-----GISFG----------------------------------------------------------------------------
>Node20_10_2e-06_dist0.0
------------------------------------------------------------------------------------------------------------------------------------------------------------------------------------------------------------MMRFNIDD-FVPPEGGT----N--KISIPFEYYRIRKV-------KVEFWP-----CSPITQG--------DRGVGTTAV------I----------LDD-------------NFVPKA----------------TAQT---YDPYV---------------TTPPAIQSP-----------------NPS--PTTP---VTS--------------HP---N-----L-----FLTPLL---------ITSN-----------------------------------------------QITK-----GISFG----------------------------------------------------------------------------
>Node20_10_2e-06_dist0.01
------------------------------------------------------------------------------------------------------------------------------------------------------------------------------------------------------------MMRFNIDD-FVPPEGGT----N--KISIPFEYYRIRKV-------KVEFWP-----CSPITQG--------DRGVGTTAV------I----------LDD-------------NFVPKA----------------TAQT---YDPYV---------------TTPPAIQSP-----------------NPS--PTTP---VTS--------------HP---N-----I-----FLTPLL---------ITSN-----------------------------------------------QITK-----GISFG----------------------------------------------------------------------------
>Node20_10_2e-06_dist0.02
------------------------------------------------------------------------------------------------------------------------------------------------------------------------------------------------------------MMRFNIDE-FVPPEGGT----N--KISIPFEYYRIRKV-------KVEFWP-----CSPITQG--------DRGVGTTAV------I----------LDD-------------NFVPKA----------------TAQT---YDPYV---------------TTPPAITSP-----------------NPS--PTTP---VTS--------------HP---N-----L-----FLTPLL---------ITPN-----------------------------------------------QITK-----GISFG----------------------------------------------------------------------------
>Node20_11_2e-06_dist0.0
------------------------------------------------------------------------------------------------------------------------------------------------------------------------------------------------------------MMRFNIDD-FVPPEGGT----N--KISIPFEYYRIRKV-------KVEFWP-----CSPITQG--------DRGVGTTAV------I----------LDD-------------NFVPKA----------------TAQT---YDPYV---------------TTPPAIQSP-----------------NPS--PTTP---VTS--------------HP---N-----L-----FLTPLL---------ITSN-----------------------------------------------QITK-----GISFG----------------------------------------------------------------------------
>Node20_11_2e-06_dist0.01
------------------------------------------------------------------------------------------------------------------------------------------------------------------------------------------------------------RMRFNIDD-FVPPEGGT----N--KISIPFEYYRIRKV-------KVEFWP-----CKPITKG--------DRGVGTTAV------I----------LDD-------------NFVPKA----------------TAQT---YDPYV---------------TTPPAIQSP-----------------NPS--PTTP---VTS--------------HP---N-----L-----FQTPLL---------ITSD-----------------------------------------------QITK-----GISFG----------------------------------------------------------------------------
>Node20_11_2e-06_dist0.02
------------------------------------------------------------------------------------------------------------------------------------------------------------------------------------------------------------MMRFNIDD-FVPPEGGT----N--KISIPFEYYRIRKV-------KVEFWP-----CSPITQG--------DRGVGTTAV------I----------LDD-------------NFVPKA----------------TAQT---YDPYV---------------TTPPAIQSP-----------------NPS--PTTP---VTS--------------HP---N-----L-----FLTPLL---------ITSN-----------------------------------------------QITK-----GISFG----------------------------------------------------------------------------
>Node20_12_2e-06_dist0.0
------------------------------------------------------------------------------------------------------------------------------------------------------------------------------------------------------------MMRFNIDD-FVPPEGGT----N--KISIPFEYYRIRKV-------KVEFWP-----CSPITQG--------DRGVGTTAV------I----------LDD-------------NFVPKA----------------TAQT---YDPYV---------------TTPPAIQSP-----------------NPS--PTTP---VTS--------------HP---N-----L-----FLTPLL---------ITSN-----------------------------------------------QITK-----GISFG----------------------------------------------------------------------------
>Node20_12_2e-06_dist0.01
------------------------------------------------------------------------------------------------------------------------------------------------------------------------------------------------------------MMRFNIDD-FVPPEGGT----N--KISIPFEYYRIRKV-------KVEFWP-----CSPIMQG--------DRGVGTTAV------I----------LDD-------------NFVPKA----------------TAQT---YDPYV---------------TTPPAIQSP-----------------NPS--PTTP---VTS--------------HP---N-----L-----FLTPLL---------ITSN-----------------------------------------------QITK-----GISFG----------------------------------------------------------------------------
>Node20_12_2e-06_dist0.02
------------------------------------------------------------------------------------------------------------------------------------------------------------------------------------------------------------MMRFNITD-FVPPEGGT----N--KISIPFEYYRIRKV-------KVEFWP-----CSPITQG--------DRGVGTTAV------I----------LDD-------------NFVPKA----------------TAQT---YDPYV---------------TTPPAIQSP-----------------NPS--PTTP---VTS--------------HP---N-----L-----FLTPLL---------ITSN-----------------------------------------------QITK-----GISFE----------------------------------------------------------------------------
>Node20_13_2e-06_dist0.0
------------------------------------------------------------------------------------------------------------------------------------------------------------------------------------------------------------MMRFNIDD-FVPPEGGT----N--KISIPFEYYRIRKV-------KVEFWP-----CSPITQG--------DRGVGTTAV------I----------LDD-------------NFVPKA----------------TAQT---YDPYV---------------TTPPAIQSP-----------------NPS--PTTP---VTS--------------HP---N-----L-----FLTPLL---------ITSN-----------------------------------------------QITK-----GISFG----------------------------------------------------------------------------
>Node20_13_2e-06_dist0.01
------------------------------------------------------------------------------------------------------------------------------------------------------------------------------------------------------------MMRFNIDD-FVPPEGGT----N--KISIPFEYYRIRKV-------KVEFWP-----CSPITQG--------DRGVGTTAV------I----------LDD-------------NFVPKA----------------TAQT---YDPYV---------------TTPPAIQSP-----------------NPS--PTTP---VTS--------------HP---N-----L-----FLTPLL---------ITSN-----------------------------------------------QITK-----GISFG----------------------------------------------------------------------------
>Node20_13_2e-06_dist0.02
------------------------------------------------------------------------------------------------------------------------------------------------------------------------------------------------------------LMRFNIDD-FVPPEGGT----N--KISIPFEYYRIRKV-------KVEFWP-----CSPITQG--------DRGIGTTAV------I----------LDD-------------NFVPKA----------------TAQT---YDPYV---------------TTPPAIQSP-----------------NPS--PTTP---VTS--------------HP---N-----L-----FLTPLL---------ITSN-----------------------------------------------QITK-----GISFG----------------------------------------------------------------------------
>Node20_14_2e-06_dist0.0
------------------------------------------------------------------------------------------------------------------------------------------------------------------------------------------------------------MMRFNIDD-FVPPEGGT----N--KISIPFEYYRIRKV-------KVEFWP-----CSPITQG--------DRGVGTTAV------I----------LDD-------------NFVPKA----------------TAQT---YDPYV---------------TTPPAIQSP-----------------NPS--PTTP---VTS--------------HP---N-----L-----FLTPLL---------ITSN-----------------------------------------------QITK-----GISFG----------------------------------------------------------------------------
>Node20_14_2e-06_dist0.01
------------------------------------------------------------------------------------------------------------------------------------------------------------------------------------------------------------MMRFNIDD-FVPPEGGT----N--KISIPFEYYRIRKV-------KVEFWP-----CSPITQG--------DRGVGTTAV------I----------LDD-------------NFVPKA----------------TAQT---YDPYV---------------TTPPAIQSP-----------------NPS--PTTP---VTS--------------HP---N-----L-----FLTPLL---------ITSN-----------------------------------------------QITK-----GISFG----------------------------------------------------------------------------
>Node20_14_2e-06_dist0.02
------------------------------------------------------------------------------------------------------------------------------------------------------------------------------------------------------------MMRFNIDD-FVPPEGGT----N--KISIPFLYYRIRKV-------KVEFWP-----CSPITQG--------DRGVGTTAV------I----------LDD-------------NFVPKA----------------IAQT---YDPYV---------------TTPPAIQSP-----------------NPS--PTTP---VTS--------------HP---N-----V-----FLTPLL---------ITSN-----------------------------------------------QITK-----GISFG----------------------------------------------------------------------------
>Node20_15_2e-06_dist0.0
------------------------------------------------------------------------------------------------------------------------------------------------------------------------------------------------------------MMRFNIDD-FVPPEGGT----N--KISIPFEYYRIRKV-------KVEFWP-----CSPITQG--------DRGVGTTAV------I----------LDD-------------NFVPKA----------------TAQT---YDPYV---------------TTPPAIQSP-----------------NPS--PTTP---VTS--------------HP---N-----L-----FLTPLL---------ITSN-----------------------------------------------QITK-----GISFG----------------------------------------------------------------------------
>Node20_15_2e-06_dist0.01
------------------------------------------------------------------------------------------------------------------------------------------------------------------------------------------------------------MMRFNIDD-FVPPEGGT----N--KISIPFEYYVIRKV-------KVEFWP-----CSPITQG--------DRGVGTTAV------I----------LDD-------------NFVPKA----------------TAQT---YDPYV---------------TTPPAIQSP-----------------NPS--PTTP---VTS--------------HP---N-----L-----FLTPLL---------ITSN-----------------------------------------------QVTK-----GISFG----------------------------------------------------------------------------
>Node20_15_2e-06_dist0.02
------------------------------------------------------------------------------------------------------------------------------------------------------------------------------------------------------------MLRFNIDD-FVPPEGGT----N--KISIPFEYYRIRKV-------KVEFWP-----CSPITQG--------DRGVGTTAV------I----------LDD-------------NFVPKA----------------TAQT---YDPYV---------------TTPPAIQSP-----------------NPS--PTTP---VTS--------------HP---N-----L-----FLTPLL---------ITSN-----------------------------------------------QITK-----GISFG----------------------------------------------------------------------------
>Node20_16_2e-06_dist0.0
------------------------------------------------------------------------------------------------------------------------------------------------------------------------------------------------------------MMRFNIDD-FVPPEGGT----N--KISIPFEYYRIRKV-------KVEFWP-----CSPITQG--------DRGVGTTAV------I----------LDD-------------NFVPKA----------------TAQT---YDPYV---------------TTPPAIQSP-----------------NPS--PTTP---VTS--------------HP---N-----L-----FLTPLL---------ITSN-----------------------------------------------QITK-----GISFG----------------------------------------------------------------------------
>Node20_16_2e-06_dist0.01
------------------------------------------------------------------------------------------------------------------------------------------------------------------------------------------------------------MMRFNIDD-FVPPEGGT----N--KISIPFEYYRIRKV-------KVEFWP-----CSPITQG--------DRGVGTTAV------I----------LDD-------------NFVPKA----------------TAQT---YDPYV---------------TTPPAIQSP-----------------NPS--PTTP---VTS--------------HP---N-----L-----FLTPLL---------ITSN-----------------------------------------------QITK-----GISFG----------------------------------------------------------------------------
>Node20_16_2e-06_dist0.02
------------------------------------------------------------------------------------------------------------------------------------------------------------------------------------------------------------MMRFNIDD-FVPPQGGT----N--KISIPFEYYRIRKV-------KVEFWP-----CSPITQG--------DREVGSTAV------I----------LDD-------------NFVPKA----------------TAQT---YDPYV---------------TTPPAIQSP-----------------NPS--PTTP---VTS--------------HP---N-----L-----FLTPLL---------ITSN-----------------------------------------------QITK-----GISFG----------------------------------------------------------------------------
>Node20_17_2e-06_dist0.0
------------------------------------------------------------------------------------------------------------------------------------------------------------------------------------------------------------MMRFNIDD-FVPPEGGT----N--KISIPFEYYRIRKV-------KVEFWP-----CSPITQG--------DRGVGTTAV------I----------LDD-------------NFVPKA----------------TAQT---YDPYV---------------TTPPAIQSP-----------------NPS--PTTP---VTS--------------HP---N-----L-----FLTPLL---------ITSN-----------------------------------------------QITK-----GISFG----------------------------------------------------------------------------
>Node20_17_2e-06_dist0.01
------------------------------------------------------------------------------------------------------------------------------------------------------------------------------------------------------------MMRFNIDD-FVPPEGGT----N--KISIPFEYYRIRKV-------KVEFWP-----CSPITQG--------DRGVGTTAV------I----------LDD-------------NFVPKA----------------TAQT---YDPYV---------------TTPPAIQSP-----------------NPS--PTTP---VTS--------------HP---N-----L-----FLTPLL---------ITSN-----------------------------------------------QITK-----GITFG----------------------------------------------------------------------------
>Node20_17_2e-06_dist0.02
------------------------------------------------------------------------------------------------------------------------------------------------------------------------------------------------------------MMRFNIDD-FVPPEGGT----N--KISIPFEYYRIRKV-------KVEFWP-----CSPITQG--------DRGVGTTAV------I----------LDD-------------NFVPKA----------------TAQT---YDPYV---------------TTPPAIQSP-----------------NPS--PTRP---VTS--------------HP---N-----L-----FLTPLL---------ITSN-----------------------------------------------QITK-----GISFG----------------------------------------------------------------------------
>Node20_18_2e-06_dist0.0
------------------------------------------------------------------------------------------------------------------------------------------------------------------------------------------------------------MMRFNIDD-FVPPEGGT----N--KISIPFEYYRIRKV-------KVEFWP-----CSPITQG--------DRGVGTTAV------I----------LDD-------------NFVPKA----------------TAQT---YDPYV---------------TTPPAIQSP-----------------NPS--PTTP---VTS--------------HP---N-----L-----FLTPLL---------ITSN-----------------------------------------------QITK-----GISFG----------------------------------------------------------------------------
>Node20_18_2e-06_dist0.01
------------------------------------------------------------------------------------------------------------------------------------------------------------------------------------------------------------MMRFNIDD-FVPPEGGT----N--KISIPFEYYRIRKV-------KVEFWP-----CSPITQG--------DRGVGTTAV------I----------LDE-------------NFVPKA----------------TAQT---YDPYV---------------TTPPAIQSP-----------------NPS--PTTP---VTS--------------HP---N-----L-----FLTPLL---------ITSN-----------------------------------------------QITK-----GISFG----------------------------------------------------------------------------
>Node20_18_2e-06_dist0.02
------------------------------------------------------------------------------------------------------------------------------------------------------------------------------------------------------------MMRFNIDD-FVSPEGGT----N--KISIPFEYYRIRKV-------KVEFWP-----CSPITQG--------DRGVGTTAV------I----------LDD-------------NFVPKA----------------TAQT---YDPYV---------------TTPPAIQSP-----------------NPS--PTTP---VTF--------------HP---N-----L-----FLTPLL---------ITSN-----------------------------------------------QITK-----GISFG----------------------------------------------------------------------------
>Node20_19_2e-06_dist0.0
------------------------------------------------------------------------------------------------------------------------------------------------------------------------------------------------------------MMRFNIDD-FVPPEGGT----N--KISIPFEYYRIRKV-------KVEFWP-----CSPITQG--------DRGVGTTAV------I----------LDD-------------NFVPKA----------------TAQT---YDPYV---------------TTPPAIQSP-----------------NPS--PTTP---VTS--------------HP---N-----L-----FLTPLL---------ITSN-----------------------------------------------QITK-----GISFG----------------------------------------------------------------------------
>Node20_19_2e-06_dist0.01
------------------------------------------------------------------------------------------------------------------------------------------------------------------------------------------------------------MMRFNIDD-FVPPEGGT----N--RISIPFEYYRIRKV-------KVEFWP-----CSPITQG--------DRGVGTTAV------I----------LDD-------------NFVPKA----------------TAQT---YDPYV---------------TTPPAIQSP-----------------NPS--PTTP---VTS--------------HP---N-----L-----FLTPLL---------ITSN-----------------------------------------------QITK-----GISFG----------------------------------------------------------------------------
>Node20_19_2e-06_dist0.02
------------------------------------------------------------------------------------------------------------------------------------------------------------------------------------------------------------MMRFNIDD-FVPPEGGT----N--KISIPFEYYRIRKV-------KVEFWP-----CSPITVG--------DRGVGTTAV------I----------LDD-------------NFVPKA----------------TAQT---YDPYV---------------TTPPAIQSP-----------------NPS--PTTP---VTS--------------HP---N-----L-----FLTPLL---------ITSN-----------------------------------------------QITK-----GISFG----------------------------------------------------------------------------
>Node20_20_2e-06_dist0.0
------------------------------------------------------------------------------------------------------------------------------------------------------------------------------------------------------------MMRFNIDD-FVPPEGGT----N--KISIPFEYYRIRKV-------KVEFWP-----CSPITQG--------DRGVGTTAV------I----------LDD-------------NFVPKA----------------TAQT---YDPYV---------------TTPPAIQSP-----------------NPS--PTTP---VTS--------------HP---N-----L-----FLTPLL---------ITSN-----------------------------------------------QITK-----GISFG----------------------------------------------------------------------------
>Node20_20_2e-06_dist0.01
------------------------------------------------------------------------------------------------------------------------------------------------------------------------------------------------------------MMRFNIDD-FVPPEGGT----N--KISIPFEYYRIRKV-------KVEFWP-----CSPITQG--------DRGVGTTAV------I----------LDD-------------NFVPKA----------------TAQT---YDPYV---------------TTPPAIQSP-----------------NPS--PTTP---VTS--------------HP---N-----L-----FLTPLL---------ITSN-----------------------------------------------QITK-----GISFG----------------------------------------------------------------------------
>Node20_20_2e-06_dist0.02
------------------------------------------------------------------------------------------------------------------------------------------------------------------------------------------------------------MMRFNIDD-FVPPEGGT----N--KISIPFEYYRIRKV-------KVEFWP-----CSPITQG--------DRGVGTTAV------I----------LDD-------------NFVPKA----------------TAQT---YDPYV---------------TTPPAIQSP-----------------NPS--PTTP---VTS--------------HP---N-----L-----FLTPLL---------ITSN-----------------------------------------------QITK-----GIAFG----------------------------------------------------------------------------
>Node20_21_2e-06_dist0.0
------------------------------------------------------------------------------------------------------------------------------------------------------------------------------------------------------------MMRFNIDD-FVPPEGGT----N--KISIPFEYYRIRKV-------KVEFWP-----CSPITQG--------DRGVGTTAV------I----------LDD-------------NFVPKA----------------TAQT---YDPYV---------------TTPPAIQSP-----------------NPS--PTTP---VTS--------------HP---N-----L-----FLTPLL---------ITSN-----------------------------------------------QITK-----GISFG----------------------------------------------------------------------------
>Node20_21_2e-06_dist0.01
------------------------------------------------------------------------------------------------------------------------------------------------------------------------------------------------------------MMRFNIDD-FVPPEGGT----N--KISIPFEYYRIRKV-------KVEFWP-----CSPITQG--------DRGVGTTAV------I----------LDD-------------NFVPKA----------------TAQT---YDPYV---------------TTPPAIQSP-----------------NPS--PTTP---VTS--------------HP---N-----L-----FLTPLL---------ITSN-----------------------------------------------SITK-----GISFG----------------------------------------------------------------------------
>Node20_21_2e-06_dist0.02
------------------------------------------------------------------------------------------------------------------------------------------------------------------------------------------------------------MMRFNIDD-FVPPEGGT----N--KITIPFEYYRIRKV-------KVEFWP-----LSPITQS--------RRGVGTTLV------I----------LDD-------------NFVPKA----------------TAQT---YDPYV---------------NTPPAIQSP-----------------NPS--PTTP---VTS--------------HP---N-----L-----FLTPLL---------ITSN-----------------------------------------------QITK-----GISFG----------------------------------------------------------------------------
>Node20_22_2e-06_dist0.0
------------------------------------------------------------------------------------------------------------------------------------------------------------------------------------------------------------MMRFNIDD-FVPPEGGT----N--KISIPFEYYRIRKV-------KVEFWP-----CSPITQG--------DRGVGTTAV------I----------LDD-------------NFVPKA----------------TAQT---YDPYV---------------TTPPAIQSP-----------------NPS--PTTP---VTS--------------HP---N-----L-----FLTPLL---------ITSN-----------------------------------------------QITK-----GISFG----------------------------------------------------------------------------
>Node20_22_2e-06_dist0.01
------------------------------------------------------------------------------------------------------------------------------------------------------------------------------------------------------------MMRFNIDD-FVPPEGGT----N--KISIPFEYYRIRKV-------KVEFWP-----CSPITQG--------DRGVGTTAV------I----------LDD-------------NFVPKA----------------TAQT---YDPYV---------------TTPPAIQSP-----------------NPS--PTTP---VTS--------------HP---N-----L-----FLTPLL---------ITSN-----------------------------------------------QITK-----GISFG----------------------------------------------------------------------------
>Node20_22_2e-06_dist0.02
------------------------------------------------------------------------------------------------------------------------------------------------------------------------------------------------------------MMRFNIDD-FVPPEGGT----N--KISIPFEYYRIRKV-------KVEFWP-----CSPITQG--------DRGVGTTAV------I----------LDD-------------NFVPKA----------------TGQT---YDPYV---------------TTPPAIQSP-----------------NPS--PTTP---VTS--------------WP---N-----L-----FLTPLL---------ITSN-----------------------------------------------QLTK-----GISFG----------------------------------------------------------------------------
>Node20_23_2e-06_dist0.0
------------------------------------------------------------------------------------------------------------------------------------------------------------------------------------------------------------MMRFNIDD-FVPPEGGT----N--KISIPFEYYRIRKV-------KVEFWP-----CSPITQG--------DRGVGTTAV------I----------LDD-------------NFVPKA----------------TAQT---YDPYV---------------TTPPAIQSP-----------------NPS--PTTP---VTS--------------HP---N-----L-----FLTPLL---------ITSN-----------------------------------------------QITK-----GISFG----------------------------------------------------------------------------
>Node20_23_2e-06_dist0.01
------------------------------------------------------------------------------------------------------------------------------------------------------------------------------------------------------------MMRFNIDD-FVPPEGGT----N--KISIPFEYYRIRKV-------KVEFWP-----CSPITQG--------DRGVGTTAV------I----------LDD-------------NFVPKA----------------TAQT---YDPYV---------------TTPPAIQSP-----------------NPS--PTTP---VTS--------------HP---N-----L-----FLTPLL---------ITSN-----------------------------------------------QITK-----GISFG----------------------------------------------------------------------------
>Node20_23_2e-06_dist0.02
------------------------------------------------------------------------------------------------------------------------------------------------------------------------------------------------------------MMRFNIDD-FVPPEGGT----N--KISIPFEYYRIRKV-------KVEFWP-----CSPITQG--------DRGVGTTAV------I----------LDD-------------NFVPKA----------------TAQT---YDPYV---------------TTPPAIQSP-----------------NPS--PTTP---VTS--------------HP---N-----L-----FLTPLL---------ITAN-----------------------------------------------QITK-----GISFG----------------------------------------------------------------------------
>Node20_24_2e-06_dist0.0
------------------------------------------------------------------------------------------------------------------------------------------------------------------------------------------------------------MMRFNIDD-FVPPEGGT----N--KISIPFEYYRIRKV-------KVEFWP-----CSPITQG--------DRGVGTTAV------I----------LDD-------------NFVPKA----------------TAQT---YDPYV---------------TTPPAIQSP-----------------NPS--PTTP---VTS--------------HP---N-----L-----FLTPLL---------ITSN-----------------------------------------------QITK-----GISFG----------------------------------------------------------------------------
>Node20_24_2e-06_dist0.01
------------------------------------------------------------------------------------------------------------------------------------------------------------------------------------------------------------MMRFNIDD-FVPPEGGT----N--KISIPFEYYRIRKV-------KVEFWP-----CSPITQG--------DRGVGTTAQ------I----------LDD-------------NFVPKA----------------TAQT---LDPYV---------------TTPPAIQSP-----------------NPS--PTTP---VTS--------------HP---N-----L-----FITPLL---------ITSN-----------------------------------------------QITK-----GISFG----------------------------------------------------------------------------
>Node20_24_2e-06_dist0.02
------------------------------------------------------------------------------------------------------------------------------------------------------------------------------------------------------------MMRFNIDD-FVPPEGGT----N--KISIPFEYYRIRKV-------KVEFWP-----CSPITQG--------DRGVGTTAV------I----------LDD-------------NFVPKA----------------TAQT---YDPYV---------------TTPPAIQSP-----------------NPS--PNTP---VTS--------------HP---N-----L-----FLTPLL---------ITSN-----------------------------------------------QITK-----GISFG----------------------------------------------------------------------------
>Node20_25_2e-06_dist0.0
------------------------------------------------------------------------------------------------------------------------------------------------------------------------------------------------------------MMRFNIDD-FVPPEGGT----N--KISIPFEYYRIRKV-------KVEFWP-----CSPITQG--------DRGVGTTAV------I----------LDD-------------NFVPKA----------------TAQT---YDPYV---------------TTPPAIQSP-----------------NPS--PTTP---VTS--------------HP---N-----L-----FLTPLL---------ITSN-----------------------------------------------QITK-----GISFG----------------------------------------------------------------------------
>Node20_25_2e-06_dist0.01
------------------------------------------------------------------------------------------------------------------------------------------------------------------------------------------------------------MMRFNIDD-FVPPEGGT----N--KISIPFEYYRIRKV-------KVEFWP-----CSPITQG--------DRGVGTTAA------I----------LDD-------------NFVPKA----------------TAQT---YDPYV---------------TTPPAIQSP-----------------NPS--PTTP---VTS--------------HP---N-----L-----FLTPLL---------ITSN-----------------------------------------------QITK-----GISFG----------------------------------------------------------------------------
>Node20_25_2e-06_dist0.02
------------------------------------------------------------------------------------------------------------------------------------------------------------------------------------------------------------MMRFNIDD-FVPPEGGT----N--KISIPFEYYRIRKV-------KVEFWP-----CSPITQG--------DRGVGTTAV------I----------LDD-------------KFVPKA----------------TAQT---YDPYV---------------TTPPAIQSP-----------------NPS--PTTP---VTS--------------HP---N-----L-----FLTPLL---------ITSN-----------------------------------------------QITK-----GISFG----------------------------------------------------------------------------
>Node20_26_2e-06_dist0.0
------------------------------------------------------------------------------------------------------------------------------------------------------------------------------------------------------------MMRFNIDD-FVPPEGGT----N--KISIPFEYYRIRKV-------KVEFWP-----CSPITQG--------DRGVGTTAV------I----------LDD-------------NFVPKA----------------TAQT---YDPYV---------------TTPPAIQSP-----------------NPS--PTTP---VTS--------------HP---N-----L-----FLTPLL---------ITSN-----------------------------------------------QITK-----GISFG----------------------------------------------------------------------------
>Node20_26_2e-06_dist0.01
------------------------------------------------------------------------------------------------------------------------------------------------------------------------------------------------------------MMRFNIDD-FVPPEGGT----N--KISIPFEYYRIRKV-------KVEFWP-----CSPITQG--------DRGIGTTAV------I----------LDD-------------NFVPKA----------------TAQT---YDPYV---------------TTPPAIQSP-----------------NPS--PTTP---VTS--------------HP---N-----L-----FLTPLL---------ITSN-----------------------------------------------QITK-----GISFG----------------------------------------------------------------------------
>Node20_26_2e-06_dist0.02
------------------------------------------------------------------------------------------------------------------------------------------------------------------------------------------------------------MMRFQIDD-FVPPEGGT----N--KISIPFEYYRIRKV-------KVEFWP-----CSPITQG--------DRGVGTTAV------I----------LDD-------------NFVPKA----------------TAQT---YDPYV---------------TTPPAIQSP-----------------NPS--PTTP---VTS--------------HP---N-----L-----FLTPLL---------ITSN-----------------------------------------------QITK-----GISFG----------------------------------------------------------------------------
>Node20_27_2e-06_dist0.0
------------------------------------------------------------------------------------------------------------------------------------------------------------------------------------------------------------MMRFNIDD-FVPPEGGT----N--KISIPFEYYRIRKV-------KVEFWP-----CSPITQG--------DRGVGTTAV------I----------LDD-------------NFVPKA----------------TAQT---YDPYV---------------TTPPAIQSP-----------------NPS--PTTP---VTS--------------HP---N-----L-----FLTPLL---------ITSN-----------------------------------------------QITK-----GISFG----------------------------------------------------------------------------
>Node20_27_2e-06_dist0.01
------------------------------------------------------------------------------------------------------------------------------------------------------------------------------------------------------------MMRFNIDD-FVPPEGGT----N--KISIPFEYYRVRKV-------KVEFWP-----CSPITQG--------DRGVGTTAV------I----------LDD-------------NFVPKA----------------TAQT---YDPYV---------------TTPPAIQSP-----------------NPS--PTTP---VTS--------------HP---N-----L-----FLSPLL---------ITSN-----------------------------------------------QITK-----GISFG----------------------------------------------------------------------------
>Node20_27_2e-06_dist0.02
------------------------------------------------------------------------------------------------------------------------------------------------------------------------------------------------------------MMRFNIDD-FVPPEGGT----N--KISIPFEYYRIRKV-------KVEFWP-----CSPITQG--------DRGVGTTAV------I----------LDD-------------NFVPKA----------------TAQT---YDPYV---------------TTPPAIQSP-----------------NPS--PTTP---VTS--------------HP---N-----L-----FLTPLL---------ITSN-----------------------------------------------QITK-----GISFG----------------------------------------------------------------------------
>Node20_28_2e-06_dist0.0
------------------------------------------------------------------------------------------------------------------------------------------------------------------------------------------------------------MMRFNIDD-FVPPEGGT----N--KISIPFEYYRIRKV-------KVEFWP-----CSPITQG--------DRGVGTTAV------I----------LDD-------------NFVPKA----------------TAQT---YDPYV---------------TTPPAIQSP-----------------NPS--PTTP---VTS--------------HP---N-----L-----FLTPLL---------ITSN-----------------------------------------------QITK-----GISFG----------------------------------------------------------------------------
>Node20_28_2e-06_dist0.01
------------------------------------------------------------------------------------------------------------------------------------------------------------------------------------------------------------MMRFNIDD-FVPPEGGT----N--KISIPFEYYRIRKV-------KVEFWP-----CSPITQG--------DRGVGTTAV------I----------LDD-------------NFVPKA----------------TAQT---YDPYV---------------TTPPAIQSP-----------------NPS--PTTP---VTS--------------HP---N-----L-----FLTPLL---------ITSN-----------------------------------------------QITK-----GISFG----------------------------------------------------------------------------
>Node20_28_2e-06_dist0.02
------------------------------------------------------------------------------------------------------------------------------------------------------------------------------------------------------------MMRFNIDD-FVPPEGGT----N--KISIPFEYYRIRKV-------KVEFWP-----CSPITQG--------DRGIGTTAV------I----------LDD-------------NFVPKA----------------TAQT---YDPFV---------------TTPPAIQSP-----------------NPS--PTTP---VTS--------------HP---N-----L-----FLTPLL---------ITSN-----------------------------------------------QITK-----GISFG----------------------------------------------------------------------------
>Node20_29_2e-06_dist0.0
------------------------------------------------------------------------------------------------------------------------------------------------------------------------------------------------------------MMRFNIDD-FVPPEGGT----N--KISIPFEYYRIRKV-------KVEFWP-----CSPITQG--------DRGVGTTAV------I----------LDD-------------NFVPKA----------------TAQT---YDPYV---------------TTPPAIQSP-----------------NPS--PTTP---VTS--------------HP---N-----L-----FLTPLL---------ITSN-----------------------------------------------QITK-----GISFG----------------------------------------------------------------------------
>Node20_29_2e-06_dist0.01
------------------------------------------------------------------------------------------------------------------------------------------------------------------------------------------------------------MMRFNIDD-FVPPEGGT----N--KISIPFEYYRIRKV-------KVEFWP-----CSPITQG--------DRGVGTTAV------I----------LDD-------------NFVPKA----------------TAQT---YDPWV---------------TTPPAIQSP-----------------NPS--PTTP---VTS--------------HP---N-----L-----FLTPLL---------ITSN-----------------------------------------------QITK-----GISFG----------------------------------------------------------------------------
>Node20_29_2e-06_dist0.02
------------------------------------------------------------------------------------------------------------------------------------------------------------------------------------------------------------MMRFNIDD-FVPPEGGT----N--KISIPFEYYRIRKV-------KVEFWP-----CSPITQG--------DRGVGTTAV------I----------LDD-------------NFVPKA----------------TAQT---YDPYV---------------TTPPAIQSP-----------------NPS--PTTP---VTS--------------HP---N-----L-----FLTPLL---------ITSN-----------------------------------------------QITK-----GISFG----------------------------------------------------------------------------
>Node20_30_2e-06_dist0.0
------------------------------------------------------------------------------------------------------------------------------------------------------------------------------------------------------------MMRFNIDD-FVPPEGGT----N--KISIPFEYYRIRKV-------KVEFWP-----CSPITQG--------DRGVGTTAV------I----------LDD-------------NFVPKA----------------TAQT---YDPYV---------------TTPPAIQSP-----------------NPS--PTTP---VTS--------------HP---N-----L-----FLTPLL---------ITSN-----------------------------------------------QITK-----GISFG----------------------------------------------------------------------------
>Node20_30_2e-06_dist0.01
------------------------------------------------------------------------------------------------------------------------------------------------------------------------------------------------------------MMRFNIDD-FVPPEGGT----N--KISIPFEYYRIRKV-------KVEFWP-----CSPVTQG--------DRGVGTTAV------I----------LDD-------------NFVPKA----------------TAQT---YDPYV---------------TTPPAIQSP-----------------NPS--PTTP---VTS--------------HP---N-----L-----FLTPLL---------ITSN-----------------------------------------------QITK-----GISFG----------------------------------------------------------------------------
>Node20_30_2e-06_dist0.02
------------------------------------------------------------------------------------------------------------------------------------------------------------------------------------------------------------MMRFNIDD-FVPPEGGT----N--KISIPFEYYRIRKV-------KVEFWP-----CSPITQG--------DRGVGTTAV------I----------LDD-------------NFVPKA----------------TAQT---YDPYV---------------TTPPAIQSP-----------------NPS--PTTP---VTS--------------HP---N-----L-----FLTPLL---------ITSN-----------------------------------------------QITK-----GISFG----------------------------------------------------------------------------
>Node20_31_2e-06_dist0.0
------------------------------------------------------------------------------------------------------------------------------------------------------------------------------------------------------------MMRFNIDD-FVPPEGGT----N--KISIPFEYYRIRKV-------KVEFWP-----CSPITQG--------DRGVGTTAV------I----------LDD-------------NFVPKA----------------TAQT---YDPYV---------------TTPPAIQSP-----------------NPS--PTTP---VTS--------------HP---N-----L-----FLTPLL---------ITSN-----------------------------------------------QITK-----GISFG----------------------------------------------------------------------------
>Node20_31_2e-06_dist0.01
------------------------------------------------------------------------------------------------------------------------------------------------------------------------------------------------------------MMRFNIDD-FVPPEGGT----N--KISIPFEYYRIRKV-------KVEFWP-----CSPITQG--------DRGVGTTAV------I----------LDD-------------NFVPKA----------------TAQT---YDPYA---------------TTPPAIQSP-----------------NPS--PTTP---VTS--------------HP---N-----L-----FLTPLL---------ITSN-----------------------------------------------QITK-----GISFG----------------------------------------------------------------------------
>Node20_31_2e-06_dist0.02
------------------------------------------------------------------------------------------------------------------------------------------------------------------------------------------------------------MMRFNIDD-FVPPEGGT----N--KISIPFEYYRVRKV-------KVEFWP-----CSPITQG--------DRGVGTTAV------I----------LDD-------------NFVPKA----------------TCQT---YDPYA---------------TTPPAIQSP-----------------NPS--PTTP---VTS--------------HP---N-----L-----FLTPLL---------ITSN-----------------------------------------------QITK-----GISFK----------------------------------------------------------------------------
>Node20_32_2e-06_dist0.0
------------------------------------------------------------------------------------------------------------------------------------------------------------------------------------------------------------MMRFNIDD-FVPPEGGT----N--KISIPFEYYRIRKV-------KVEFWP-----CSPITQG--------DRGVGTTAV------I----------LDD-------------NFVPKA----------------TAQT---YDPYV---------------TTPPAIQSP-----------------NPS--PTTP---VTS--------------HP---N-----L-----FLTPLL---------ITSN-----------------------------------------------QITK-----GISFG----------------------------------------------------------------------------
>Node20_32_2e-06_dist0.01
------------------------------------------------------------------------------------------------------------------------------------------------------------------------------------------------------------MMRFNIDD-FVPPEGGT----N--KISIPFEYYRIRKV-------KVEFWP-----CSPITQG--------DRGVGTTAV------I----------LDD-------------NFQPKA----------------TAQT---YDPYV---------------TTPPAIQSP-----------------NPS--PTTP---VTS--------------HP---N-----L-----FLTPLL---------ITSN-----------------------------------------------QITK-----GISFG----------------------------------------------------------------------------
>Node20_32_2e-06_dist0.02
------------------------------------------------------------------------------------------------------------------------------------------------------------------------------------------------------------MMRFNIDD-FVPPEGGT----N--KISIPFEYYRIRKV-------KVEFWP-----CSPITQG--------DRGVGTTAV------I----------LDD-------------NFVPKA----------------TVQT---YDPYV---------------TTPPAIQSP-----------------NPS--PTTP---VTS--------------HP---N-----L-----FLTPLL---------ITSQ-----------------------------------------------QITK-----GISYG----------------------------------------------------------------------------
>Node20_33_2e-06_dist0.0
------------------------------------------------------------------------------------------------------------------------------------------------------------------------------------------------------------MMRFNIDD-FVPPEGGT----N--KISIPFEYYRIRKV-------KVEFWP-----CSPITQG--------DRGVGTTAV------I----------LDD-------------NFVPKA----------------TAQT---YDPYV---------------TTPPAIQSP-----------------NPS--PTTP---VTS--------------HP---N-----L-----FLTPLL---------ITSN-----------------------------------------------QITK-----GISFG----------------------------------------------------------------------------
>Node20_33_2e-06_dist0.01
------------------------------------------------------------------------------------------------------------------------------------------------------------------------------------------------------------MMRFNIDD-FVPPEGGT----N--KISIPFEYYRIRKV-------KVEFWP-----CSPITQG--------DRGVGTTAV------I----------LDD-------------NFVPKA----------------TAQT---YDPYV---------------TTPPAIQSP-----------------NPS--PTTP---VTS--------------HP---N-----L-----FLTPLL---------ITSN-----------------------------------------------QITK-----GISFG----------------------------------------------------------------------------
>Node20_33_2e-06_dist0.02
------------------------------------------------------------------------------------------------------------------------------------------------------------------------------------------------------------MMRFNIDD-FVPPEGGT----N--KISIPFEYYRIRKV-------KVEFWP-----CSPVTQG--------DRGVGTTAV------I----------LDD-------------NFVPKA----------------TAQT---YDPYV---------------TTPPAIHSP-----------------NPS--PTTP---VTS--------------HP---N-----L-----FLTPLL---------ITSN-----------------------------------------------QITK-----GISFG----------------------------------------------------------------------------
>Node20_34_2e-06_dist0.0
------------------------------------------------------------------------------------------------------------------------------------------------------------------------------------------------------------MMRFNIDD-FVPPEGGT----N--KISIPFEYYRIRKV-------KVEFWP-----CSPITQG--------DRGVGTTAV------I----------LDD-------------NFVPKA----------------TAQT---YDPYV---------------TTPPAIQSP-----------------NPS--PTTP---VTS--------------HP---N-----L-----FLTPLL---------ITSN-----------------------------------------------QITK-----GISFG----------------------------------------------------------------------------
>Node20_34_2e-06_dist0.01
------------------------------------------------------------------------------------------------------------------------------------------------------------------------------------------------------------MMRFNIDD-FVPPEGGT----N--KISIPFEYYRIRKV-------KVEFWP-----CSPITQG--------DRGVGTTAV------I----------LDD-------------NFVPKA----------------TAQT---YDPYV---------------TTPPAIQSP-----------------NPS--PTTP---VTS--------------HP---N-----L-----FLTPLL---------ITSN-----------------------------------------------QITK-----GISFG----------------------------------------------------------------------------
>Node20_34_2e-06_dist0.02
------------------------------------------------------------------------------------------------------------------------------------------------------------------------------------------------------------MMRFNIDD-FVPPEGGT----N--KISIPFEYYRIRKV-------KVEFWP-----CSPITQG--------DRGVGTTAV------I----------LDD-------------NFVPKA----------------TAQT---YDPYV---------------TTPPAIQSP-----------------NPS--PTTP---VTS--------------HP---N-----L-----FLTPLL---------ITAN-----------------------------------------------QITK-----GISFG----------------------------------------------------------------------------
>Node20_35_2e-06_dist0.0
------------------------------------------------------------------------------------------------------------------------------------------------------------------------------------------------------------MMRFNIDD-FVPPEGGT----N--KISIPFEYYRIRKV-------KVEFWP-----CSPITQG--------DRGVGTTAV------I----------LDD-------------NFVPKA----------------TAQT---YDPYV---------------TTPPAIQSP-----------------NPS--PTTP---VTS--------------HP---N-----L-----FLTPLL---------ITSN-----------------------------------------------QITK-----GISFG----------------------------------------------------------------------------
>Node20_35_2e-06_dist0.01
------------------------------------------------------------------------------------------------------------------------------------------------------------------------------------------------------------MMRFNVDD-FVPPEGGT----N--KISIPFEYYRIRKV-------KVEFWP-----CSPITQG--------DRGVGTTAV------I----------LDD-------------NFVPKA----------------TAQT---YDPYV---------------TTPPAIQSP-----------------NPS--PTTP---VTS--------------HP---N-----L-----FLTPLL---------ITSN-----------------------------------------------QITK-----GISFG----------------------------------------------------------------------------
>Node20_35_2e-06_dist0.02
------------------------------------------------------------------------------------------------------------------------------------------------------------------------------------------------------------MMKFNIDD-FVPPEGGT----N--KISIPFEYYRIRKV-------KVEFWP-----CSPITQG--------DRGTGTTAV------I----------LDD-------------NFVPKA----------------TAQT---YDPYV---------------TTPPAIQSP-----------------NPS--PTTP---VTT--------------HP---N-----L-----FLTPLL---------ITSN-----------------------------------------------QITK-----GISFG----------------------------------------------------------------------------
>Node20_36_2e-06_dist0.0
------------------------------------------------------------------------------------------------------------------------------------------------------------------------------------------------------------MMRFNIDD-FVPPEGGT----N--KISIPFEYYRIRKV-------KVEFWP-----CSPITQG--------DRGVGTTAV------I----------LDD-------------NFVPKA----------------TAQT---YDPYV---------------TTPPAIQSP-----------------NPS--PTTP---VTS--------------HP---N-----L-----FLTPLL---------ITSN-----------------------------------------------QITK-----GISFG----------------------------------------------------------------------------
>Node20_36_2e-06_dist0.01
------------------------------------------------------------------------------------------------------------------------------------------------------------------------------------------------------------MMRFNIDD-FVPPEGGT----N--KISIPFEYYRIRKV-------KVEFWP-----CSPITQG--------DRGVGTTAI------I----------LDD-------------NFVPKA----------------TAQT---YDPYV---------------TTPPAIQSP-----------------NPS--PTTP---VTS--------------HP---N-----L-----FLTPLL---------ITSN-----------------------------------------------QITK-----GISFG----------------------------------------------------------------------------
>Node20_36_2e-06_dist0.02
------------------------------------------------------------------------------------------------------------------------------------------------------------------------------------------------------------MMRFNIDD-FVPPEGGT----N--KISIPFEYYRIREV-------KVEFWP-----CSPITQG--------DRGVGTTAV------I----------LDD-------------NFVPKA----------------TAQT---YDPYV---------------TTPPAIDSP-----------------NPS--PTTP---VTS--------------HP---N-----L-----FLTPLL---------ITSS-----------------------------------------------QITK-----GISFG----------------------------------------------------------------------------
>Node20_37_2e-06_dist0.0
------------------------------------------------------------------------------------------------------------------------------------------------------------------------------------------------------------MMRFNIDD-FVPPEGGT----N--KISIPFEYYRIRKV-------KVEFWP-----CSPITQG--------DRGVGTTAV------I----------LDD-------------NFVPKA----------------TAQT---YDPYV---------------TTPPAIQSP-----------------NPS--PTTP---VTS--------------HP---N-----L-----FLTPLL---------ITSN-----------------------------------------------QITK-----GISFG----------------------------------------------------------------------------
>Node20_37_2e-06_dist0.01
------------------------------------------------------------------------------------------------------------------------------------------------------------------------------------------------------------MMRFNIDD-FVPPEGGT----N--KISIPFEYYRIRKV-------KVEFWP-----CSPITQG--------DKGVGTTAV------I----------LDD-------------NFVPKA----------------TAQT---YDPYV---------------TTPPAIQSK-----------------NPS--PTTP---VTS--------------HP---N-----L-----FLTPLL---------ITSN-----------------------------------------------QITK-----GISFG----------------------------------------------------------------------------
>Node20_37_2e-06_dist0.02
------------------------------------------------------------------------------------------------------------------------------------------------------------------------------------------------------------MMRFNIDD-FVPPEGGT----N--KISIPFEYYRIRKV-------KVEFWP-----CSPITQA--------DRGVGTTAV------I----------LDD-------------NFVPKA----------------TAQT---YDPYV---------------TTPPAIQSP-----------------NPS--PTTP---VTS--------------HP---N-----L-----FLTPLL---------ITSN-----------------------------------------------PITK-----GISFG----------------------------------------------------------------------------
>Node20_38_2e-06_dist0.0
------------------------------------------------------------------------------------------------------------------------------------------------------------------------------------------------------------MMRFNIDD-FVPPEGGT----N--KISIPFEYYRIRKV-------KVEFWP-----CSPITQG--------DRGVGTTAV------I----------LDD-------------NFVPKA----------------TAQT---YDPYV---------------TTPPAIQSP-----------------NPS--PTTP---VTS--------------HP---N-----L-----FLTPLL---------ITSN-----------------------------------------------QITK-----GISFG----------------------------------------------------------------------------
>Node20_38_2e-06_dist0.01
------------------------------------------------------------------------------------------------------------------------------------------------------------------------------------------------------------MMRFNIDD-FVPPEGGT----N--KISIPFEYYRIRKV-------KVEFWP-----CSPITQG--------DRGVGTTAV------I----------LDD-------------NFVPKA----------------TAPT---YDPYI---------------TTPPAIQSP-----------------NPS--PTTP---VTS--------------HP---N-----L-----FLTPLL---------ITSN-----------------------------------------------QITK-----GISFG----------------------------------------------------------------------------
>Node20_38_2e-06_dist0.02
------------------------------------------------------------------------------------------------------------------------------------------------------------------------------------------------------------MMRFNIDD-FVPPEGGT----N--KISIPFEYYRIRKV-------KVEFWP-----CSPITQG--------DRGVGTTAV------I----------LDD-------------NFVPKA----------------TAQT---YDPYV---------------TTPPAIQSP-----------------NPS--PTTP---VTS--------------HP---N-----L-----FLTPLL---------ITSN-----------------------------------------------QITK-----GISFG----------------------------------------------------------------------------
>Node20_39_2e-06_dist0.0
------------------------------------------------------------------------------------------------------------------------------------------------------------------------------------------------------------MMRFNIDD-FVPPEGGT----N--KISIPFEYYRIRKV-------KVEFWP-----CSPITQG--------DRGVGTTAV------I----------LDD-------------NFVPKA----------------TAQT---YDPYV---------------TTPPAIQSP-----------------NPS--PTTP---VTS--------------HP---N-----L-----FLTPLL---------ITSN-----------------------------------------------QITK-----GISFG----------------------------------------------------------------------------
>Node20_39_2e-06_dist0.01
------------------------------------------------------------------------------------------------------------------------------------------------------------------------------------------------------------MMRFNIDD-FVPPEGGT----N--KISIPFEYYRIRKV-------KVEFWP-----CSPITQG--------DRGVGTTAV------I----------LDD-------------NFVPKA----------------TAQT---CDPYV---------------TTPPAIQSP-----------------NPS--PTTP---VTS--------------HP---N-----L-----FLTPLL---------ITSN-----------------------------------------------QITK-----GISFG----------------------------------------------------------------------------
>Node20_39_2e-06_dist0.02
------------------------------------------------------------------------------------------------------------------------------------------------------------------------------------------------------------MMRFNIDD-FVPPEGGT----N--KISIPFEYYRIRKT-------KVEFWP-----CSPITQG--------DRGVGTTAV------I----------LDD-------------NFVPKA----------------TAQT---YDPYV---------------TTPPAIQSP-----------------NPS--PTTP---VTS--------------HP---N-----L-----FLTPLL---------ITSN-----------------------------------------------QITK-----GISFG----------------------------------------------------------------------------
>Node20_40_2e-06_dist0.0
------------------------------------------------------------------------------------------------------------------------------------------------------------------------------------------------------------MMRFNIDD-FVPPEGGT----N--KISIPFEYYRIRKV-------KVEFWP-----CSPITQG--------DRGVGTTAV------I----------LDD-------------NFVPKA----------------TAQT---YDPYV---------------TTPPAIQSP-----------------NPS--PTTP---VTS--------------HP---N-----L-----FLTPLL---------ITSN-----------------------------------------------QITK-----GISFG----------------------------------------------------------------------------
>Node20_40_2e-06_dist0.01
------------------------------------------------------------------------------------------------------------------------------------------------------------------------------------------------------------MMRFNIDD-FVPPEGGT----N--KISIPFEYYRIRKV-------KVEFWP-----CSPITQG--------DRGVGTTAV------I----------LDD-------------NFVPKA----------------TAQT---YDPYV---------------TTPPAIQSP-----------------NPS--PTTP---VTS--------------HP---N-----L-----FLTPLL---------ITSN-----------------------------------------------QITK-----GISFG----------------------------------------------------------------------------
>Node20_40_2e-06_dist0.02
------------------------------------------------------------------------------------------------------------------------------------------------------------------------------------------------------------MMRFNIDD-FVPPEAGT----N--KISIPFEYYRIRKV-------KVEFWP-----CSPITQG--------DRGVGTTAV------I----------LDD-------------NFVPKA----------------TAQT---YDPYV---------------TTPPAIQSP-----------------NPS--PTTP---VTS--------------HP---N-----L-----FLTPLL---------ITSN-----------------------------------------------QITK-----GISFG----------------------------------------------------------------------------
>Node20_41_2e-06_dist0.0
------------------------------------------------------------------------------------------------------------------------------------------------------------------------------------------------------------MMRFNIDD-FVPPEGGT----N--KISIPFEYYRIRKV-------KVEFWP-----CSPITQG--------DRGVGTTAV------I----------LDD-------------NFVPKA----------------TAQT---YDPYV---------------TTPPAIQSP-----------------NPS--PTTP---VTS--------------HP---N-----L-----FLTPLL---------ITSN-----------------------------------------------QITK-----GISFG----------------------------------------------------------------------------
>Node20_41_2e-06_dist0.01
------------------------------------------------------------------------------------------------------------------------------------------------------------------------------------------------------------MMRFNIDD-FVPPEGGT----N--KISIPFEYYRIRKV-------KVEFWP-----CSPITQG--------DRGVGTTAV------I----------LDD-------------NFVPKA----------------TAQT---YDPYV---------------TTPPAIQSP-----------------NPS--PTTP---VTS--------------HP---N-----L-----FLTPLL---------ITSN-----------------------------------------------QITK-----GISFG----------------------------------------------------------------------------
>Node20_41_2e-06_dist0.02
------------------------------------------------------------------------------------------------------------------------------------------------------------------------------------------------------------MMQFNIDD-FVPPEGGT----N--KISIPFEYYRIRKV-------KVEFWP-----CSPITQG--------DRGVSTTAV------I----------LDD-------------NFVPKA----------------TAQT---FDPYV---------------TTPPAIQSP-----------------NPS--PTTP---VTS--------------HP---N-----L-----FLTPLL---------ITSN-----------------------------------------------QITK-----GISFG----------------------------------------------------------------------------
>Node20_42_2e-06_dist0.0
------------------------------------------------------------------------------------------------------------------------------------------------------------------------------------------------------------MMRFNIDD-FVPPEGGT----N--KISIPFEYYRIRKV-------KVEFWP-----CSPITQG--------DRGVGTTAV------I----------LDD-------------NFVPKA----------------TAQT---YDPYV---------------TTPPAIQSP-----------------NPS--PTTP---VTS--------------HP---N-----L-----FLTPLL---------ITSN-----------------------------------------------QITK-----GISFG----------------------------------------------------------------------------
>Node20_42_2e-06_dist0.01
------------------------------------------------------------------------------------------------------------------------------------------------------------------------------------------------------------MMRFNIDD-FVPPEGGT----N--KISIPFEYYRIRKV-------KVEFWP-----CSPITQG--------DRGVGTTAV------I----------LDD-------------NFVPKA----------------TAQT---YDPYV---------------TTPPAIQSP-----------------NPS--PTTP---VTS--------------HP---N-----L-----FLTPLL---------ITSN-----------------------------------------------QITK-----GISFG----------------------------------------------------------------------------
>Node20_42_2e-06_dist0.02
------------------------------------------------------------------------------------------------------------------------------------------------------------------------------------------------------------MMRYNIDD-FVPPDGGT----N--KISIPFEYYRIRKV-------KVEFWP-----CSPITQG--------DRGVGTTAV------I----------LDD-------------NFVPKA----------------TAQT---YDPYV---------------TTPPAIQSP-----------------NPS--PTTP---VTS--------------HP---N-----L-----FLTPLL---------ITSN-----------------------------------------------QITK-----GISFG----------------------------------------------------------------------------
>Node20_43_2e-06_dist0.0
------------------------------------------------------------------------------------------------------------------------------------------------------------------------------------------------------------MMRFNIDD-FVPPEGGT----N--KISIPFEYYRIRKV-------KVEFWP-----CSPITQG--------DRGVGTTAV------I----------LDD-------------NFVPKA----------------TAQT---YDPYV---------------TTPPAIQSP-----------------NPS--PTTP---VTS--------------HP---N-----L-----FLTPLL---------ITSN-----------------------------------------------QITK-----GISFG----------------------------------------------------------------------------
>Node20_43_2e-06_dist0.01
------------------------------------------------------------------------------------------------------------------------------------------------------------------------------------------------------------MMRFNIDD-FVPPEGGT----N--KISIPFEYYRIRKV-------KVEFWP-----CSPITQG--------DRGVGTTAV------I----------LDD-------------NFVPKA----------------TAQT---YDPYV---------------TTPPAIQSP-----------------NPS--PTTP---VTS--------------HP---N-----L-----FLTPLL---------ITSN-----------------------------------------------QITK-----GISFG----------------------------------------------------------------------------
>Node20_43_2e-06_dist0.02
------------------------------------------------------------------------------------------------------------------------------------------------------------------------------------------------------------MMRFNIDD-FVPPEGGT----N--KISIPFEYYRIRKV-------KVEFWP-----CSPITQG--------DRGVGTTAV------I----------LDD-------------NFVPKA----------------TAQT---YDPYV---------------TTPPAIQSP-----------------NPS--PTTP---VTN--------------HP---N-----L-----FLTPLL---------ITSN-----------------------------------------------QITK-----GISFG----------------------------------------------------------------------------
>Node20_44_2e-06_dist0.0
------------------------------------------------------------------------------------------------------------------------------------------------------------------------------------------------------------MMRFNIDD-FVPPEGGT----N--KISIPFEYYRIRKV-------KVEFWP-----CSPITQG--------DRGVGTTAV------I----------LDD-------------NFVPKA----------------TAQT---YDPYV---------------TTPPAIQSP-----------------NPS--PTTP---VTS--------------HP---N-----L-----FLTPLL---------ITSN-----------------------------------------------QITK-----GISFG----------------------------------------------------------------------------
>Node20_44_2e-06_dist0.01
------------------------------------------------------------------------------------------------------------------------------------------------------------------------------------------------------------MMRFNIDD-FVPPEGGT----N--KISIPFEYYRIRKV-------KVEFWP-----CSPITQG--------DRGVGTTAV------I----------LDD-------------QFVPKA----------------TAQT---YDPYV---------------TTPPAIQSP-----------------NPS--PTTP---VTS--------------HP---N-----L-----FLTPLL---------ITSD-----------------------------------------------QITK-----GISFG----------------------------------------------------------------------------
>Node20_44_2e-06_dist0.02
------------------------------------------------------------------------------------------------------------------------------------------------------------------------------------------------------------MMRFNIED-FVPPEGGT----N--KISIPFEFYRIRRV-------KVEFWP-----CSPITQG--------DRGVGTTAV------I----------LDD-------------NFVPKA----------------TAQT---YDPYV---------------TTPPAIQSP-----------------NPS--PTTP---VTS--------------HP---N-----L-----FLTPLL---------ITSN-----------------------------------------------QITK-----GISFG----------------------------------------------------------------------------
>Node20_45_2e-06_dist0.0
------------------------------------------------------------------------------------------------------------------------------------------------------------------------------------------------------------MMRFNIDD-FVPPEGGT----N--KISIPFEYYRIRKV-------KVEFWP-----CSPITQG--------DRGVGTTAV------I----------LDD-------------NFVPKA----------------TAQT---YDPYV---------------TTPPAIQSP-----------------NPS--PTTP---VTS--------------HP---N-----L-----FLTPLL---------ITSN-----------------------------------------------QITK-----GISFG----------------------------------------------------------------------------
>Node20_45_2e-06_dist0.01
------------------------------------------------------------------------------------------------------------------------------------------------------------------------------------------------------------MMRFNIDD-FVPPEGGT----N--KISIPFEYYRIRKV-------KVEFWP-----CSPITQG--------DRGVGTTAV------I----------LDD-------------NFVPKA----------------TAQT---YDPYV---------------TTPPAIQSP-----------------NPS--PTTP---VTS--------------HP---N-----L-----FLTPLL---------ITSN-----------------------------------------------QITK-----GISFG----------------------------------------------------------------------------
>Node20_45_2e-06_dist0.02
------------------------------------------------------------------------------------------------------------------------------------------------------------------------------------------------------------MMRFNIDD-FVPPEGGT----N--KISIPFEYYRIRKV-------KVEFWP-----CKPITQG--------DRGVGTTAI------I----------LDD-------------QFVPKA----------------TAQT---YDPYV---------------TTPPAIQSP-----------------NPS--PTTP---VTS--------------HP---N-----V-----FLTPLL---------ITAN-----------------------------------------------QITK-----GISFG----------------------------------------------------------------------------
>Node20_46_2e-06_dist0.0
------------------------------------------------------------------------------------------------------------------------------------------------------------------------------------------------------------MMRFNIDD-FVPPEGGT----N--KISIPFEYYRIRKV-------KVEFWP-----CSPITQG--------DRGVGTTAV------I----------LDD-------------NFVPKA----------------TAQT---YDPYV---------------TTPPAIQSP-----------------NPS--PTTP---VTS--------------HP---N-----L-----FLTPLL---------ITSN-----------------------------------------------QITK-----GISFG----------------------------------------------------------------------------
>Node20_46_2e-06_dist0.01
------------------------------------------------------------------------------------------------------------------------------------------------------------------------------------------------------------MMRFNIDD-FVPPEGGT----N--KISIPFEYYRIRKV-------KVEFWP-----CSPITQG--------DRGVGTTAV------I----------LDD-------------NFVPKA----------------TAQT---YDPYV---------------TTPPAIQSP-----------------NPS--PTTP---VTS--------------HP---N-----L-----FLTPLL---------ITSN-----------------------------------------------QITK-----GISFG----------------------------------------------------------------------------
>Node20_46_2e-06_dist0.02
------------------------------------------------------------------------------------------------------------------------------------------------------------------------------------------------------------MMRFNIDD-FVPPEGGT----N--KISIPFEYYRIRKV-------KVEFWP-----CSPITQG--------DRGVGTTAV------I----------LDD-------------NFVPKA----------------TAQT---YDPYV---------------TTPPAIQSP-----------------NPS--PTTP---VTS--------------HP---N-----L-----FLTPLF---------ITSN-----------------------------------------------QITK-----GISFG----------------------------------------------------------------------------
>Node20_47_2e-06_dist0.0
------------------------------------------------------------------------------------------------------------------------------------------------------------------------------------------------------------MMRFNIDD-FVPPEGGT----N--KISIPFEYYRIRKV-------KVEFWP-----CSPITQG--------DRGVGTTAV------I----------LDD-------------NFVPKA----------------TAQT---YDPYV---------------TTPPAIQSP-----------------NPS--PTTP---VTS--------------HP---N-----L-----FLTPLL---------ITSN-----------------------------------------------QITK-----GISFG----------------------------------------------------------------------------
>Node20_47_2e-06_dist0.01
------------------------------------------------------------------------------------------------------------------------------------------------------------------------------------------------------------MMRFNIDD-FVPPEGGT----N--KISIPFEYYRLRKV-------KVEFWP-----CSPITQG--------DRGVGTTAV------I----------LDD-------------NFVPKA----------------TAQT---YDPYV---------------TTPPAIQSP-----------------NPS--PTTP---VTT--------------HP---N-----L-----FLTPLL---------ITSN-----------------------------------------------QITK-----GISFG----------------------------------------------------------------------------
>Node20_47_2e-06_dist0.02
------------------------------------------------------------------------------------------------------------------------------------------------------------------------------------------------------------MVRFNIDD-FVPPEGGT----N--KISIPFEYYRIRKV-------KVEFHP-----CSPITQG--------DQGVGTTAV------I----------LDD-------------NFVPKA----------------TAQT---YDPYV---------------TTPPAIQSP-----------------NPS--PTTP---VTS--------------HP---N-----L-----FLTPLL---------ITSN-----------------------------------------------KITK-----GISFG----------------------------------------------------------------------------
>Node20_48_2e-06_dist0.0
------------------------------------------------------------------------------------------------------------------------------------------------------------------------------------------------------------MMRFNIDD-FVPPEGGT----N--KISIPFEYYRIRKV-------KVEFWP-----CSPITQG--------DRGVGTTAV------I----------LDD-------------NFVPKA----------------TAQT---YDPYV---------------TTPPAIQSP-----------------NPS--PTTP---VTS--------------HP---N-----L-----FLTPLL---------ITSN-----------------------------------------------QITK-----GISFG----------------------------------------------------------------------------
>Node20_48_2e-06_dist0.01
------------------------------------------------------------------------------------------------------------------------------------------------------------------------------------------------------------MMRFNIDD-FVPPEGGT----N--KISIPFEYYRIRKV-------KVEFWP-----CSPITQG--------DRGVGTTAV------I----------LDD-------------NFVPRA----------------TAQT---YDPYV---------------TTPPAIQSP-----------------NPS--PTTP---VTS--------------HP---N-----L-----FLTPLL---------ITSN-----------------------------------------------QITK-----GISFG----------------------------------------------------------------------------
>Node20_48_2e-06_dist0.02
------------------------------------------------------------------------------------------------------------------------------------------------------------------------------------------------------------MMRFNIDD-FVPPEGGT----N--KISIPFEYYRIRKV-------KVEFWP-----CSPITQG--------DRGVGTTAV------I----------LDD-------------NFVPKA----------------TAQT---YDPYV---------------TTPPAIQSP-----------------NPS--PTTP---VTS--------------HP---N-----L-----FFTPLL---------ITSN-----------------------------------------------QITK-----GISFG----------------------------------------------------------------------------
>Node20_49_2e-06_dist0.0
------------------------------------------------------------------------------------------------------------------------------------------------------------------------------------------------------------MMRFNIDD-FVPPEGGT----N--KISIPFEYYRIRKV-------KVEFWP-----CSPITQG--------DRGVGTTAV------I----------LDD-------------NFVPKA----------------TAQT---YDPYV---------------TTPPAIQSP-----------------NPS--PTTP---VTS--------------HP---N-----L-----FLTPLL---------ITSN-----------------------------------------------QITK-----GISFG----------------------------------------------------------------------------
>Node20_49_2e-06_dist0.01
------------------------------------------------------------------------------------------------------------------------------------------------------------------------------------------------------------MMRFNIDD-YVPPEGGT----N--KISIPFEYYRIRKV-------KVEFWP-----CSPITQG--------DRGVGTTAV------I----------LDD-------------NFVPKA----------------TAQT---YDPYV---------------TTPPAIQSP-----------------NPS--PTTP---VTS--------------HP---N-----L-----FLTPLL---------ITSN-----------------------------------------------QITK-----GISFG----------------------------------------------------------------------------
>Node20_49_2e-06_dist0.02
------------------------------------------------------------------------------------------------------------------------------------------------------------------------------------------------------------MMRFNIDS-FVPPEGGT----N--KISIPFEYYRIRAV-------KVEFWP-----NSPITQG--------DRGVGTTAV------I----------LDD-------------NFVPKA----------------TAHT---YDPYV---------------TTPPAIQSP-----------------NPS--PTTP---VTS--------------HP---N-----L-----FLTPLL---------ITSN-----------------------------------------------QITK-----GISFG----------------------------------------------------------------------------
>Node20_50_2e-06_dist0.0
------------------------------------------------------------------------------------------------------------------------------------------------------------------------------------------------------------MMRFNIDD-FVPPEGGT----N--KISIPFEYYRIRKV-------KVEFWP-----CSPITQG--------DRGVGTTAV------I----------LDD-------------NFVPKA----------------TAQT---YDPYV---------------TTPPAIQSP-----------------NPS--PTTP---VTS--------------HP---N-----L-----FLTPLL---------ITSN-----------------------------------------------QITK-----GISFG----------------------------------------------------------------------------
>Node20_50_2e-06_dist0.01
------------------------------------------------------------------------------------------------------------------------------------------------------------------------------------------------------------MMRFNMDD-FVPPEGGT----N--KISIPFEYRRHRKV-------KVEFWP-----CSPITQG--------DRGVGTTAV------I----------LDD-------------QFVPKA----------------TAQT---YDPYV---------------TTPPAIQSP-----------------NPS--PTTP---VTS--------------HP---N-----L-----FLTPLL---------ITSN-----------------------------------------------QITK-----SISFG----------------------------------------------------------------------------
>Node20_50_2e-06_dist0.02
------------------------------------------------------------------------------------------------------------------------------------------------------------------------------------------------------------MMRFNIDD-FVPPEGGT----N--KISIPFEYYRIRKV-------KVEFWP-----CSPITQG--------DQGVGTTAV------I----------IDD-------------NFVPKA----------------TAQT---YDPYV---------------TTPPAIQSP-----------------NPS--PTTP---VTS--------------HP---N-----L-----FLTPLL---------ITSN-----------------------------------------------QITK-----GISFG----------------------------------------------------------------------------
>Node20_51_2e-06_dist0.0
------------------------------------------------------------------------------------------------------------------------------------------------------------------------------------------------------------MMRFNIDD-FVPPEGGT----N--KISIPFEYYRIRKV-------KVEFWP-----CSPITQG--------DRGVGTTAV------I----------LDD-------------NFVPKA----------------TAQT---YDPYV---------------TTPPAIQSP-----------------NPS--PTTP---VTS--------------HP---N-----L-----FLTPLL---------ITSN-----------------------------------------------QITK-----GISFG----------------------------------------------------------------------------
>Node20_51_2e-06_dist0.01
------------------------------------------------------------------------------------------------------------------------------------------------------------------------------------------------------------MMRFNIDD-FVPPEGGT----N--KISIPFEYYRIRKV-------KVEFWP-----CSPITQG--------DRGVGTTAV------I----------LDD-------------NFVPKA----------------TAQT---YDPYV---------------TTPPAIQSP-----------------NPS--PTTP---VTS--------------HP---N-----L-----FLTPLL---------ITSN-----------------------------------------------QITK-----GISFG----------------------------------------------------------------------------
>Node20_51_2e-06_dist0.02
------------------------------------------------------------------------------------------------------------------------------------------------------------------------------------------------------------MMRFNIDD-FVPPEGGT----N--KISIPFEYYRIRKV-------KVEFWP-----CSPIHQG--------DRGVGTTAV------I----------LDD-------------NFVPKA----------------TAQT---YDPYV---------------TTPPAIQSP-----------------NPS--PTTP---VTS--------------HP---N-----L-----FLTPLL---------ITSN-----------------------------------------------QITN-----GISFG----------------------------------------------------------------------------
>Node20_52_2e-06_dist0.0
------------------------------------------------------------------------------------------------------------------------------------------------------------------------------------------------------------MMRFNIDD-FVPPEGGT----N--KISIPFEYYRIRKV-------KVEFWP-----CSPITQG--------DRGVGTTAV------I----------LDD-------------NFVPKA----------------TAQT---YDPYV---------------TTPPAIQSP-----------------NPS--PTTP---VTS--------------HP---N-----L-----FLTPLL---------ITSN-----------------------------------------------QITK-----GISFG----------------------------------------------------------------------------
>Node20_52_2e-06_dist0.01
------------------------------------------------------------------------------------------------------------------------------------------------------------------------------------------------------------MMRFNIDD-FVPPEGGT----N--KISIPFEYYRIRKV-------KVEFWP-----CSPITQG--------DRDVGTTAV------I----------LDD-------------NFVPKA----------------TAQT---YDPYV---------------TTPPAIQSP-----------------NPS--PTTP---VTS--------------HP---N-----L-----FLTPLL---------ITSN-----------------------------------------------QITK-----GISFG----------------------------------------------------------------------------
>Node20_52_2e-06_dist0.02
------------------------------------------------------------------------------------------------------------------------------------------------------------------------------------------------------------MMRFNIDD-FVPPEGGT----N--KISIPFEYYRIRKI-------KVEFWP-----CSPITQG--------DRGVGTTAV------I----------LDD-------------NFVPKA----------------TAQT---YDPYV---------------TTPPAIQSP-----------------NPS--PTTP---VTS--------------HP---N-----L-----FLTPLL---------ITSN-----------------------------------------------QITK-----GISFG----------------------------------------------------------------------------
>Node20_53_2e-06_dist0.0
------------------------------------------------------------------------------------------------------------------------------------------------------------------------------------------------------------MMRFNIDD-FVPPEGGT----N--KISIPFEYYRIRKV-------KVEFWP-----CSPITQG--------DRGVGTTAV------I----------LDD-------------NFVPKA----------------TAQT---YDPYV---------------TTPPAIQSP-----------------NPS--PTTP---VTS--------------HP---N-----L-----FLTPLL---------ITSN-----------------------------------------------QITK-----GISFG----------------------------------------------------------------------------
>Node20_53_2e-06_dist0.01
------------------------------------------------------------------------------------------------------------------------------------------------------------------------------------------------------------MMRFNIDD-FVPPEGGT----N--KISIPFEYYRIRKV-------KVEFWP-----CSPITQG--------DRGVGTTAI------I----------LDD-------------NFVPKA----------------TAQT---YDPYV---------------TTPPAIQSP-----------------NPS--PTTP---VTS--------------HP---N-----L-----FLTPLL---------ITSN-----------------------------------------------QITK-----GISFG----------------------------------------------------------------------------
>Node20_53_2e-06_dist0.02
------------------------------------------------------------------------------------------------------------------------------------------------------------------------------------------------------------MMRFNIDD-FVPPEGGT----N--KISIPFEYYRIRKV-------KVEFWP-----CSPITNG--------DRGVGTTAV------I----------LDD-------------NFVPKA----------------TATT---YDPYV---------------TTPPAIQNP-----------------NPA--PTTP---VTS--------------HP---N-----I-----FLTPLL---------ITSN-----------------------------------------------QITK-----GISFG----------------------------------------------------------------------------
>Node20_54_2e-06_dist0.0
------------------------------------------------------------------------------------------------------------------------------------------------------------------------------------------------------------MMRFNIDD-FVPPEGGT----N--KISIPFEYYRIRKV-------KVEFWP-----CSPITQG--------DRGVGTTAV------I----------LDD-------------NFVPKA----------------TAQT---YDPYV---------------TTPPAIQSP-----------------NPS--PTTP---VTS--------------HP---N-----L-----FLTPLL---------ITSN-----------------------------------------------QITK-----GISFG----------------------------------------------------------------------------
>Node20_54_2e-06_dist0.01
------------------------------------------------------------------------------------------------------------------------------------------------------------------------------------------------------------MMRFNIDD-FVPPEGGT----N--KISIPFEYYRIRKV-------QVEFWP-----CSPITQG--------DRGVGTTAV------I----------LDD-------------NFVPQA----------------TAQT---YDPYV---------------TTPPAIQSP-----------------NPS--PTTP---VTS--------------HP---N-----L-----FLTPLL---------ITSN-----------------------------------------------QITK-----GISFG----------------------------------------------------------------------------
>Node20_54_2e-06_dist0.02
------------------------------------------------------------------------------------------------------------------------------------------------------------------------------------------------------------MMRFNIDD-FVPPEGAT----N--KLSIPFEYYRIRKV-------KVEFWP-----CSPITQG--------DRGVGTTAV------I----------LDD-------------NFVPKA----------------TAQT---YDPYV---------------TTPPAIQSP-----------------NPS--PTTP---VTS--------------HP---N-----L-----FLTPLL---------ITSN-----------------------------------------------QITK-----GISFG----------------------------------------------------------------------------
>Node20_55_2e-06_dist0.0
------------------------------------------------------------------------------------------------------------------------------------------------------------------------------------------------------------MMRFNIDD-FVPPEGGT----N--KISIPFEYYRIRKV-------KVEFWP-----CSPITQG--------DRGVGTTAV------I----------LDD-------------NFVPKA----------------TAQT---YDPYV---------------TTPPAIQSP-----------------NPS--PTTP---VTS--------------HP---N-----L-----FLTPLL---------ITSN-----------------------------------------------QITK-----GISFG----------------------------------------------------------------------------
>Node20_55_2e-06_dist0.01
------------------------------------------------------------------------------------------------------------------------------------------------------------------------------------------------------------MMRFNIDD-FVPPEGGT----N--KISIPFEYYRIRKV-------KVEFWP-----CSPITQG--------DRGVGTTAV------I----------LDD-------------NFVPKA----------------TAQE---YDPYV---------------TTPPAIQSP-----------------NPS--PTTP---VTS--------------HP---N-----L-----FLTPLL---------ITSN-----------------------------------------------QITK-----GISFG----------------------------------------------------------------------------
>Node20_55_2e-06_dist0.02
------------------------------------------------------------------------------------------------------------------------------------------------------------------------------------------------------------MMRFNIDD-FVPPEGGT----N--KISIPFEYYRIRKV-------KVEFWP-----CSPITQG--------DRGVGTTAV------L----------LDD-------------NFVPKA----------------TAQT---YDPYV---------------TTPPAIQSP-----------------NPS--PTTP---VTS--------------HP---N-----L-----FLTPLL---------ITSN-----------------------------------------------QITK-----GITFG----------------------------------------------------------------------------
>Node20_56_2e-06_dist0.0
------------------------------------------------------------------------------------------------------------------------------------------------------------------------------------------------------------MMRFNIDD-FVPPEGGT----N--KISIPFEYYRIRKV-------KVEFWP-----CSPITQG--------DRGVGTTAV------I----------LDD-------------NFVPKA----------------TAQT---YDPYV---------------TTPPAIQSP-----------------NPS--PTTP---VTS--------------HP---N-----L-----FLTPLL---------ITSN-----------------------------------------------QITK-----GISFG----------------------------------------------------------------------------
>Node20_56_2e-06_dist0.01
------------------------------------------------------------------------------------------------------------------------------------------------------------------------------------------------------------MMRFNIDD-FVPPEGGT----N--KISIPFEYYRIRKV-------KVEFWP-----CSPITQG--------DRGVGTTAV------I----------LDD-------------NFVPKA----------------TAQT---YDPYV---------------TTSPAIQSP-----------------NPS--PTTP---VTS--------------HP---N-----L-----FLTPLL---------ITSN-----------------------------------------------QITK-----GISFG----------------------------------------------------------------------------
>Node20_56_2e-06_dist0.02
------------------------------------------------------------------------------------------------------------------------------------------------------------------------------------------------------------MMRFNIDD-FVPPEGGT----N--RISIPFEYYRIRKV-------KVEFWP-----CSPITQG--------DRGVGTTAV------I----------LDD-------------NFVPKA----------------TAQT---YDPYA---------------TTPPAIQSP-----------------NPS--PTTP---VTS--------------HP---N-----L-----FLTPLL---------ITSN-----------------------------------------------LITK-----GISFG----------------------------------------------------------------------------
>Node20_57_2e-06_dist0.0
------------------------------------------------------------------------------------------------------------------------------------------------------------------------------------------------------------MMRFNIDD-FVPPEGGT----N--KISIPFEYYRIRKV-------KVEFWP-----CSPITQG--------DRGVGTTAV------I----------LDD-------------NFVPKA----------------TAQT---YDPYV---------------TTPPAIQSP-----------------NPS--PTTP---VTS--------------HP---N-----L-----FLTPLL---------ITSN-----------------------------------------------QITK-----GISFG----------------------------------------------------------------------------
>Node20_57_2e-06_dist0.01
------------------------------------------------------------------------------------------------------------------------------------------------------------------------------------------------------------MMRFNIDD-FVPPEGGT----N--KISIPFEYYRIRKV-------KVEFWP-----CSPITQG--------DRGVGTTAV------I----------LDD-------------NFVPKA----------------TAQT---YDPYV---------------TTPPAIQSP-----------------NPS--PQTP---VTS--------------HP---N-----L-----FLSPLL---------ITSN-----------------------------------------------QITK-----GISFG----------------------------------------------------------------------------
>Node20_57_2e-06_dist0.02
------------------------------------------------------------------------------------------------------------------------------------------------------------------------------------------------------------MMRFNIDD-FVPPEGGT----N--KVSIPFEYYRIRKV-------KVEFWP-----CSPITQG--------DRGVGTTAV------I----------LDD-------------NFVPKA----------------TAQT---YDPYV---------------TTPPAIQSP-----------------NPT--PTTP---VTS--------------HP---N-----L-----FLTPLL---------ITSN-----------------------------------------------QITK-----GISFG----------------------------------------------------------------------------
>Node20_58_2e-06_dist0.0
------------------------------------------------------------------------------------------------------------------------------------------------------------------------------------------------------------MMRFNIDD-FVPPEGGT----N--KISIPFEYYRIRKV-------KVEFWP-----CSPITQG--------DRGVGTTAV------I----------LDD-------------NFVPKA----------------TAQT---YDPYV---------------TTPPAIQSP-----------------NPS--PTTP---VTS--------------HP---N-----L-----FLTPLL---------ITSN-----------------------------------------------QITK-----GISFG----------------------------------------------------------------------------
>Node20_58_2e-06_dist0.01
------------------------------------------------------------------------------------------------------------------------------------------------------------------------------------------------------------MMRFNIDD-FVPPEGGT----N--KISIPFEHYRIRKV-------KVEFWP-----CSPITQG--------DRGVGTTAV------I----------LDD-------------NFVPKA----------------TAQT---YDPYV---------------TTPPAIQSP-----------------NPS--PTTP---VTS--------------HP---N-----L-----FLTPLL---------ITSN-----------------------------------------------QITK-----GISFG----------------------------------------------------------------------------
>Node20_58_2e-06_dist0.02
------------------------------------------------------------------------------------------------------------------------------------------------------------------------------------------------------------MMRFNIDD-FVPPEGGT----N--KITIPFEYYRIRKV-------KVEFWP-----CSPITQG--------DRGVGTTAV------I----------LDD-------------NFVPKA----------------TAQT---YDPYV---------------TTPPAIQSP-----------------NPS--PTTP---VTS--------------HP---N-----L-----FLTPLL---------ITSN-----------------------------------------------QITK-----GISFG----------------------------------------------------------------------------
>Node20_59_2e-06_dist0.0
------------------------------------------------------------------------------------------------------------------------------------------------------------------------------------------------------------MMRFNIDD-FVPPEGGT----N--KISIPFEYYRIRKV-------KVEFWP-----CSPITQG--------DRGVGTTAV------I----------LDD-------------NFVPKA----------------TAQT---YDPYV---------------TTPPAIQSP-----------------NPS--PTTP---VTS--------------HP---N-----L-----FLTPLL---------ITSN-----------------------------------------------QITK-----GISFG----------------------------------------------------------------------------
>Node20_59_2e-06_dist0.01
------------------------------------------------------------------------------------------------------------------------------------------------------------------------------------------------------------MMRFNIDD-FVPPEGGT----N--KISIPFEYYRIRKV-------KVEFWP-----CSPITQG--------DRGVGTTAV------I----------LDD-------------NFVPKA----------------TAQT---YDPYV---------------TTPPAIQSP-----------------NPS--PTTP---VTS--------------HP---N-----L-----FLTPLL---------ITSN-----------------------------------------------QITK-----GISFG----------------------------------------------------------------------------
>Node20_59_2e-06_dist0.02
------------------------------------------------------------------------------------------------------------------------------------------------------------------------------------------------------------MMRFNIDD-FVPPEGGT----N--KISIPFEYYRIRKV-------KVEFWP-----CSPITQG--------DRGVGTTAV------I----------LDD-------------NFVPKA----------------TAQT---YDPYV---------------TTPPKIQSP-----------------NTS--PTTP---VTS--------------HP---N-----L-----FLTPLL---------ITSN-----------------------------------------------QITK-----GISFG----------------------------------------------------------------------------
>Node20_60_2e-06_dist0.0
------------------------------------------------------------------------------------------------------------------------------------------------------------------------------------------------------------MMRFNIDD-FVPPEGGT----N--KISIPFEYYRIRKV-------KVEFWP-----CSPITQG--------DRGVGTTAV------I----------LDD-------------NFVPKA----------------TAQT---YDPYV---------------TTPPAIQSP-----------------NPS--PTTP---VTS--------------HP---N-----L-----FLTPLL---------ITSN-----------------------------------------------QITK-----GISFG----------------------------------------------------------------------------
>Node20_60_2e-06_dist0.01
------------------------------------------------------------------------------------------------------------------------------------------------------------------------------------------------------------MMRFNIDD-FVPPEGGT----N--KISIPFEYYRIRKV-------KVEFWP-----CSPITQG--------DRGVGTTAV------I----------LDD-------------NFVPKA----------------TAQT---YDPYV---------------TTPPAIQSP-----------------NPS--PTTP---VTS--------------HP---N-----L-----FLTPLL---------ITSN-----------------------------------------------QITK-----GISFG----------------------------------------------------------------------------
>Node20_60_2e-06_dist0.02
------------------------------------------------------------------------------------------------------------------------------------------------------------------------------------------------------------MMRFNIDD-FVPPEGGT----N--KISIPFEYYRIRKV-------KVEFWP-----CSPITQG--------DRGVGTTAV------I----------LDD-------------NFVPKA----------------TAQT---YDPYV---------------TTPPAIQSP-----------------NPS--PTTP---VTS--------------HP---N-----L-----FLTPLL---------ITAN-----------------------------------------------QITK-----GISFG----------------------------------------------------------------------------
>Node20_61_2e-06_dist0.0
------------------------------------------------------------------------------------------------------------------------------------------------------------------------------------------------------------MMRFNIDD-FVPPEGGT----N--KISIPFEYYRIRKV-------KVEFWP-----CSPITQG--------DRGVGTTAV------I----------LDD-------------NFVPKA----------------TAQT---YDPYV---------------TTPPAIQSP-----------------NPS--PTTP---VTS--------------HP---N-----L-----FLTPLL---------ITSN-----------------------------------------------QITK-----GISFG----------------------------------------------------------------------------
>Node20_61_2e-06_dist0.01
------------------------------------------------------------------------------------------------------------------------------------------------------------------------------------------------------------MMRFNIDD-FVPPEGGT----N--KISIPFEYYRIRKV-------KAEFWP-----CSPITQG--------DRGVGTTAV------I----------LDD-------------NFVPKA----------------TAQT---YDPYV---------------TTPPAIQSP-----------------NPS--PTTP---VTS--------------HP---N-----L-----FLTPLL---------ITSN-----------------------------------------------QITK-----GISFG----------------------------------------------------------------------------
>Node20_61_2e-06_dist0.02
------------------------------------------------------------------------------------------------------------------------------------------------------------------------------------------------------------MMRFNIDD-FVPPEGGT----N--KISIPFEYYRIRKV-------KVEFWP-----CAPITQG--------DRGVGTTAV------I----------LDD-------------NFVPKA----------------TAQT---YDPYV---------------TTPPAIQSP-----------------NPS--PTTP---VTS--------------HP---N-----L-----FLTPLL---------ITSN-----------------------------------------------QITK-----GISFG----------------------------------------------------------------------------
>Node20_62_2e-06_dist0.0
------------------------------------------------------------------------------------------------------------------------------------------------------------------------------------------------------------MMRFNIDD-FVPPEGGT----N--KISIPFEYYRIRKV-------KVEFWP-----CSPITQG--------DRGVGTTAV------I----------LDD-------------NFVPKA----------------TAQT---YDPYV---------------TTPPAIQSP-----------------NPS--PTTP---VTS--------------HP---N-----L-----FLTPLL---------ITSN-----------------------------------------------QITK-----GISFG----------------------------------------------------------------------------
>Node20_62_2e-06_dist0.01
------------------------------------------------------------------------------------------------------------------------------------------------------------------------------------------------------------MMRFNIDD-FVPPHGGT----N--KISIPFEYYRIRKV-------KVEFWP-----CSPITQG--------DRGVGTTAV------I----------LDD-------------NFVPKA----------------TAQT---YDPYV---------------TTPPAIQSP-----------------NPS--PTTP---VTS--------------HP---N-----L-----FLTPLL---------ITSN-----------------------------------------------QITK-----GISFG----------------------------------------------------------------------------
>Node20_62_2e-06_dist0.02
------------------------------------------------------------------------------------------------------------------------------------------------------------------------------------------------------------MMRFNIDD-FVPPEGGT----N--KISIPFEYYRIRKV-------KVEFWP-----CSPITQG--------DRGVGTTAV------I----------LDD-------------NFVPKA----------------TAQT---YDPYV---------------TTPPAIQSP-----------------NPS--PTTP---VTS--------------HP---N-----L-----FLTPLL---------ITSN-----------------------------------------------QITK-----GISFG----------------------------------------------------------------------------
>Node20_63_2e-06_dist0.0
------------------------------------------------------------------------------------------------------------------------------------------------------------------------------------------------------------MMRFNIDD-FVPPEGGT----N--KISIPFEYYRIRKV-------KVEFWP-----CSPITQG--------DRGVGTTAV------I----------LDD-------------NFVPKA----------------TAQT---YDPYV---------------TTPPAIQSP-----------------NPS--PTTP---VTS--------------HP---N-----L-----FLTPLL---------ITSN-----------------------------------------------QITK-----GISFG----------------------------------------------------------------------------
>Node20_63_2e-06_dist0.01
------------------------------------------------------------------------------------------------------------------------------------------------------------------------------------------------------------MMRFNIDD-FVPPEGGT----N--KISIPFEYYRIRKV-------KVEFWP-----CSPITQG--------DRGVGTTAV------I----------LDD-------------NFVPKA----------------TAQT---YDPYV---------------TTPPAIQSP-----------------NPS--PTTP---VTS--------------HP---N-----L-----FLTPLL---------ITSN-----------------------------------------------QITK-----GLSFG----------------------------------------------------------------------------
>Node20_63_2e-06_dist0.02
------------------------------------------------------------------------------------------------------------------------------------------------------------------------------------------------------------MMRFNIDD-FVPPEGGT----N--KISIPFEYYRIRKV-------KVEFWP-----CSPITQG--------DRGVGTTAV------I----------LDD-------------NFVPKA----------------TAQT---YDPYV---------------TTPPAIQSP-----------------NPS--PTTP---VTS--------------HP---N-----L-----FLTPLL---------ITSN-----------------------------------------------QITK-----GISFG----------------------------------------------------------------------------
>Node20_64_2e-06_dist0.0
------------------------------------------------------------------------------------------------------------------------------------------------------------------------------------------------------------MMRFNIDD-FVPPEGGT----N--KISIPFEYYRIRKV-------KVEFWP-----CSPITQG--------DRGVGTTAV------I----------LDD-------------NFVPKA----------------TAQT---YDPYV---------------TTPPAIQSP-----------------NPS--PTTP---VTS--------------HP---N-----L-----FLTPLL---------ITSN-----------------------------------------------QITK-----GISFG----------------------------------------------------------------------------
>Node20_64_2e-06_dist0.01
------------------------------------------------------------------------------------------------------------------------------------------------------------------------------------------------------------MMRFNIDD-FVPPEGGT----N--KISIPFEYYRIRKV-------KVEFWP-----CSPITQG--------DRGVGTTAV------I----------LDD-------------NFVPKA----------------TAQT---YDPYV---------------TTPPAIQSP-----------------NPS--PTTP---VTS--------------HP---N-----L-----FLTPLL---------ITSN-----------------------------------------------QITK-----GISFG----------------------------------------------------------------------------
>Node20_64_2e-06_dist0.02
------------------------------------------------------------------------------------------------------------------------------------------------------------------------------------------------------------FMRFNIDD-FVPPEGGT----N--KISIPFEYYRIRKV-------KVEFWP-----CSPITQG--------DRGVGTTAV------I----------LDD-------------NFVPKA----------------TAQT---YDPYV---------------TTPPAIQSP-----------------NPS--PTTP---VTS--------------QP---N-----L-----FLTPLL---------ITSN-----------------------------------------------QITK-----GISFG----------------------------------------------------------------------------
>Node20_65_2e-06_dist0.0
------------------------------------------------------------------------------------------------------------------------------------------------------------------------------------------------------------MMRFNIDD-FVPPEGGT----N--KISIPFEYYRIRKV-------KVEFWP-----CSPITQG--------DRGVGTTAV------I----------LDD-------------NFVPKA----------------TAQT---YDPYV---------------TTPPAIQSP-----------------NPS--PTTP---VTS--------------HP---N-----L-----FLTPLL---------ITSN-----------------------------------------------QITK-----GISFG----------------------------------------------------------------------------
>Node20_65_2e-06_dist0.01
------------------------------------------------------------------------------------------------------------------------------------------------------------------------------------------------------------MMRFNIDD-FVPPEGGT----N--KISIQFEYYRIRKV-------KVEFWP-----CSPITQG--------DRGVGTTAV------I----------LDD-------------NFVPKM----------------TAQT---YDPYV---------------TTPPAIQSP-----------------NPS--PTTP---VTS--------------HP---N-----L-----FLTPLL---------ITSN-----------------------------------------------QITK-----GISFG----------------------------------------------------------------------------
>Node20_65_2e-06_dist0.02
------------------------------------------------------------------------------------------------------------------------------------------------------------------------------------------------------------MMRFNIDD-FVPPEGGT----N--KISIPFEYYRIRKV-------KVEFWP-----CSPITQG--------DRGVGTTAV------I----------LDD-------------NFVPKA----------------TAQT---YDPYV---------------TTPPAIQSP-----------------NPS--PTTP---VTS--------------HP---N-----L-----FLTPLL---------ITSN-----------------------------------------------QITK-----GISFG----------------------------------------------------------------------------
>Node20_66_2e-06_dist0.0
------------------------------------------------------------------------------------------------------------------------------------------------------------------------------------------------------------MMRFNIDD-FVPPEGGT----N--KISIPFEYYRIRKV-------KVEFWP-----CSPITQG--------DRGVGTTAV------I----------LDD-------------NFVPKA----------------TAQT---YDPYV---------------TTPPAIQSP-----------------NPS--PTTP---VTS--------------HP---N-----L-----FLTPLL---------ITSN-----------------------------------------------QITK-----GISFG----------------------------------------------------------------------------
>Node20_66_2e-06_dist0.01
------------------------------------------------------------------------------------------------------------------------------------------------------------------------------------------------------------MMRFNIDD-FVPPEGGT----N--KISIPFEYYRIRKV-------KVEFWP-----CSPITQG--------DRGVGTTAV------I----------LDD-------------NFVPKA----------------TART---YDPYV---------------TTPPAIQSP-----------------NPP--PTTP---VTS--------------HP---N-----L-----FLTPLI---------ITSN-----------------------------------------------QITK-----GISFG----------------------------------------------------------------------------
>Node20_66_2e-06_dist0.02
------------------------------------------------------------------------------------------------------------------------------------------------------------------------------------------------------------MMRFNIDD-FVPPEGGT----N--KISIPFEYYRIRKV-------KVEFWP-----CSPITQG--------DRGVGTTAV------I----------LDD-------------NFVNKA----------------TAQT---YDPYV---------------TTPPAIQSP-----------------NPS--PTTP---VTS--------------HP---N-----L-----FLTPLL---------ITSN-----------------------------------------------QITK-----GISFG----------------------------------------------------------------------------
>Node20_67_2e-06_dist0.0
------------------------------------------------------------------------------------------------------------------------------------------------------------------------------------------------------------MMRFNIDD-FVPPEGGT----N--KISIPFEYYRIRKV-------KVEFWP-----CSPITQG--------DRGVGTTAV------I----------LDD-------------NFVPKA----------------TAQT---YDPYV---------------TTPPAIQSP-----------------NPS--PTTP---VTS--------------HP---N-----L-----FLTPLL---------ITSN-----------------------------------------------QITK-----GISFG----------------------------------------------------------------------------
>Node20_67_2e-06_dist0.01
------------------------------------------------------------------------------------------------------------------------------------------------------------------------------------------------------------MMRFNIDD-FVPPEGGT----N--KISIPFEYYRIRKV-------KVEFWP-----CSPITQG--------DRGVGTTAV------I----------LDD-------------NFVPKA----------------TAQT---YDPYV---------------TTPPAIQSP-----------------NPS--PTTP---VTS--------------HP---N-----L-----FLTPLL---------ITSN-----------------------------------------------QITK-----GISFG----------------------------------------------------------------------------
>Node20_67_2e-06_dist0.02
------------------------------------------------------------------------------------------------------------------------------------------------------------------------------------------------------------MMRFNIDD-FVPPEGGT----N--KISVPFEYYRIRKV-------KVEFWP-----CSPITQG--------DRGVGTTAV------I----------LDD-------------NFVPKA----------------TAQT---YDPYV---------------TTPPAIQSP-----------------NPS--PTTP---VTS--------------HP---N-----L-----FLTPLL---------ITSN-----------------------------------------------QITK-----GISFG----------------------------------------------------------------------------
>Node20_68_2e-06_dist0.0
------------------------------------------------------------------------------------------------------------------------------------------------------------------------------------------------------------MMRFNIDD-FVPPEGGT----N--KISIPFEYYRIRKV-------KVEFWP-----CSPITQG--------DRGVGTTAV------I----------LDD-------------NFVPKA----------------TAQT---YDPYV---------------TTPPAIQSP-----------------NPS--PTTP---VTS--------------HP---N-----L-----FLTPLL---------ITSN-----------------------------------------------QITK-----GISFG----------------------------------------------------------------------------
>Node20_68_2e-06_dist0.01
------------------------------------------------------------------------------------------------------------------------------------------------------------------------------------------------------------MMRFNIDD-FVPPEGGT----N--KISIPFEYYRIRKV-------KVEFWP-----CSPITQG--------DRGVGTTAV------I----------LDD-------------NFVPKA----------------TAQT---YDPYV---------------TTPPAIQSP-----------------NPS--PTTP---VTS--------------HP---N-----L-----FLTPLL---------ITSN-----------------------------------------------QITK-----GISFG----------------------------------------------------------------------------
>Node20_68_2e-06_dist0.02
------------------------------------------------------------------------------------------------------------------------------------------------------------------------------------------------------------MMRFNIDD-FVPPEGGP----N--KISIPFEYYRIKKV-------KVEFWP-----CSPITQG--------DRGVGTTAV------I----------LDD-------------NFVPKA----------------TAQT---YDPYV---------------TTPPAIQSP-----------------NPS--PTTP---VTS--------------HP---N-----L-----FLTPLL---------ITSN-----------------------------------------------QITK-----GISFN----------------------------------------------------------------------------
>Node20_69_2e-06_dist0.0
------------------------------------------------------------------------------------------------------------------------------------------------------------------------------------------------------------MMRFNIDD-FVPPEGGT----N--KISIPFEYYRIRKV-------KVEFWP-----CSPITQG--------DRGVGTTAV------I----------LDD-------------NFVPKA----------------TAQT---YDPYV---------------TTPPAIQSP-----------------NPS--PTTP---VTS--------------HP---N-----L-----FLTPLL---------ITSN-----------------------------------------------QITK-----GISFG----------------------------------------------------------------------------
>Node20_69_2e-06_dist0.01
------------------------------------------------------------------------------------------------------------------------------------------------------------------------------------------------------------MMRFNIDD-FVPPEGGT----N--KLSIPFEYYRIRKV-------KVEFWP-----CSPITQG--------DRGVGTTAV------I----------LDD-------------NFVPKA----------------TAQT---YDPYV---------------TTPPAIQSP-----------------NPS--PTTP---VTS--------------HP---N-----L-----FLTPLL---------ITSN-----------------------------------------------QITK-----GISFG----------------------------------------------------------------------------
>Node20_69_2e-06_dist0.02
------------------------------------------------------------------------------------------------------------------------------------------------------------------------------------------------------------MMRFNIDD-FVPPEGGT----N--KISIPFEYYRIRKV-------KVEFWP-----CSPITQG--------DRGVGTTAV------I----------LDD-------------NFVPKA----------------TGQT---YDPYV---------------TTPPAIQSP-----------------NPS--PTTP---ATS--------------HP---N-----L-----FLTPLL---------ITSN-----------------------------------------------QITK-----GISFG----------------------------------------------------------------------------
>Node20_70_2e-06_dist0.0
------------------------------------------------------------------------------------------------------------------------------------------------------------------------------------------------------------MMRFNIDD-FVPPEGGT----N--KISIPFEYYRIRKV-------KVEFWP-----CSPITQG--------DRGVGTTAV------I----------LDD-------------NFVPKA----------------TAQT---YDPYV---------------TTPPAIQSP-----------------NPS--PTTP---VTS--------------HP---N-----L-----FLTPLL---------ITSN-----------------------------------------------QITK-----GISFG----------------------------------------------------------------------------
>Node20_70_2e-06_dist0.01
------------------------------------------------------------------------------------------------------------------------------------------------------------------------------------------------------------MMRFNIDD-FVPPEGGT----N--KISIPFEYYRIRKV-------KIEFWP-----CSPITQG--------DRGVGTTAV------I----------LDD-------------SFVPKA----------------TAQT---YDPYV---------------TTPPAITSP-----------------NPS--PTTV---VTS--------------HP---N-----L-----FLTPLL---------ITSN-----------------------------------------------QITK-----GISFG----------------------------------------------------------------------------
>Node20_70_2e-06_dist0.02
------------------------------------------------------------------------------------------------------------------------------------------------------------------------------------------------------------MMRFNIDD-FVPPEGGT----N--KITIPFEYYRIRKV-------KVEFWP-----CSPITQG--------DRGVGTTKV------I----------LDD-------------NFVPKA----------------TVQT---YDPYV---------------TTPPAIQSP-----------------NPS--PTTP---VTS--------------HP---N-----L-----FLTPLL---------ITSN-----------------------------------------------QITK-----GISFG----------------------------------------------------------------------------
>Node20_71_2e-06_dist0.0
------------------------------------------------------------------------------------------------------------------------------------------------------------------------------------------------------------MMRFNIDD-FVPPEGGT----N--KISIPFEYYRIRKV-------KVEFWP-----CSPITQG--------DRGVGTTAV------I----------LDD-------------NFVPKA----------------TAQT---YDPYV---------------TTPPAIQSP-----------------NPS--PTTP---VTS--------------HP---N-----L-----FLTPLL---------ITSN-----------------------------------------------QITK-----GISFG----------------------------------------------------------------------------
>Node20_71_2e-06_dist0.01
------------------------------------------------------------------------------------------------------------------------------------------------------------------------------------------------------------MMRFNIDD-FVPPEGGT----N--KITIPFEYYRIRKV-------KVEFWP-----CSPITQG--------DRGVGTTAV------I----------LDD-------------NFVPKA----------------TAQT---YDPYV---------------TTPPAIQSP-----------------NPS--PTTP---VTS--------------HP---N-----L-----FLTPLL---------ITSN-----------------------------------------------QITK-----GISFG----------------------------------------------------------------------------
>Node20_71_2e-06_dist0.02
------------------------------------------------------------------------------------------------------------------------------------------------------------------------------------------------------------MMRFNIDD-FVPPEGGT----N--KISIPFEYYRIRKV-------KVEFWP-----CSPITQG--------DRGVGTTAV------I----------LDD-------------NFVPKA----------------TAQT---YDPYV---------------TTPPAIQSP-----------------NPS--PTTP---VTS--------------HP---N-----L-----FLTPLL---------ITSN-----------------------------------------------QITK-----GISFG----------------------------------------------------------------------------
>Node20_72_2e-06_dist0.0
------------------------------------------------------------------------------------------------------------------------------------------------------------------------------------------------------------MMRFNIDD-FVPPEGGT----N--KISIPFEYYRIRKV-------KVEFWP-----CSPITQG--------DRGVGTTAV------I----------LDD-------------NFVPKA----------------TAQT---YDPYV---------------TTPPAIQSP-----------------NPS--PTTP---VTS--------------HP---N-----L-----FLTPLL---------ITSN-----------------------------------------------QITK-----GISFG----------------------------------------------------------------------------
>Node20_72_2e-06_dist0.01
------------------------------------------------------------------------------------------------------------------------------------------------------------------------------------------------------------QMRFNIDD-FVPPEGGT----N--KISIPFEYYRIRKV-------KVEFWP-----CSPITQG--------DRGVGHTAV------I----------LDD-------------NFVPKA----------------TAQT---YDPYV---------------TTPPAIQSP-----------------NPS--PTTP---VTS--------------HP---N-----L-----FLTPLL---------ITSN-----------------------------------------------QITK-----GISFG----------------------------------------------------------------------------
>Node20_72_2e-06_dist0.02
------------------------------------------------------------------------------------------------------------------------------------------------------------------------------------------------------------MMRFNIDD-FVPPEGGT----N--KISIPFEYYRIRKV-------KVEFWP-----CSPITQG--------DRGVGTTAV------I----------LDD-------------NFVPKT----------------TAQT---YDPYV---------------TTPPAIKSP-----------------NPS--PTTP---VTS--------------HP---N-----L-----FLTPLL---------ITSN-----------------------------------------------QITK-----GISFG----------------------------------------------------------------------------
>Node20_73_2e-06_dist0.0
------------------------------------------------------------------------------------------------------------------------------------------------------------------------------------------------------------MMRFNIDD-FVPPEGGT----N--KISIPFEYYRIRKV-------KVEFWP-----CSPITQG--------DRGVGTTAV------I----------LDD-------------NFVPKA----------------TAQT---YDPYV---------------TTPPAIQSP-----------------NPS--PTTP---VTS--------------HP---N-----L-----FLTPLL---------ITSN-----------------------------------------------QITK-----GISFG----------------------------------------------------------------------------
>Node20_73_2e-06_dist0.01
------------------------------------------------------------------------------------------------------------------------------------------------------------------------------------------------------------MMRFNIDD-FVPPEGGT----N--KISIPFEYYRIRKV-------KVEFWP-----CSPITQG--------DRGVGTTAV------I----------LDD-------------NFVPKA----------------TAQT---YDPYV---------------TTPPAIQSP-----------------NPS--PTTP---VTS--------------HP---N-----L-----FLTPLL---------ITSN-----------------------------------------------QITK-----GISFG----------------------------------------------------------------------------
>Node20_73_2e-06_dist0.02
------------------------------------------------------------------------------------------------------------------------------------------------------------------------------------------------------------MMRFNIDD-FVPPEGGT----N--KISIPFEYYRIRKV-------KVEFWP-----CSPITQG--------DRAVGTTAV------I----------LDE-------------NFVPKA----------------TAQT---YDPYV---------------TTPPAIQSP-----------------NPS--PTTP---VTS--------------HP---N-----L-----FLTPLM---------ITSN-----------------------------------------------QITK-----GISFG----------------------------------------------------------------------------
>Node20_74_2e-06_dist0.0
------------------------------------------------------------------------------------------------------------------------------------------------------------------------------------------------------------MMRFNIDD-FVPPEGGT----N--KISIPFEYYRIRKV-------KVEFWP-----CSPITQG--------DRGVGTTAV------I----------LDD-------------NFVPKA----------------TAQT---YDPYV---------------TTPPAIQSP-----------------NPS--PTTP---VTS--------------HP---N-----L-----FLTPLL---------ITSN-----------------------------------------------QITK-----GISFG----------------------------------------------------------------------------
>Node20_74_2e-06_dist0.01
------------------------------------------------------------------------------------------------------------------------------------------------------------------------------------------------------------MMRFNIDD-FVPPEGGT----N--KISIPFEYYRIRKV-------KVEFWP-----CSPITQG--------DRGVGTTAV------I----------LDD-------------NFVPKA----------------TAQT---YDPYV---------------TTPPAIQSP-----------------NPS--PTTP---VTS--------------HP---N-----L-----FLTPLL---------ITSN-----------------------------------------------QITK-----CIDFG----------------------------------------------------------------------------
>Node20_74_2e-06_dist0.02
------------------------------------------------------------------------------------------------------------------------------------------------------------------------------------------------------------MWRFNIDD-FVPAEGGT----N--KISIPFEYYRIRKV-------KVEFWP-----CSPITQG--------DRGVGTTKV------I----------LDD-------------NFTPKA----------------TAQT---YDPYV---------------TTPPAIQSP-----------------NPS--PTTP---VTS--------------HP---N-----L-----FLTPLL---------LTSN-----------------------------------------------QITK-----GISFG----------------------------------------------------------------------------
>Node20_75_2e-06_dist0.0
------------------------------------------------------------------------------------------------------------------------------------------------------------------------------------------------------------MMRFNIDD-FVPPEGGT----N--KISIPFEYYRIRKV-------KVEFWP-----CSPITQG--------DRGVGTTAV------I----------LDD-------------NFVPKA----------------TAQT---YDPYV---------------TTPPAIQSP-----------------NPS--PTTP---VTS--------------HP---N-----L-----FLTPLL---------ITSN-----------------------------------------------QITK-----GISFG----------------------------------------------------------------------------
>Node20_75_2e-06_dist0.01
------------------------------------------------------------------------------------------------------------------------------------------------------------------------------------------------------------MMRFNIDD-FVPPEGGT----N--KISIPFEYYRIRKV-------KVEFWP-----CSPITQG--------DRGVGTTAV------I----------LDD-------------NFVPKA----------------TAQT---YDPYV---------------TTPPAIQSP-----------------NPS--PTTP---VTS--------------HP---N-----L-----FLTPLL---------ITSN-----------------------------------------------QITK-----GISFG----------------------------------------------------------------------------
>Node20_75_2e-06_dist0.02
------------------------------------------------------------------------------------------------------------------------------------------------------------------------------------------------------------MMRFNIDD-FVPPEGGT----Q--KISIPFEYYRIRKV-------KVEFWP-----CSPITQG--------DRGVGTTAV------I----------LDD-------------NFVPKA----------------TAQT---YDPYV---------------TTPPAIQSP-----------------NPS--PTTP---VTS--------------HP---N-----L-----FLTPLL---------ITSN-----------------------------------------------QITK-----GISFG----------------------------------------------------------------------------
>Node20_76_2e-06_dist0.0
------------------------------------------------------------------------------------------------------------------------------------------------------------------------------------------------------------MMRFNIDD-FVPPEGGT----N--KISIPFEYYRIRKV-------KVEFWP-----CSPITQG--------DRGVGTTAV------I----------LDD-------------NFVPKA----------------TAQT---YDPYV---------------TTPPAIQSP-----------------NPS--PTTP---VTS--------------HP---N-----L-----FLTPLL---------ITSN-----------------------------------------------QITK-----GISFG----------------------------------------------------------------------------
>Node20_76_2e-06_dist0.01
------------------------------------------------------------------------------------------------------------------------------------------------------------------------------------------------------------MMRFNIDD-FVPPEGGT----N--KISIPFEYYRIRKV-------KVEFWP-----CSPITQG--------DRGVGTTAV------I----------LDD-------------NFVPKA----------------TAQT---YDPYV---------------TTPPAIQSP-----------------NPS--PTTP---VTS--------------HP---N-----L-----FLTPLL---------ITSN-----------------------------------------------QITK-----GISFG----------------------------------------------------------------------------
>Node20_76_2e-06_dist0.02
------------------------------------------------------------------------------------------------------------------------------------------------------------------------------------------------------------LMRFTIDD-FVPPEGGT----N--KISIPFEYYRIRKV-------KVEFWP-----CSPITQG--------DRGVGTTAV------I----------LDD-------------NFVPKA----------------TAQT---YDPYV---------------TTPPAIQSP-----------------QPS--PTTP---VTS--------------HP---N-----L-----FLTPLL---------ITSN-----------------------------------------------QITK-----GINFG----------------------------------------------------------------------------
>Node20_77_2e-06_dist0.0
------------------------------------------------------------------------------------------------------------------------------------------------------------------------------------------------------------MMRFNIDD-FVPPEGGT----N--KISIPFEYYRIRKV-------KVEFWP-----CSPITQG--------DRGVGTTAV------I----------LDD-------------NFVPKA----------------TAQT---YDPYV---------------TTPPAIQSP-----------------NPS--PTTP---VTS--------------HP---N-----L-----FLTPLL---------ITSN-----------------------------------------------QITK-----GISFG----------------------------------------------------------------------------
>Node20_77_2e-06_dist0.01
------------------------------------------------------------------------------------------------------------------------------------------------------------------------------------------------------------MMRFNIDD-FVPPEGGT----N--KISIPFEYYRIRKV-------KVEFWP-----CSPITQG--------DRGVGTTAV------I----------LDD-------------NFVPKA----------------TAQT---YDPYV---------------TTPPAIQSP-----------------NPS--PTTP---VTS--------------HP---N-----L-----FLTPLL---------ITSN-----------------------------------------------QITK-----GISFG----------------------------------------------------------------------------
>Node20_77_2e-06_dist0.02
------------------------------------------------------------------------------------------------------------------------------------------------------------------------------------------------------------MMRFNIDD-FVPPEGGT----N--KISIPFEYYRIRKV-------KVEFWP-----CSPITQG--------DRGIGTTAV------I----------LDD-------------NFVPKA----------------TAQT---YDPYV---------------TTPPAIQSP-----------------DPS--PTTP---VTS--------------HP---N-----L-----FLTPLL---------ITSN-----------------------------------------------QITK-----GISFG----------------------------------------------------------------------------
>Node20_78_2e-06_dist0.0
------------------------------------------------------------------------------------------------------------------------------------------------------------------------------------------------------------MMRFNIDD-FVPPEGGT----N--KISIPFEYYRIRKV-------KVEFWP-----CSPITQG--------DRGVGTTAV------I----------LDD-------------NFVPKA----------------TAQT---YDPYV---------------TTPPAIQSP-----------------NPS--PTTP---VTS--------------HP---N-----L-----FLTPLL---------ITSN-----------------------------------------------QITK-----GISFG----------------------------------------------------------------------------
>Node20_78_2e-06_dist0.01
------------------------------------------------------------------------------------------------------------------------------------------------------------------------------------------------------------MMRFNIDD-FVPPEGGT----N--KISIPFEYYRIRKV-------KVEFWP-----CSPITQG--------DRGVGTTAV------I----------LDD-------------NFVPKA----------------TAQT---YDPYV---------------TTPPAIQSP-----------------NPS--PTTP---VTS--------------HP---N-----L-----FLTPLL---------ITSN-----------------------------------------------QITK-----GISFG----------------------------------------------------------------------------
>Node20_78_2e-06_dist0.02
------------------------------------------------------------------------------------------------------------------------------------------------------------------------------------------------------------MMRFNIDD-FVPPEGGA----N--KISIPFEYYRIRKV-------KVEFWP-----CSPITQG--------DRGVGTTAV------I----------LDD-------------NFVPKA----------------TAQT---YDPYV---------------TTPPAIQSP-----------------NPS--PTTP---VTS--------------HP---N-----L-----FLTPLL---------ITSN-----------------------------------------------QITK-----GISFG----------------------------------------------------------------------------
>Node20_79_2e-06_dist0.0
------------------------------------------------------------------------------------------------------------------------------------------------------------------------------------------------------------MMRFNIDD-FVPPEGGT----N--KISIPFEYYRIRKV-------KVEFWP-----CSPITQG--------DRGVGTTAV------I----------LDD-------------NFVPKA----------------TAQT---YDPYV---------------TTPPAIQSP-----------------NPS--PTTP---VTS--------------HP---N-----L-----FLTPLL---------ITSN-----------------------------------------------QITK-----GISFG----------------------------------------------------------------------------
>Node20_79_2e-06_dist0.01
------------------------------------------------------------------------------------------------------------------------------------------------------------------------------------------------------------MMRFNIDD-FVPPEGGT----N--KISIPFEYYRIRKV-------KVEFWP-----CSPITQG--------DRGVGTTAV------I----------LDD-------------NFVPKA----------------TAQT---YDPYV---------------TTPPAIQSP-----------------NPS--PTTP---VTS--------------HP---N-----L-----FLTPLL---------ITSN-----------------------------------------------QITK-----GISFG----------------------------------------------------------------------------
>Node20_79_2e-06_dist0.02
------------------------------------------------------------------------------------------------------------------------------------------------------------------------------------------------------------MMRFNIDD-FVPPEGGT----N--KISIPFEYYRIRKV-------KVEFWP-----CSPITQG--------DRGVGTTAV------I----------LDD-------------NFVPKA----------------TAQT---YDPYV---------------TTPPAIQSP-----------------NPS--PTTP---VTS--------------HP---N-----L-----FLTPLL---------ITSN-----------------------------------------------QITK-----GISFG----------------------------------------------------------------------------
>Node20_80_2e-06_dist0.0
------------------------------------------------------------------------------------------------------------------------------------------------------------------------------------------------------------MMRFNIDD-FVPPEGGT----N--KISIPFEYYRIRKV-------KVEFWP-----CSPITQG--------DRGVGTTAV------I----------LDD-------------NFVPKA----------------TAQT---YDPYV---------------TTPPAIQSP-----------------NPS--PTTP---VTS--------------HP---N-----L-----FLTPLL---------ITSN-----------------------------------------------QITK-----GISFG----------------------------------------------------------------------------
>Node20_80_2e-06_dist0.01
------------------------------------------------------------------------------------------------------------------------------------------------------------------------------------------------------------MMRFNIDD-FVPPEGGT----N--KISIPFEYYRIRKV-------KVEFWP-----CSPITQG--------DRGVGTTAV------I----------LDD-------------NFVPKA----------------TAQK---YDPYV---------------TTPPAIQSP-----------------NPS--PTTP---VTS--------------HP---N-----L-----HLTPLL---------ITSN-----------------------------------------------QITK-----GISFG----------------------------------------------------------------------------
>Node20_80_2e-06_dist0.02
------------------------------------------------------------------------------------------------------------------------------------------------------------------------------------------------------------MMKFNIDD-FVPPEGGT----N--KISIPFEYYRIQKV-------KVEFWP-----CSPITQG--------DRGVGTTAV------I----------LDD-------------NFVPKA----------------TAQT---YDPYV---------------TTPPAIQSP-----------------NPS--PTTP---VTS--------------HP---N-----L-----FLTPLL---------ITSN-----------------------------------------------QITK-----GISFG----------------------------------------------------------------------------
>Node20_81_2e-06_dist0.0
------------------------------------------------------------------------------------------------------------------------------------------------------------------------------------------------------------MMRFNIDD-FVPPEGGT----N--KISIPFEYYRIRKV-------KVEFWP-----CSPITQG--------DRGVGTTAV------I----------LDD-------------NFVPKA----------------TAQT---YDPYV---------------TTPPAIQSP-----------------NPS--PTTP---VTS--------------HP---N-----L-----FLTPLL---------ITSN-----------------------------------------------QITK-----GISFG----------------------------------------------------------------------------
>Node20_81_2e-06_dist0.01
------------------------------------------------------------------------------------------------------------------------------------------------------------------------------------------------------------MMRFNIDD-FVPPEGGT----N--KISIPFEYYRIRKV-------KVEFWP-----CSPITQG--------DRGVGTTAV------I----------LDD-------------NFVPKA----------------TAQT---YDPYV---------------TTPPAIQSP-----------------NPS--PTTP---VTS--------------HP---N-----L-----FLTPLL---------ITSN-----------------------------------------------QITK-----GISFG----------------------------------------------------------------------------
>Node20_81_2e-06_dist0.02
------------------------------------------------------------------------------------------------------------------------------------------------------------------------------------------------------------MMRFNIDD-FVPPEGGT----N--KISIPFEYYRIRKV-------KVEFWP-----YSPITQG--------DRGVGTTAV------I----------LDD-------------NFVPKA----------------TAQT---YDPYV---------------TTPPAIQSP-----------------NPS--PTTP---VTS--------------HP---N-----L-----FLTPLL---------ITSN-----------------------------------------------QITK-----GISFG----------------------------------------------------------------------------
>Node20_82_2e-06_dist0.0
------------------------------------------------------------------------------------------------------------------------------------------------------------------------------------------------------------MMRFNIDD-FVPPEGGT----N--KISIPFEYYRIRKV-------KVEFWP-----CSPITQG--------DRGVGTTAV------I----------LDD-------------NFVPKA----------------TAQT---YDPYV---------------TTPPAIQSP-----------------NPS--PTTP---VTS--------------HP---N-----L-----FLTPLL---------ITSN-----------------------------------------------QITK-----GISFG----------------------------------------------------------------------------
>Node20_82_2e-06_dist0.01
------------------------------------------------------------------------------------------------------------------------------------------------------------------------------------------------------------MMRFNIDD-FVPPEGGT----N--KISIPFEYYRIRKV-------KVEFWP-----CSPITQG--------DRGVGTTAV------I----------LDD-------------NFVPKA----------------TAQT---YDPYA---------------TTPPAIQSP-----------------NPS--PTTP---VTS--------------HP---N-----L-----FLTPLL---------ITSN-----------------------------------------------QITK-----GISFG----------------------------------------------------------------------------
>Node20_82_2e-06_dist0.02
------------------------------------------------------------------------------------------------------------------------------------------------------------------------------------------------------------MMRFNIDD-FVPPEGGT----N--KISIPFEYYRIRKV-------KVEFWP-----CSPITQG--------DRGVGTTAV------I----------LDE-------------NFVPKA----------------TAQT---YDPYV---------------TTPPAIQSP-----------------NPS--PTTP---VTS--------------HP---N-----L-----FLTPLL---------ITSN-----------------------------------------------QITK-----GISFG----------------------------------------------------------------------------
>Node20_83_2e-06_dist0.0
------------------------------------------------------------------------------------------------------------------------------------------------------------------------------------------------------------MMRFNIDD-FVPPEGGT----N--KISIPFEYYRIRKV-------KVEFWP-----CSPITQG--------DRGVGTTAV------I----------LDD-------------NFVPKA----------------TAQT---YDPYV---------------TTPPAIQSP-----------------NPS--PTTP---VTS--------------HP---N-----L-----FLTPLL---------ITSN-----------------------------------------------QITK-----GISFG----------------------------------------------------------------------------
>Node20_83_2e-06_dist0.01
------------------------------------------------------------------------------------------------------------------------------------------------------------------------------------------------------------MMRFNIDD-FVPPEGGT----N--KISIPFEYYRIRKV-------KVEFWP-----CSPITQG--------DRGVGTTAV------I----------LDD-------------NFVPKA----------------TAQT---YDPYV---------------TTPPAIQSP-----------------NPS--PTTP---VTS--------------HP---N-----L-----FLTPLL---------ITSS-----------------------------------------------QITK-----GISFG----------------------------------------------------------------------------
>Node20_83_2e-06_dist0.02
------------------------------------------------------------------------------------------------------------------------------------------------------------------------------------------------------------MMRFNIDD-FVPPEHGT----N--KISIPFEYYRIRKV-------KVEFWP-----CSPITQG--------DRGVGTTAV------I----------LDD-------------NFVPKA----------------TAQT---YDPYV---------------TTPPAIQSP-----------------NPS--PTTP---VTS--------------HP---N-----L-----FLTPLL---------ITSN-----------------------------------------------QITK-----GISFG----------------------------------------------------------------------------
>Node20_84_2e-06_dist0.0
------------------------------------------------------------------------------------------------------------------------------------------------------------------------------------------------------------MMRFNIDD-FVPPEGGT----N--KISIPFEYYRIRKV-------KVEFWP-----CSPITQG--------DRGVGTTAV------I----------LDD-------------NFVPKA----------------TAQT---YDPYV---------------TTPPAIQSP-----------------NPS--PTTP---VTS--------------HP---N-----L-----FLTPLL---------ITSN-----------------------------------------------QITK-----GISFG----------------------------------------------------------------------------
>Node20_84_2e-06_dist0.01
------------------------------------------------------------------------------------------------------------------------------------------------------------------------------------------------------------MMRFNIDD-FVPPEGGT----N--KISIPFEYYRIRKV-------KVEFWP-----CSPITQG--------DRGVGTTAV------I----------LDD-------------NFVPKA----------------TAQT---YDPYV---------------TTPPAIQSP-----------------NPS--PTTP---LTS--------------HP---N-----L-----FLTPLL---------LTSN-----------------------------------------------QITK-----GISFG----------------------------------------------------------------------------
>Node20_84_2e-06_dist0.02
------------------------------------------------------------------------------------------------------------------------------------------------------------------------------------------------------------MMRFNIDD-FVKPEGGT----N--KISIPFEYYRIRKV-------KVEYWP-----CSPITQN--------DRGVGTTAV------I----------LDD-------------NFVPKA----------------TAQT---YDPYV---------------TTPPAIQSP-----------------NPS--PTTP---VTS--------------HP---N-----L-----FLTPLL---------ITSN-----------------------------------------------QITQ-----GISFG----------------------------------------------------------------------------
>Node20_85_2e-06_dist0.0
------------------------------------------------------------------------------------------------------------------------------------------------------------------------------------------------------------MMRFNIDD-FVPPEGGT----N--KISIPFEYYRIRKV-------KVEFWP-----CSPITQG--------DRGVGTTAV------I----------LDD-------------NFVPKA----------------TAQT---YDPYV---------------TTPPAIQSP-----------------NPS--PTTP---VTS--------------HP---N-----L-----FLTPLL---------ITSN-----------------------------------------------QITK-----GISFG----------------------------------------------------------------------------
>Node20_85_2e-06_dist0.01
------------------------------------------------------------------------------------------------------------------------------------------------------------------------------------------------------------MMRFNIDD-FVPPEGGT----N--KISIPFEYYRIRKV-------KVEFWP-----CSPITQG--------DRGVGTTAV------I----------LDD-------------NFVPKA----------------TAQT---YDPYV---------------TTPPAIQSP-----------------NPS--PTTP---VTS--------------HP---N-----L-----FLTPLL---------ITSN-----------------------------------------------QITK-----GISFG----------------------------------------------------------------------------
>Node20_85_2e-06_dist0.02
------------------------------------------------------------------------------------------------------------------------------------------------------------------------------------------------------------MMRFNIDD-FVPPEGGT----N--KISIPFEYYRIRKV-------KVEFWP-----CSPITQG--------DRGVGTTAV------I----------LDD-------------NFVPKA----------------TAQT---YDPYV---------------TTPPAIQSP-----------------NPS--PTTP---VTS--------------HP---N-----L-----FLTPLL---------ITSN-----------------------------------------------QITK-----GISFG----------------------------------------------------------------------------
>Node20_86_2e-06_dist0.0
------------------------------------------------------------------------------------------------------------------------------------------------------------------------------------------------------------MMRFNIDD-FVPPEGGT----N--KISIPFEYYRIRKV-------KVEFWP-----CSPITQG--------DRGVGTTAV------I----------LDD-------------NFVPKA----------------TAQT---YDPYV---------------TTPPAIQSP-----------------NPS--PTTP---VTS--------------HP---N-----L-----FLTPLL---------ITSN-----------------------------------------------QITK-----GISFG----------------------------------------------------------------------------
>Node20_86_2e-06_dist0.01
------------------------------------------------------------------------------------------------------------------------------------------------------------------------------------------------------------MMRFNIDD-FVPPEGGT----N--KISIPFEYYRIRKV-------KVEFWP-----CSPITQG--------DRGVGTTAV------I----------LDD-------------NFVPKA----------------TAQT---YDPYI---------------TTPPAIQSP-----------------NPS--PTTP---VTS--------------HP---N-----L-----FLTPLL---------ITSN-----------------------------------------------QITK-----GISFG----------------------------------------------------------------------------
>Node20_86_2e-06_dist0.02
------------------------------------------------------------------------------------------------------------------------------------------------------------------------------------------------------------MMKFNIDD-FVPPEGGT----N--KISIPFEYYRIRKV-------KVEFWP-----CSPLTQG--------DRGVGTTAV------I----------LDD-------------NFVPKA----------------TAPT---YDPYV---------------TTPPAIQSP-----------------DPS--PTTP---VTS--------------HP---N-----L-----FLTPLL---------ITSN-----------------------------------------------QITK-----GISFG----------------------------------------------------------------------------
>Node20_87_2e-06_dist0.0
------------------------------------------------------------------------------------------------------------------------------------------------------------------------------------------------------------MMRFNIDD-FVPPEGGT----N--KISIPFEYYRIRKV-------KVEFWP-----CSPITQG--------DRGVGTTAV------I----------LDD-------------NFVPKA----------------TAQT---YDPYV---------------TTPPAIQSP-----------------NPS--PTTP---VTS--------------HP---N-----L-----FLTPLL---------ITSN-----------------------------------------------QITK-----GISFG----------------------------------------------------------------------------
>Node20_87_2e-06_dist0.01
------------------------------------------------------------------------------------------------------------------------------------------------------------------------------------------------------------MMRFNIDD-FVPPEGGT----N--KISIPFEYYRIRKV-------KVEFWP-----CSPITQG--------DRGVGTTAV------I----------LDD-------------NFVPKA----------------TAQT---YDPYV---------------TTPPAIQSP-----------------NPS--PTTP---VTS--------------HP---N-----L-----FLTPLL---------ITSN-----------------------------------------------QITK-----GISFG----------------------------------------------------------------------------
>Node20_87_2e-06_dist0.02
------------------------------------------------------------------------------------------------------------------------------------------------------------------------------------------------------------MMRFNIDD-FVPPEGGT----N--KISIPFEYYRIRKV-------KVEFWP-----CSPITQG--------DRGVGTTAV------I----------LDD-------------NFVPKA----------------TAQT---YDPYV---------------TTPPAIQSP-----------------NPS--PTTP---VTS--------------HP---N-----L-----FLTPLL---------ITSN-----------------------------------------------QITK-----GISFG----------------------------------------------------------------------------
>Node20_88_2e-06_dist0.0
------------------------------------------------------------------------------------------------------------------------------------------------------------------------------------------------------------MMRFNIDD-FVPPEGGT----N--KISIPFEYYRIRKV-------KVEFWP-----CSPITQG--------DRGVGTTAV------I----------LDD-------------NFVPKA----------------TAQT---YDPYV---------------TTPPAIQSP-----------------NPS--PTTP---VTS--------------HP---N-----L-----FLTPLL---------ITSN-----------------------------------------------QITK-----GISFG----------------------------------------------------------------------------
>Node20_88_2e-06_dist0.01
------------------------------------------------------------------------------------------------------------------------------------------------------------------------------------------------------------MMRFNIDD-FVPPEGGT----N--KISIPFEYYRIRKV-------KVEFWP-----CSPITQG--------DRGVGTTAV------I----------LDD-------------NFVPKA----------------TAQT---YDPYV---------------TTPPAIQSP-----------------NPS--PTTP---VTS--------------HP---N-----L-----FLTPLL---------ITSN-----------------------------------------------QITK-----GISFG----------------------------------------------------------------------------
>Node20_88_2e-06_dist0.02
------------------------------------------------------------------------------------------------------------------------------------------------------------------------------------------------------------MMRFNIDD-FVPPEGGT----N--KISIPFEYYRIRKV-------KVEFWP-----CSPITQG--------DRGVGTTAV------I----------LDD-------------NFVPKA----------------SAQT---YDPYV---------------TTPPAIQSP-----------------NPS--PTTP---VTS--------------HP---N-----L-----FLTPLL---------ITSN-----------------------------------------------QITK-----GISFG----------------------------------------------------------------------------
>Node20_89_2e-06_dist0.0
------------------------------------------------------------------------------------------------------------------------------------------------------------------------------------------------------------MMRFNIDD-FVPPEGGT----N--KISIPFEYYRIRKV-------KVEFWP-----CSPITQG--------DRGVGTTAV------I----------LDD-------------NFVPKA----------------TAQT---YDPYV---------------TTPPAIQSP-----------------NPS--PTTP---VTS--------------HP---N-----L-----FLTPLL---------ITSN-----------------------------------------------QITK-----GISFG----------------------------------------------------------------------------
>Node20_89_2e-06_dist0.01
------------------------------------------------------------------------------------------------------------------------------------------------------------------------------------------------------------MMRFNIDD-FVPPEGGT----N--KISIPFEYYRIRKV-------KVEFWP-----CSPITQG--------DRGVGTTAV------I----------LDD-------------NFVPKA----------------TAQT---YDPYV---------------TTPPAIQSP-----------------NPS--PTTP---VTS--------------HP---N-----L-----FLTPLL---------ITSN-----------------------------------------------DITK-----GISFG----------------------------------------------------------------------------
>Node20_89_2e-06_dist0.02
------------------------------------------------------------------------------------------------------------------------------------------------------------------------------------------------------------MMRFNIDD-FVPPEGGT----N--KISVPFEYYRIRKV-------KVEFWP-----CSPITQG--------DRGVGTTAV------I----------LDD-------------QFVPKA----------------TAQT---YDPYV---------------TTPPAIQSP-----------------NPS--PTTP---VTS--------------HP---N-----L-----FLTPLL---------ITSN-----------------------------------------------QITK-----GISFG----------------------------------------------------------------------------
>Node20_90_2e-06_dist0.0
------------------------------------------------------------------------------------------------------------------------------------------------------------------------------------------------------------MMRFNIDD-FVPPEGGT----N--KISIPFEYYRIRKV-------KVEFWP-----CSPITQG--------DRGVGTTAV------I----------LDD-------------NFVPKA----------------TAQT---YDPYV---------------TTPPAIQSP-----------------NPS--PTTP---VTS--------------HP---N-----L-----FLTPLL---------ITSN-----------------------------------------------QITK-----GISFG----------------------------------------------------------------------------
>Node20_90_2e-06_dist0.01
------------------------------------------------------------------------------------------------------------------------------------------------------------------------------------------------------------MMRFNIDD-FVPPEGGT----N--KISIPFEYYRIRKV-------KVEFWP-----CSPITQG--------DRGVGTTAV------I----------IDD-------------NFVPKA----------------TAQT---YDPYV---------------TTPPAIQSP-----------------NPS--PTTP---VTS--------------HP---N-----L-----FLTPLL---------ITSN-----------------------------------------------QITK-----GISFG----------------------------------------------------------------------------
>Node20_90_2e-06_dist0.02
------------------------------------------------------------------------------------------------------------------------------------------------------------------------------------------------------------MMRFNIDD-FVPPQGGT----N--KISIPFEYYRIRKV-------KVEFWP-----CSPITQG--------DRGVGTTAV------I----------LDD-------------NFVPKA----------------TAQT---YDPYI---------------TTPPAIQSP-----------------NPS--PTTP---VTS--------------HP---N-----L-----FLTPLL---------LTSN-----------------------------------------------QITK-----GISFG----------------------------------------------------------------------------
>Node20_91_2e-06_dist0.0
------------------------------------------------------------------------------------------------------------------------------------------------------------------------------------------------------------MMRFNIDD-FVPPEGGT----N--KISIPFEYYRIRKV-------KVEFWP-----CSPITQG--------DRGVGTTAV------I----------LDD-------------NFVPKA----------------TAQT---YDPYV---------------TTPPAIQSP-----------------NPS--PTTP---VTS--------------HP---N-----L-----FLTPLL---------ITSN-----------------------------------------------QITK-----GISFG----------------------------------------------------------------------------
>Node20_91_2e-06_dist0.01
------------------------------------------------------------------------------------------------------------------------------------------------------------------------------------------------------------MMRFNIDD-FVPPEGGT----N--KISIPFEYYRIRKV-------KIEFWP-----CSPITQG--------DRGVGTTAV------I----------LDD-------------NFVPKA----------------TAQT---YDPYV---------------TTPPAVQSP-----------------NPS--PTTP---VTS--------------HP---N-----L-----FLTPLL---------ITSN-----------------------------------------------QITK-----GISFG----------------------------------------------------------------------------
>Node20_91_2e-06_dist0.02
------------------------------------------------------------------------------------------------------------------------------------------------------------------------------------------------------------MMRFNIDD-FVPPEGGT----N--KISIPFEYYRIRKV-------KVEFWP-----CSPITQG--------VRGIGTTAV------I----------LDD-------------NFVPKA----------------TAQT---YDPYV---------------TTPPAIQSP-----------------NPS--PTTP---VTS--------------HP---N-----I-----FLTPLL---------ITSN-----------------------------------------------QITK-----GISFG----------------------------------------------------------------------------
>Node20_92_2e-06_dist0.0
------------------------------------------------------------------------------------------------------------------------------------------------------------------------------------------------------------MMRFNIDD-FVPPEGGT----N--KISIPFEYYRIRKV-------KVEFWP-----CSPITQG--------DRGVGTTAV------I----------LDD-------------NFVPKA----------------TAQT---YDPYV---------------TTPPAIQSP-----------------NPS--PTTP---VTS--------------HP---N-----L-----FLTPLL---------ITSN-----------------------------------------------QITK-----GISFG----------------------------------------------------------------------------
>Node20_92_2e-06_dist0.01
------------------------------------------------------------------------------------------------------------------------------------------------------------------------------------------------------------MMRFNIDD-FVPPEGGT----N--KISIPFEYYRIRKV-------KVEFWP-----CSPITQG--------DRGVGTTAV------I----------LDD-------------NFVPEA----------------TAQT---YDPYV---------------TTPPAIQSP-----------------NPS--PTTP---VTT--------------HP---N-----L-----FLTPLL---------ITSN-----------------------------------------------QITK-----GISFG----------------------------------------------------------------------------
>Node20_92_2e-06_dist0.02
------------------------------------------------------------------------------------------------------------------------------------------------------------------------------------------------------------MMRFNIDD-FVPPEGGT----N--KISIPFEYYKIRKV-------KVEFWP-----CSPITQG--------DRGVGTTAV------I----------LDD-------------NFVPKA----------------TAQT---YDPYV---------------TTPPAIQSP-----------------NPS--PTTP---VTS--------------HP---N-----L-----FLTPLL---------ITSN-----------------------------------------------QITK-----GISFG----------------------------------------------------------------------------
>Node20_93_2e-06_dist0.0
------------------------------------------------------------------------------------------------------------------------------------------------------------------------------------------------------------MMRFNIDD-FVPPEGGT----N--KISIPFEYYRIRKV-------KVEFWP-----CSPITQG--------DRGVGTTAV------I----------LDD-------------NFVPKA----------------TAQT---YDPYV---------------TTPPAIQSP-----------------NPS--PTTP---VTS--------------HP---N-----L-----FLTPLL---------ITSN-----------------------------------------------QITK-----GISFG----------------------------------------------------------------------------
>Node20_93_2e-06_dist0.01
------------------------------------------------------------------------------------------------------------------------------------------------------------------------------------------------------------FMRFNIDD-FVPPEGGT----N--KISIPFEYYRVRKV-------KVEFWP-----CSPITQG--------DRGVGTTAV------I----------LDD-------------NFVPKA----------------TAQT---YDPYV---------------TTPPAIQSP-----------------NPS--PTTP---VTS--------------HP---N-----L-----FLTPLL---------ITSN-----------------------------------------------QITK-----GISFG----------------------------------------------------------------------------
>Node20_93_2e-06_dist0.02
------------------------------------------------------------------------------------------------------------------------------------------------------------------------------------------------------------MMRFNIDD-FVPPEGGT----N--KISIPFEYYRIRKV-------KVEFWP-----CSPITQG--------DRGVGTTAV------I----------LDD-------------NFVPKA----------------TAQT---YTPYV---------------TTPPAIQSP-----------------NPS--PTTP---VTS--------------HP---N-----L-----FLTPLL---------ITSN-----------------------------------------------QITK-----GITFG----------------------------------------------------------------------------
>Node20_94_2e-06_dist0.0
------------------------------------------------------------------------------------------------------------------------------------------------------------------------------------------------------------MMRFNIDD-FVPPEGGT----N--KISIPFEYYRIRKV-------KVEFWP-----CSPITQG--------DRGVGTTAV------I----------LDD-------------NFVPKA----------------TAQT---YDPYV---------------TTPPAIQSP-----------------NPS--PTTP---VTS--------------HP---N-----L-----FLTPLL---------ITSN-----------------------------------------------QITK-----GISFG----------------------------------------------------------------------------
>Node20_94_2e-06_dist0.01
------------------------------------------------------------------------------------------------------------------------------------------------------------------------------------------------------------MMRFNIDD-FVPPEGGT----N--KISIPFEYYRIRKV-------KVEFWP-----CSPITQG--------DRGVGTTAV------I----------LDD-------------NFVPKA----------------TAQT---YDPYV---------------TTPPAIQSP-----------------NPS--PTTP---VTS--------------HP---N-----L-----FLTPLL---------ITSN-----------------------------------------------QITK-----GISFG----------------------------------------------------------------------------
>Node20_94_2e-06_dist0.02
------------------------------------------------------------------------------------------------------------------------------------------------------------------------------------------------------------MMRFNIDD-FVPPEGGT----N--KISIPFEYYRIRKV-------KVEFLP-----CSPITQG--------NRGVGTTAV------I----------LDD-------------NFVPKA----------------TAQT---FDPYV---------------TTPPAIQSP-----------------NPS--PTTT---VTS--------------HP---N-----L-----FLTPLL---------ITSN-----------------------------------------------QITK-----GISFG----------------------------------------------------------------------------
>Node20_95_2e-06_dist0.0
------------------------------------------------------------------------------------------------------------------------------------------------------------------------------------------------------------MMRFNIDD-FVPPEGGT----N--KISIPFEYYRIRKV-------KVEFWP-----CSPITQG--------DRGVGTTAV------I----------LDD-------------NFVPKA----------------TAQT---YDPYV---------------TTPPAIQSP-----------------NPS--PTTP---VTS--------------HP---N-----L-----FLTPLL---------ITSN-----------------------------------------------QITK-----GISFG----------------------------------------------------------------------------
>Node20_95_2e-06_dist0.01
------------------------------------------------------------------------------------------------------------------------------------------------------------------------------------------------------------MMRFNIDD-FVPPEGGT----N--KISIPFEYYRIRKV-------KVEFYP-----CSPITQG--------DRGVGTTAV------I----------LDD-------------NFVPKA----------------TAQT---YDPYV---------------TTPLAIQSD-----------------NPS--PTTP---VTS--------------HP---N-----L-----FLTPLL---------ITSN-----------------------------------------------QITK-----GISFG----------------------------------------------------------------------------
>Node20_95_2e-06_dist0.02
------------------------------------------------------------------------------------------------------------------------------------------------------------------------------------------------------------MMRFNIDD-FVPPEGGT----N--KISIPFEYYRIRKV-------KVEFWP-----CSPITQG--------DRGVGTTAV------I----------LDD-------------NFVPKA----------------TAQT---YDPYV---------------TTPPAIQTP-----------------NPS--PTTP---VTS--------------HP---N-----L-----FLTPLL---------ITSN-----------------------------------------------QITK-----GISFG----------------------------------------------------------------------------
>Node20_96_2e-06_dist0.0
------------------------------------------------------------------------------------------------------------------------------------------------------------------------------------------------------------MMRFNIDD-FVPPEGGT----N--KISIPFEYYRIRKV-------KVEFWP-----CSPITQG--------DRGVGTTAV------I----------LDD-------------NFVPKA----------------TAQT---YDPYV---------------TTPPAIQSP-----------------NPS--PTTP---VTS--------------HP---N-----L-----FLTPLL---------ITSN-----------------------------------------------QITK-----GISFG----------------------------------------------------------------------------
>Node20_96_2e-06_dist0.01
------------------------------------------------------------------------------------------------------------------------------------------------------------------------------------------------------------MMRFNIDD-FVPPEGGT----N--KISIPFEYYRIRKV-------KVEFWP-----CSPITQG--------DRGVGTTAV------I----------LDD-------------NFVPKA----------------TAQT---YDPYV---------------TTPPAIQSP-----------------NPS--PTTP---VTS--------------HP---N-----L-----FLTPLL---------ITSN-----------------------------------------------QITK-----GISFG----------------------------------------------------------------------------
>Node20_96_2e-06_dist0.02
------------------------------------------------------------------------------------------------------------------------------------------------------------------------------------------------------------MMRFNIDD-FVPPEGGT----N--KLSIPFEYYRIRKV-------KVEFWP-----CSPITQG--------DRGVGTTAV------I----------LDD-------------NFVPKA----------------TAQT---YDPYV---------------TTPPAIQSP-----------------NPS--PTTP---VTS--------------DP---N-----L-----FLTPLL---------ITSN-----------------------------------------------QITQ-----GISFG----------------------------------------------------------------------------
>Node20_97_2e-06_dist0.0
------------------------------------------------------------------------------------------------------------------------------------------------------------------------------------------------------------MMRFNIDD-FVPPEGGT----N--KISIPFEYYRIRKV-------KVEFWP-----CSPITQG--------DRGVGTTAV------I----------LDD-------------NFVPKA----------------TAQT---YDPYV---------------TTPPAIQSP-----------------NPS--PTTP---VTS--------------HP---N-----L-----FLTPLL---------ITSN-----------------------------------------------QITK-----GISFG----------------------------------------------------------------------------
>Node20_97_2e-06_dist0.01
------------------------------------------------------------------------------------------------------------------------------------------------------------------------------------------------------------MMRFNIDD-FVPPEGGT----N--KISIPFEYYRIRKV-------KVEFWP-----CSPITQG--------DRGVGATAV------I----------LDD-------------NFVPKA----------------TAQT---YDPYV---------------TTPPAIQSP-----------------NPS--PTTP---VTS--------------HP---N-----L-----FLTPLL---------ITSN-----------------------------------------------QITK-----GISFG----------------------------------------------------------------------------
>Node20_97_2e-06_dist0.02
------------------------------------------------------------------------------------------------------------------------------------------------------------------------------------------------------------MMRFNIDD-FVPPEGGT----N--KISIPFEYYRIRKV-------KVEFWP-----CSPITQG--------DRGVGTTAV------I----------LDD-------------NFVPKA----------------TAQT---YDPYV---------------TTPPAIQSP-----------------NPS--PTTP---VTS--------------HP---N-----L-----FLTPLL---------ITSN-----------------------------------------------QITK-----GISFG----------------------------------------------------------------------------
>Node20_98_2e-06_dist0.0
------------------------------------------------------------------------------------------------------------------------------------------------------------------------------------------------------------MMRFNIDD-FVPPEGGT----N--KISIPFEYYRIRKV-------KVEFWP-----CSPITQG--------DRGVGTTAV------I----------LDD-------------NFVPKA----------------TAQT---YDPYV---------------TTPPAIQSP-----------------NPS--PTTP---VTS--------------HP---N-----L-----FLTPLL---------ITSN-----------------------------------------------QITK-----GISFG----------------------------------------------------------------------------
>Node20_98_2e-06_dist0.01
------------------------------------------------------------------------------------------------------------------------------------------------------------------------------------------------------------MMRFNIDD-FVPPEGGT----N--KISIPFEYYRIRKV-------KVEFWP-----CSPITQG--------DRGVGTTAV------I----------LDD-------------NFVPKA----------------TAQT---YDPYV---------------TTPPAIQSP-----------------NPS--PTTP---VTS--------------HP---N-----L-----FLTPLL---------ITSN-----------------------------------------------QITK-----GISFG----------------------------------------------------------------------------
>Node20_98_2e-06_dist0.02
------------------------------------------------------------------------------------------------------------------------------------------------------------------------------------------------------------MMRFNIDD-FVPPEGGT----N--KISIPFEYYRIRKV-------KVEFLP-----CSPITQG--------DRGVGTTAV------I----------LDD-------------NFVPKA----------------TAQT---YDPYV---------------TTPPAIQSP-----------------NPS--PTTP---VTS--------------HP---N-----L-----FLTPLQ---------ITSN-----------------------------------------------QITK-----GISFG----------------------------------------------------------------------------
>Node20_99_2e-06_dist0.0
------------------------------------------------------------------------------------------------------------------------------------------------------------------------------------------------------------MMRFNIDD-FVPPEGGT----N--KISIPFEYYRIRKV-------KVEFWP-----CSPITQG--------DRGVGTTAV------I----------LDD-------------NFVPKA----------------TAQT---YDPYV---------------TTPPAIQSP-----------------NPS--PTTP---VTS--------------HP---N-----L-----FLTPLL---------ITSN-----------------------------------------------QITK-----GISFG----------------------------------------------------------------------------
>Node20_99_2e-06_dist0.01
------------------------------------------------------------------------------------------------------------------------------------------------------------------------------------------------------------MMRFNIDD-FVPPEGGT----N--KISVPFEYYRKRKV-------KVEFWP-----CSPITQG--------DRGVGTTAV------I----------LDD-------------NFVPKA----------------TAQT---YDPYV---------------TTPPAIQSP-----------------NPS--PTTP---VTS--------------HP---N-----L-----FLTPLL---------ITSN-----------------------------------------------QITK-----GISFG----------------------------------------------------------------------------
>Node20_99_2e-06_dist0.02
------------------------------------------------------------------------------------------------------------------------------------------------------------------------------------------------------------LMRFNIDD-FVPPEGGT----N--KISVPFEYYRIRKV-------KVDFWP-----CSPITQG--------DRGVGTTAV------I----------LDD-------------NFVPKA----------------QANT---YDPYV---------------TTPPAIQSP-----------------NPS--PTTP---VTS--------------HP---N-----L-----FLTPLL---------ITSN-----------------------------------------------QITK-----GISFG----------------------------------------------------------------------------
>Node20_100_2e-06_dist0.0
------------------------------------------------------------------------------------------------------------------------------------------------------------------------------------------------------------MMRFNIDD-FVPPEGGT----N--KISIPFEYYRIRKV-------KVEFWP-----CSPITQG--------DRGVGTTAV------I----------LDD-------------NFVPKA----------------TAQT---YDPYV---------------TTPPAIQSP-----------------NPS--PTTP---VTS--------------HP---N-----L-----FLTPLL---------ITSN-----------------------------------------------QITK-----GISFG----------------------------------------------------------------------------
>Node20_100_2e-06_dist0.01
------------------------------------------------------------------------------------------------------------------------------------------------------------------------------------------------------------MMRFNIDD-FVPPEGGT----N--KISIPFEYYRIRKV-------KVEFWP-----CSPITQG--------DRGVGTTAV------I----------LDD-------------NFVPKA----------------TAQT---YDPYV---------------TTPPAIQSP-----------------NPS--PATP---VTS--------------HP---N-----L-----FLTPLL---------ITSN-----------------------------------------------QITK-----GISFG----------------------------------------------------------------------------
>Node20_100_2e-06_dist0.02
------------------------------------------------------------------------------------------------------------------------------------------------------------------------------------------------------------MMRFNIDD-FVPPEGGT----N--KISIPFEYYRIRKV-------KVEFWP-----CSPITQG--------DRGIGTTAI------I----------LDD-------------NFVPKA----------------TAQT---YDPYV---------------TTPPAIQSP-----------------NPS--PTTP---VTS--------------HP---N-----L-----FLTPLL---------ITSN-----------------------------------------------QITK-----GISFG----------------------------------------------------------------------------
>Node20_101_2e-06_dist0.0
------------------------------------------------------------------------------------------------------------------------------------------------------------------------------------------------------------MMRFNIDD-FVPPEGGT----N--KISIPFEYYRIRKV-------KVEFWP-----CSPITQG--------DRGVGTTAV------I----------LDD-------------NFVPKA----------------TAQT---YDPYV---------------TTPPAIQSP-----------------NPS--PTTP---VTS--------------HP---N-----L-----FLTPLL---------ITSN-----------------------------------------------QITK-----GISFG----------------------------------------------------------------------------
>Node20_101_2e-06_dist0.01
------------------------------------------------------------------------------------------------------------------------------------------------------------------------------------------------------------MMRFNIDD-FVPPEGGT----N--KISIPFEYYRIRKV-------KVEFWP-----CSPITQG--------DRGVGTTAV------I----------LDD-------------NFVPKA----------------TAQT---YDPYV---------------TTPPAIQSP-----------------NPS--PTTP---VTS--------------HP---N-----L-----FLTPLL---------ITSN-----------------------------------------------QITK-----GISFG----------------------------------------------------------------------------
>Node20_101_2e-06_dist0.02
------------------------------------------------------------------------------------------------------------------------------------------------------------------------------------------------------------MMRFNIDD-FVPPEGGT----N--KISIPFEYYRIRKV-------KVEFWP-----CNPITQG--------DRGVGTTAV------I----------LDD-------------NFVPKA----------------TAQT---YDPYV---------------TTPPAIQSP-----------------NPS--PTTP---VTS--------------HP---N-----L-----FLTPLL---------ITSN-----------------------------------------------QITK-----GISFG----------------------------------------------------------------------------
>Node20_102_2e-06_dist0.0
------------------------------------------------------------------------------------------------------------------------------------------------------------------------------------------------------------MMRFNIDD-FVPPEGGT----N--KISIPFEYYRIRKV-------KVEFWP-----CSPITQG--------DRGVGTTAV------I----------LDD-------------NFVPKA----------------TAQT---YDPYV---------------TTPPAIQSP-----------------NPS--PTTP---VTS--------------HP---N-----L-----FLTPLL---------ITSN-----------------------------------------------QITK-----GISFG----------------------------------------------------------------------------
>Node20_102_2e-06_dist0.01
------------------------------------------------------------------------------------------------------------------------------------------------------------------------------------------------------------MMRFNIDD-FVPPEGGT----N--KISIPFEYYRIRKV-------KVEFWP-----CSPITQG--------DRGVGTTAV------I----------LDD-------------NFVPKA----------------TAQT---YDPYV---------------TTPPAIQSP-----------------NPS--PTTP---VTS--------------HP---N-----L-----FLTPLL---------ITSN-----------------------------------------------QITK-----GISFG----------------------------------------------------------------------------
>Node20_102_2e-06_dist0.02
------------------------------------------------------------------------------------------------------------------------------------------------------------------------------------------------------------MMRFNIDD-FVPPEGGV----N--KISIPFEYYRIRKV-------KVEFWP-----CSPITQG--------DRGVGTTAV------I----------LDD-------------NFVPKA----------------TAQT---YDPYV---------------TTPPAIQSP-----------------NPS--PTTP---VTA--------------HP---N-----L-----FLTPLL---------ITSN-----------------------------------------------QITK-----GISFG----------------------------------------------------------------------------
>Node20_103_2e-06_dist0.0
------------------------------------------------------------------------------------------------------------------------------------------------------------------------------------------------------------MMRFNIDD-FVPPEGGT----N--KISIPFEYYRIRKV-------KVEFWP-----CSPITQG--------DRGVGTTAV------I----------LDD-------------NFVPKA----------------TAQT---YDPYV---------------TTPPAIQSP-----------------NPS--PTTP---VTS--------------HP---N-----L-----FLTPLL---------ITSN-----------------------------------------------QITK-----GISFG----------------------------------------------------------------------------
>Node20_103_2e-06_dist0.01
------------------------------------------------------------------------------------------------------------------------------------------------------------------------------------------------------------MMRFNIDD-FVPPEGGT----N--KISIPFEYYRIRKV-------KVEFWP-----CSPITQG--------DRGVGTTAV------I----------LDD-------------NFVPKA----------------TAQT---YDPYV---------------TTPPAIQSP-----------------NPS--PTTP---VTS--------------HP---N-----L-----FLTPLL---------ITSN-----------------------------------------------QITK-----GISFG----------------------------------------------------------------------------
>Node20_103_2e-06_dist0.02
------------------------------------------------------------------------------------------------------------------------------------------------------------------------------------------------------------MMRFNIDD-FVPPEGGT----N--KISIPFEYYRIRKV-------KVEFWP-----CSPITQG--------DRGVGTTAV------I----------LDD-------------NFVPKA----------------TAQT---YDPFV---------------TTPPAIQSP-----------------NPS--PTTP---VTS--------------HP---N-----L-----FLTPLL---------ITSN-----------------------------------------------QITK-----GISFG----------------------------------------------------------------------------
>Node20_104_2e-06_dist0.0
------------------------------------------------------------------------------------------------------------------------------------------------------------------------------------------------------------MMRFNIDD-FVPPEGGT----N--KISIPFEYYRIRKV-------KVEFWP-----CSPITQG--------DRGVGTTAV------I----------LDD-------------NFVPKA----------------TAQT---YDPYV---------------TTPPAIQSP-----------------NPS--PTTP---VTS--------------HP---N-----L-----FLTPLL---------ITSN-----------------------------------------------QITK-----GISFG----------------------------------------------------------------------------
>Node20_104_2e-06_dist0.01
------------------------------------------------------------------------------------------------------------------------------------------------------------------------------------------------------------MMRFNIDD-FVPPEGGT----N--KISIPFEYYRIRKV-------KVEFWP-----CSPITQG--------DRGVGTTAV------I----------LDD-------------NFVPKA----------------TAQT---YDPYV---------------TTPPAIQSP-----------------NPS--PTTP---VTS--------------HP---N-----L-----FLTPLL---------ITSN-----------------------------------------------QITK-----GISFG----------------------------------------------------------------------------
>Node20_104_2e-06_dist0.02
------------------------------------------------------------------------------------------------------------------------------------------------------------------------------------------------------------MQRFNIDD-FVPPEGGT----N--KISIPFEYYRIRKV-------KVEFWP-----CSPITQG--------DRGVGTTAV------I----------LDD-------------NFVPKA----------------TTQT---YDPYV---------------TTPPTIQGP-----------------NPS--PTTP---VTS--------------HP---N-----L-----FLTPLL---------ITSN-----------------------------------------------QITK-----GISFG----------------------------------------------------------------------------
>Node20_105_2e-06_dist0.0
------------------------------------------------------------------------------------------------------------------------------------------------------------------------------------------------------------MMRFNIDD-FVPPEGGT----N--KISIPFEYYRIRKV-------KVEFWP-----CSPITQG--------DRGVGTTAV------I----------LDD-------------NFVPKA----------------TAQT---YDPYV---------------TTPPAIQSP-----------------NPS--PTTP---VTS--------------HP---N-----L-----FLTPLL---------ITSN-----------------------------------------------QITK-----GISFG----------------------------------------------------------------------------
>Node20_105_2e-06_dist0.01
------------------------------------------------------------------------------------------------------------------------------------------------------------------------------------------------------------MMRFNIDD-FVPPEGGT----N--KISIPFEYYRIRKV-------KVEFWP-----CSPITQG--------DRGVGTTAV------I----------LDD-------------NFVPKA----------------TAQT---YDPYV---------------TTPPAIQSP-----------------NPS--PTTP---VTS--------------HP---N-----L-----FLTPLL---------ITSN-----------------------------------------------QITK-----GISFG----------------------------------------------------------------------------
>Node20_105_2e-06_dist0.02
------------------------------------------------------------------------------------------------------------------------------------------------------------------------------------------------------------MMRFNIDD-FVPPEGGT----N--KISIPFSYYRIRKV-------KVEFWP-----CSPITQG--------DRGVGTTAV------I----------LDD-------------NFVPTA----------------TAQT---YDPYI---------------TTPPAIQSP-----------------NPS--PTTP---VTS--------------HP---N-----L-----FLTPLL---------ITSN-----------------------------------------------QITK-----GISFG----------------------------------------------------------------------------
>Node20_106_2e-06_dist0.0
------------------------------------------------------------------------------------------------------------------------------------------------------------------------------------------------------------MMRFNIDD-FVPPEGGT----N--KISIPFEYYRIRKV-------KVEFWP-----CSPITQG--------DRGVGTTAV------I----------LDD-------------NFVPKA----------------TAQT---YDPYV---------------TTPPAIQSP-----------------NPS--PTTP---VTS--------------HP---N-----L-----FLTPLL---------ITSN-----------------------------------------------QITK-----GISFG----------------------------------------------------------------------------
>Node20_106_2e-06_dist0.01
------------------------------------------------------------------------------------------------------------------------------------------------------------------------------------------------------------MMRFNIDD-FVPPEGGT----N--KISIPFEYYRIRKV-------KVEFWP-----CSPITQG--------DRGVGTTAV------I----------LDD-------------NFVPKA----------------TAQT---YDPYV---------------TTPPAIQSP-----------------NPS--PTTP---VTS--------------HP---N-----L-----FLTPLL---------ITSN-----------------------------------------------QITP-----GISFG----------------------------------------------------------------------------
>Node20_106_2e-06_dist0.02
------------------------------------------------------------------------------------------------------------------------------------------------------------------------------------------------------------MMRFDIDD-FVPPEGGT----N--KISIPFEYYKIRKV-------KVEFWP-----CSPITQG--------DRGVGTTAV------I----------LDD-------------NFVPKA----------------TAQT---YDPYV---------------TTPPAIQSP-----------------NPS--PTTP---VTS--------------HP---N-----L-----FLTPLL---------ITSN-----------------------------------------------QITK-----GISFG----------------------------------------------------------------------------
>Node20_107_2e-06_dist0.0
------------------------------------------------------------------------------------------------------------------------------------------------------------------------------------------------------------MMRFNIDD-FVPPEGGT----N--KISIPFEYYRIRKV-------KVEFWP-----CSPITQG--------DRGVGTTAV------I----------LDD-------------NFVPKA----------------TAQT---YDPYV---------------TTPPAIQSP-----------------NPS--PTTP---VTS--------------HP---N-----L-----FLTPLL---------ITSN-----------------------------------------------QITK-----GISFG----------------------------------------------------------------------------
>Node20_107_2e-06_dist0.01
------------------------------------------------------------------------------------------------------------------------------------------------------------------------------------------------------------MMRVNIDD-FVPPEGGT----N--KMSIPFEYYRIRKV-------KVEFWP-----CSPITQG--------DRGVGTTAV------I----------LDD-------------NFVPKA----------------TAQT---YDPYV---------------TTPPAIQSP-----------------NPS--PTTP---VTS--------------HP---N-----L-----FLTPLL---------ITSN-----------------------------------------------QITK-----GISFG----------------------------------------------------------------------------
>Node20_107_2e-06_dist0.02
------------------------------------------------------------------------------------------------------------------------------------------------------------------------------------------------------------MMRFNIDD-FVPPEGGT----N--TISIPFEYYRIRKV-------KVEFWP-----CSPITQG--------DQGVGTTAV------I----------LDD-------------NFVPKA----------------SAQT---YDPYV---------------TTPPAIQSP-----------------NPS--PTTP---VTS--------------HP---N-----L-----FLTPLL---------ITSN-----------------------------------------------QITK-----GISFG----------------------------------------------------------------------------
>Node20_108_2e-06_dist0.0
------------------------------------------------------------------------------------------------------------------------------------------------------------------------------------------------------------MMRFNIDD-FVPPEGGT----N--KISIPFEYYRIRKV-------KVEFWP-----CSPITQG--------DRGVGTTAV------I----------LDD-------------NFVPKA----------------TAQT---YDPYV---------------TTPPAIQSP-----------------NPS--PTTP---VTS--------------HP---N-----L-----FLTPLL---------ITSN-----------------------------------------------QITK-----GISFG----------------------------------------------------------------------------
>Node20_108_2e-06_dist0.01
------------------------------------------------------------------------------------------------------------------------------------------------------------------------------------------------------------MMRFNIDD-FVPPEGGT----N--KISIPFEYYRIRKV-------KVEFWP-----CSPITQG--------DRGVGTTAV------I----------LDD-------------NFVPKA----------------TAQT---YDPYV---------------TTPPAIQSP-----------------NPS--PTTP---VTS--------------HP---N-----L-----FLTPLL---------ITSN-----------------------------------------------QITK-----GISFG----------------------------------------------------------------------------
>Node20_108_2e-06_dist0.02
------------------------------------------------------------------------------------------------------------------------------------------------------------------------------------------------------------MMRFNIDD-FVPPEGGT----N--KISIPFEYYRIRKV-------KVEFWP-----CSSITQG--------QRGVGTTAV------I----------LDD-------------NFVPKA----------------TAQT---YDPYV---------------TTPPAIQSP-----------------NPS--PTTP---VTS--------------HP---N-----L-----FLTPLL---------ITSN-----------------------------------------------QTTK-----GISFG----------------------------------------------------------------------------
>Node20_109_2e-06_dist0.0
------------------------------------------------------------------------------------------------------------------------------------------------------------------------------------------------------------MMRFNIDD-FVPPEGGT----N--KISIPFEYYRIRKV-------KVEFWP-----CSPITQG--------DRGVGTTAV------I----------LDD-------------NFVPKA----------------TAQT---YDPYV---------------TTPPAIQSP-----------------NPS--PTTP---VTS--------------HP---N-----L-----FLTPLL---------ITSN-----------------------------------------------QITK-----GISFG----------------------------------------------------------------------------
>Node20_109_2e-06_dist0.01
------------------------------------------------------------------------------------------------------------------------------------------------------------------------------------------------------------MMRFNIDD-FVPPEGGT----N--KISIPFEYYRIRKV-------KVEFWP-----CSPITQG--------DRGVGTTAV------I----------LDD-------------NFVPKA----------------TAQT---YDPYV---------------TTPPAIQSP-----------------NPS--PTTP---VTS--------------HP---N-----L-----FLTPLV---------ITSN-----------------------------------------------QITK-----GISFG----------------------------------------------------------------------------
>Node20_109_2e-06_dist0.02
------------------------------------------------------------------------------------------------------------------------------------------------------------------------------------------------------------MMRFNIDD-FVPPEGGT----N--KISIPFEYYRIRKV-------KVEFWP-----CSPITQG--------DRGQGTTAV------I----------LDD-------------NFVPKA----------------TAQT---YDPYV---------------TTPPAIQSP-----------------NPS--PTTP---VTS--------------HP---N-----L-----FQTPLL---------ITSN-----------------------------------------------QITK-----GISFG----------------------------------------------------------------------------
>Node20_110_2e-06_dist0.0
------------------------------------------------------------------------------------------------------------------------------------------------------------------------------------------------------------MMRFNIDD-FVPPEGGT----N--KISIPFEYYRIRKV-------KVEFWP-----CSPITQG--------DRGVGTTAV------I----------LDD-------------NFVPKA----------------TAQT---YDPYV---------------TTPPAIQSP-----------------NPS--PTTP---VTS--------------HP---N-----L-----FLTPLL---------ITSN-----------------------------------------------QITK-----GISFG----------------------------------------------------------------------------
>Node20_110_2e-06_dist0.01
------------------------------------------------------------------------------------------------------------------------------------------------------------------------------------------------------------MMRFNIDD-FVPPEGGT----N--KISIPFEYYRIRKV-------KVEFWP-----CSPITQG--------DRGVGTTAV------I----------LDD-------------NFVPKA----------------TAQQ---YDPYV---------------TTPPAIQSP-----------------NPS--PTTP---VTS--------------HP---N-----L-----FLTPLL---------ITSN-----------------------------------------------QITK-----GISFG----------------------------------------------------------------------------
>Node20_110_2e-06_dist0.02
------------------------------------------------------------------------------------------------------------------------------------------------------------------------------------------------------------MMRFNIDD-FVPPEGGT----N--KISIPFEYYRIRKV-------KVEFWP-----CSPITQG--------DRGVDTTAV------I----------LDD-------------NFVPKA----------------TAQR---YDPYV---------------TTPPAIQSP-----------------NPS--PTTP---VTS--------------HP---N-----L-----FLTPLL---------ITSN-----------------------------------------------QITK-----GISFG----------------------------------------------------------------------------
>Node20_111_2e-06_dist0.0
------------------------------------------------------------------------------------------------------------------------------------------------------------------------------------------------------------MMRFNIDD-FVPPEGGT----N--KISIPFEYYRIRKV-------KVEFWP-----CSPITQG--------DRGVGTTAV------I----------LDD-------------NFVPKA----------------TAQT---YDPYV---------------TTPPAIQSP-----------------NPS--PTTP---VTS--------------HP---N-----L-----FLTPLL---------ITSN-----------------------------------------------QITK-----GISFG----------------------------------------------------------------------------
>Node20_111_2e-06_dist0.01
------------------------------------------------------------------------------------------------------------------------------------------------------------------------------------------------------------MMRFNIDD-FVPPEGGT----N--KISIPFEYYRIRKV-------KVEFWP-----CSPITQG--------DRGVGTTAL------I----------LDD-------------NFVPKA----------------TAQT---YDPYV---------------TTPPAIQSP-----------------NPS--PTTP---VTS--------------HP---N-----L-----FLTPLL---------ITSN-----------------------------------------------QITK-----GVSFG----------------------------------------------------------------------------
>Node20_111_2e-06_dist0.02
------------------------------------------------------------------------------------------------------------------------------------------------------------------------------------------------------------MMRFSIDD-FVPPEGGT----N--KISVPFEYYRIRKV-------KVEFWP-----CSPITQG--------DRGVGTTAV------I----------LED-------------NFVPKA----------------TAQT---YDPYV---------------TTPPAIQSP-----------------NPS--PTTP---VTS--------------TP---N-----L-----FLTPLL---------ITSN-----------------------------------------------QITK-----GISFG----------------------------------------------------------------------------
>Node20_112_2e-06_dist0.0
------------------------------------------------------------------------------------------------------------------------------------------------------------------------------------------------------------MMRFNIDD-FVPPEGGT----N--KISIPFEYYRIRKV-------KVEFWP-----CSPITQG--------DRGVGTTAV------I----------LDD-------------NFVPKA----------------TAQT---YDPYV---------------TTPPAIQSP-----------------NPS--PTTP---VTS--------------HP---N-----L-----FLTPLL---------ITSN-----------------------------------------------QITK-----GISFG----------------------------------------------------------------------------
>Node20_112_2e-06_dist0.01
------------------------------------------------------------------------------------------------------------------------------------------------------------------------------------------------------------MMRFNIDD-FVPPEGGT----N--KISIPFEYYRIRKV-------KVEFWP-----CSPITQG--------DRGAGTTAA------I----------LDD-------------NFVPKA----------------TAQT---YDPYV---------------TTPPAIQSP-----------------NPS--PTTP---VTS--------------HP---N-----L-----FLTPLL---------ITSN-----------------------------------------------QITK-----GLSFG----------------------------------------------------------------------------
>Node20_112_2e-06_dist0.02
------------------------------------------------------------------------------------------------------------------------------------------------------------------------------------------------------------MMRFNIDD-FVPPEGGT----N--KISIPFEYYRIRKV-------KVEFWP-----CSPITQG--------DRGVGTTAV------I----------LDD-------------NFVPKA----------------TAQT---YNPYV---------------TTPPAIQSP-----------------NPS--PTTP---VTS--------------HP---N-----L-----FLTPLL---------ITSN-----------------------------------------------QITK-----GISFG----------------------------------------------------------------------------
>Node20_113_2e-06_dist0.0
------------------------------------------------------------------------------------------------------------------------------------------------------------------------------------------------------------MMRFNIDD-FVPPEGGT----N--KISIPFEYYRIRKV-------KVEFWP-----CSPITQG--------DRGVGTTAV------I----------LDD-------------NFVPKA----------------TAQT---YDPYV---------------TTPPAIQSP-----------------NPS--PTTP---VTS--------------HP---N-----L-----FLTPLL---------ITSN-----------------------------------------------QITK-----GISFG----------------------------------------------------------------------------
>Node20_113_2e-06_dist0.01
------------------------------------------------------------------------------------------------------------------------------------------------------------------------------------------------------------MMRFNIDD-FVPPEGGT----N--KISIPFEYYRIRKV-------KVEFWP-----CSPITQG--------DRGVGTTAV------I----------LDD-------------NFVPKA----------------TAQT---YDPYV---------------TTPPAIQSP-----------------NPS--PTTP---VTS--------------HP---N-----L-----FLTPLL---------ITSN-----------------------------------------------QITK-----GISFG----------------------------------------------------------------------------
>Node20_113_2e-06_dist0.02
------------------------------------------------------------------------------------------------------------------------------------------------------------------------------------------------------------MMRFNIDD-FVPPEGGF----N--KISIPFEYYRIRKV-------KVEFWP-----CSPITQG--------DRGVGSTAV------I----------LDD-------------NFVPKA----------------TAQT---YDPYV---------------TTPPAIQSP-----------------NPS--PTTP---VTS--------------HP---N-----L-----FLTPLL---------ITSN-----------------------------------------------QITK-----GISFG----------------------------------------------------------------------------
>Node20_114_2e-06_dist0.0
------------------------------------------------------------------------------------------------------------------------------------------------------------------------------------------------------------MMRFNIDD-FVPPEGGT----N--KISIPFEYYRIRKV-------KVEFWP-----CSPITQG--------DRGVGTTAV------I----------LDD-------------NFVPKA----------------TAQT---YDPYV---------------TTPPAIQSP-----------------NPS--PTTP---VTS--------------HP---N-----L-----FLTPLL---------ITSN-----------------------------------------------QITK-----GISFG----------------------------------------------------------------------------
>Node20_114_2e-06_dist0.01
------------------------------------------------------------------------------------------------------------------------------------------------------------------------------------------------------------MMRFNIDD-FVPPEGGT----N--KISIPFEYYRIRKV-------KVEFWP-----CSPITQG--------DRGVGTTAV------I----------LDD-------------NFVPKA----------------TAQT---YDPYV---------------TTPPAIQSP-----------------NPS--PTTP---VTS--------------HP---N-----L-----FLTPLL---------ITSN-----------------------------------------------QITK-----GISFG----------------------------------------------------------------------------
>Node20_114_2e-06_dist0.02
------------------------------------------------------------------------------------------------------------------------------------------------------------------------------------------------------------MMRFNIDD-FVPPEGGT----N--KISIPFEYYRIRKV-------KVEFWP-----CSPITQG--------DRGVGTTAV------I----------LDD-------------NFVPKA----------------TALT---YDPYV---------------TTPPAIQSP-----------------NPS--PTTP---VTS--------------HP---N-----L-----FLTPLL---------ITSD-----------------------------------------------QITK-----GISFG----------------------------------------------------------------------------
>Node20_115_2e-06_dist0.0
------------------------------------------------------------------------------------------------------------------------------------------------------------------------------------------------------------MMRFNIDD-FVPPEGGT----N--KISIPFEYYRIRKV-------KVEFWP-----CSPITQG--------DRGVGTTAV------I----------LDD-------------NFVPKA----------------TAQT---YDPYV---------------TTPPAIQSP-----------------NPS--PTTP---VTS--------------HP---N-----L-----FLTPLL---------ITSN-----------------------------------------------QITK-----GISFG----------------------------------------------------------------------------
>Node20_115_2e-06_dist0.01
------------------------------------------------------------------------------------------------------------------------------------------------------------------------------------------------------------MMRFNIDD-FVPPEGGT----N--KISIPFEYYRIRKV-------KVEFWP-----CSPITQG--------DRGVGTTAV------I----------LDD-------------NFVPKA----------------TAQT---YDPYV---------------TTPPAIQSP-----------------NPS--PTTP---VTS--------------HP---N-----L-----TLTPLL---------ITSN-----------------------------------------------QITK-----GISFG----------------------------------------------------------------------------
>Node20_115_2e-06_dist0.02
------------------------------------------------------------------------------------------------------------------------------------------------------------------------------------------------------------MMKFNIDD-FVPPEGGT----N--KISIPFEYYRIRKV-------KVEFWP-----CSPITQG--------DRGVGTTAV------I----------LDD-------------NFVPKA----------------TAQT---YDPYV---------------TTPPAIQSP-----------------NPS--PSTS---VTS--------------HP---N-----L-----FLTPLL---------ITSA-----------------------------------------------QVTK-----GISFG----------------------------------------------------------------------------
>Node20_116_2e-06_dist0.0
------------------------------------------------------------------------------------------------------------------------------------------------------------------------------------------------------------MMRFNIDD-FVPPEGGT----N--KISIPFEYYRIRKV-------KVEFWP-----CSPITQG--------DRGVGTTAV------I----------LDD-------------NFVPKA----------------TAQT---YDPYV---------------TTPPAIQSP-----------------NPS--PTTP---VTS--------------HP---N-----L-----FLTPLL---------ITSN-----------------------------------------------QITK-----GISFG----------------------------------------------------------------------------
>Node20_116_2e-06_dist0.01
------------------------------------------------------------------------------------------------------------------------------------------------------------------------------------------------------------MMRFNIDD-FVPPEGGT----N--KISIPFEYYRIRKV-------KVEFWP-----CSPITQG--------DRGVGTTAV------I----------LDD-------------NFVPKA----------------TAQT---YDPYV---------------TTPPAIQSP-----------------NPS--PTTP---VTS--------------HP---N-----L-----FLTPLL---------ITSN-----------------------------------------------QITK-----GISFG----------------------------------------------------------------------------
>Node20_116_2e-06_dist0.02
------------------------------------------------------------------------------------------------------------------------------------------------------------------------------------------------------------MMRFNIDD-FVPPEGGT----N--KISIPFEYYRIRKV-------KVEFWP-----CSPITQG--------DRGLGTTAV------I----------LDD-------------NFVPKA----------------TAQT---LDPYV---------------TTPPAIQSP-----------------NPS--PTTP---VTS--------------HP---N-----L-----FLTPLL---------ITSQ-----------------------------------------------QITK-----GISFG----------------------------------------------------------------------------
>Node20_117_2e-06_dist0.0
------------------------------------------------------------------------------------------------------------------------------------------------------------------------------------------------------------MMRFNIDD-FVPPEGGT----N--KISIPFEYYRIRKV-------KVEFWP-----CSPITQG--------DRGVGTTAV------I----------LDD-------------NFVPKA----------------TAQT---YDPYV---------------TTPPAIQSP-----------------NPS--PTTP---VTS--------------HP---N-----L-----FLTPLL---------ITSN-----------------------------------------------QITK-----GISFG----------------------------------------------------------------------------
>Node20_117_2e-06_dist0.01
------------------------------------------------------------------------------------------------------------------------------------------------------------------------------------------------------------MMRFNIDD-FVPPEGGT----N--KISIPFEYYRIRKV-------KVEFWP-----CSPITQG--------DRGVGTTAV------I----------LDD-------------NFVPKA----------------TAQT---YDPYV---------------TTPPAIQSP-----------------NPS--PTTP---VTS--------------HP---N-----L-----FLTPLL---------ITSN-----------------------------------------------QITK-----GISFG----------------------------------------------------------------------------
>Node20_117_2e-06_dist0.02
------------------------------------------------------------------------------------------------------------------------------------------------------------------------------------------------------------MMRFNIDD-FVPPEGGT----N--KISIPFEYYRIRKV-------KVEFWP-----CSPITQG--------DRGVGTTAV------I----------LDM-------------NFVPKA----------------TAQT---YDPYV---------------TTPPAIQSP-----------------NPS--PTTP---ATS--------------HP---N-----L-----FLTPLL---------ITSN-----------------------------------------------QVTK-----GISFG----------------------------------------------------------------------------
>Node20_118_2e-06_dist0.0
------------------------------------------------------------------------------------------------------------------------------------------------------------------------------------------------------------MMRFNIDD-FVPPEGGT----N--KISIPFEYYRIRKV-------KVEFWP-----CSPITQG--------DRGVGTTAV------I----------LDD-------------NFVPKA----------------TAQT---YDPYV---------------TTPPAIQSP-----------------NPS--PTTP---VTS--------------HP---N-----L-----FLTPLL---------ITSN-----------------------------------------------QITK-----GISFG----------------------------------------------------------------------------
>Node20_118_2e-06_dist0.01
------------------------------------------------------------------------------------------------------------------------------------------------------------------------------------------------------------MMRFNIDD-FVPPEGGT----N--KISIPFEYYRIRKV-------KVEFWP-----CSPITQG--------DRGVGTTAV------I----------LDD-------------NFVPKA----------------TAQT---YDPYV---------------TTPPAIQSP-----------------NPS--PTTP---VTS--------------HP---N-----L-----FLTPLL---------ITSN-----------------------------------------------QITK-----GISFG----------------------------------------------------------------------------
>Node20_118_2e-06_dist0.02
------------------------------------------------------------------------------------------------------------------------------------------------------------------------------------------------------------MMRFNIDD-FVPPEGGT----N--KISIPFEYYRIRKV-------KVEFWP-----CSPITQG--------DRGVGQTAV------I----------LDD-------------NFVPKA----------------TAQT---YDPYV---------------TTPPAIRSP-----------------NPS--PTTP---VTS--------------HP---N-----L-----FLTPLL---------ITSN-----------------------------------------------QITK-----GISFG----------------------------------------------------------------------------
>Node20_119_2e-06_dist0.0
------------------------------------------------------------------------------------------------------------------------------------------------------------------------------------------------------------MMRFNIDD-FVPPEGGT----N--KISIPFEYYRIRKV-------KVEFWP-----CSPITQG--------DRGVGTTAV------I----------LDD-------------NFVPKA----------------TAQT---YDPYV---------------TTPPAIQSP-----------------NPS--PTTP---VTS--------------HP---N-----L-----FLTPLL---------ITSN-----------------------------------------------QITK-----GISFG----------------------------------------------------------------------------
>Node20_119_2e-06_dist0.01
------------------------------------------------------------------------------------------------------------------------------------------------------------------------------------------------------------MMRFNIDD-FVPPEGGT----N--QISIPFEYYRIRKV-------KVEFWP-----CSPITQG--------DRGVGTTAV------I----------LDD-------------NFVPKA----------------TAQT---YDPYV---------------TTPPAIQSP-----------------NPS--PTTP---ITS--------------HP---N-----L-----FLTPLL---------ITSN-----------------------------------------------QITK-----GISFG----------------------------------------------------------------------------
>Node20_119_2e-06_dist0.02
------------------------------------------------------------------------------------------------------------------------------------------------------------------------------------------------------------MMKFNIDD-FVPPEGGT----N--KISIPFEYYKIRKV-------KVEVWP-----CSPITQG--------DRGVGTTAV------I----------LDD-------------NFVPKA----------------TAQT---YDPYV---------------TTPPAIQSP-----------------NPS--PTTP---VTS--------------HP---N-----L-----FLTPLL---------ITSN-----------------------------------------------QITK-----GISFG----------------------------------------------------------------------------
>Node20_120_2e-06_dist0.0
------------------------------------------------------------------------------------------------------------------------------------------------------------------------------------------------------------MMRFNIDD-FVPPEGGT----N--KISIPFEYYRIRKV-------KVEFWP-----CSPITQG--------DRGVGTTAV------I----------LDD-------------NFVPKA----------------TAQT---YDPYV---------------TTPPAIQSP-----------------NPS--PTTP---VTS--------------HP---N-----L-----FLTPLL---------ITSN-----------------------------------------------QITK-----GISFG----------------------------------------------------------------------------
>Node20_120_2e-06_dist0.01
------------------------------------------------------------------------------------------------------------------------------------------------------------------------------------------------------------MMRFNIDD-FVPPEGGT----N--KISIPFEYYRIRKV-------KVEFWP-----CSPITQG--------DRGVGTTAV------I----------LDD-------------NFVPKA----------------TAQT---YDPYV---------------TTPPAIQSP-----------------NPS--PTTP---VTS--------------HP---N-----L-----FLTPLL---------ITSN-----------------------------------------------QITK-----GISFG----------------------------------------------------------------------------
>Node20_120_2e-06_dist0.02
------------------------------------------------------------------------------------------------------------------------------------------------------------------------------------------------------------MMRFNIDD-FVPPEGGT----N--KISIPFEYYRIRKV-------KVEFWP-----CSPITQG--------DRGVGTTAV------I----------LDD-------------DFVPKA----------------TQQF---YDPYV---------------TTPPAIQSP-----------------NPS--PTTP---VTS--------------HP---N-----L-----FLTPLL---------ITSG-----------------------------------------------QITK-----GISFG----------------------------------------------------------------------------
>Node20_121_2e-06_dist0.0
------------------------------------------------------------------------------------------------------------------------------------------------------------------------------------------------------------MMRFNIDD-FVPPEGGT----N--KISIPFEYYRIRKV-------KVEFWP-----CSPITQG--------DRGVGTTAV------I----------LDD-------------NFVPKA----------------TAQT---YDPYV---------------TTPPAIQSP-----------------NPS--PTTP---VTS--------------HP---N-----L-----FLTPLL---------ITSN-----------------------------------------------QITK-----GISFG----------------------------------------------------------------------------
>Node20_121_2e-06_dist0.01
------------------------------------------------------------------------------------------------------------------------------------------------------------------------------------------------------------MMRFNIDD-FVPPEGGT----N--KISIPFEYYRIRKV-------KVEFWP-----CSPITQG--------DRGVGTTAV------I----------LDD-------------NFVPKA----------------TAQT---YDPYV---------------TTPPAIQSP-----------------NPS--PTTP---VTS--------------HP---N-----L-----FLTPLL---------ITSN-----------------------------------------------AITK-----GISFG----------------------------------------------------------------------------
>Node20_121_2e-06_dist0.02
------------------------------------------------------------------------------------------------------------------------------------------------------------------------------------------------------------MMRFNIDD-FVPPEGGT----N--KISIPFEYYRIRKV-------KVEFWP-----CAPITQG--------DRGVGTTAV------I----------LDD-------------NFVPKA----------------TAQT---YDPYV---------------TTPPAIQSP-----------------NPS--PTTP---VTG--------------HP---N-----L-----FLTPLL---------VTSN-----------------------------------------------QITK-----GISFG----------------------------------------------------------------------------
>Node20_122_2e-06_dist0.0
------------------------------------------------------------------------------------------------------------------------------------------------------------------------------------------------------------MMRFNIDD-FVPPEGGT----N--KISIPFEYYRIRKV-------KVEFWP-----CSPITQG--------DRGVGTTAV------I----------LDD-------------NFVPKA----------------TAQT---YDPYV---------------TTPPAIQSP-----------------NPS--PTTP---VTS--------------HP---N-----L-----FLTPLL---------ITSN-----------------------------------------------QITK-----GISFG----------------------------------------------------------------------------
>Node20_122_2e-06_dist0.01
------------------------------------------------------------------------------------------------------------------------------------------------------------------------------------------------------------MMRFNIDD-FVPPEGGT----N--KISIPFEYYRIRKV-------KVEFWP-----CSPITQG--------DRGVGTTAV------I----------LDD-------------NFVPKA----------------TAQT---YDPYK---------------TTPPAIQSP-----------------NPS--PTTP---VTS--------------HP---N-----L-----FLTPLL---------ITSN-----------------------------------------------QITK-----GISFG----------------------------------------------------------------------------
>Node20_122_2e-06_dist0.02
------------------------------------------------------------------------------------------------------------------------------------------------------------------------------------------------------------MMRFNIDD-FVPPEGGT----N--KISIPFEYYRIRKV-------KVEFWP-----CSPVTQG--------DRGVGTTAV------I----------LDD-------------NFVPKA----------------TAQT---YDPYV---------------TTPPAIQSP-----------------NPS--PTTP---VTS--------------HP---N-----L-----FLTPLL---------ITSN-----------------------------------------------QITK-----GISFG----------------------------------------------------------------------------
>Node20_123_2e-06_dist0.0
------------------------------------------------------------------------------------------------------------------------------------------------------------------------------------------------------------MMRFNIDD-FVPPEGGT----N--KISIPFEYYRIRKV-------KVEFWP-----CSPITQG--------DRGVGTTAV------I----------LDD-------------NFVPKA----------------TAQT---YDPYV---------------TTPPAIQSP-----------------NPS--PTTP---VTS--------------HP---N-----L-----FLTPLL---------ITSN-----------------------------------------------QITK-----GISFG----------------------------------------------------------------------------
>Node20_123_2e-06_dist0.01
------------------------------------------------------------------------------------------------------------------------------------------------------------------------------------------------------------MMRFNIDD-FVPPEGGT----N--KISIPFECYRIRKI-------KVEFWP-----CSPITQG--------DRGVGTTAV------I----------LDD-------------NFVPKA----------------TAQT---YDPYV---------------TTPPAIQSP-----------------NPS--PTTP---VTS--------------HP---N-----L-----FLTPLL---------ITSN-----------------------------------------------QITK-----GISFG----------------------------------------------------------------------------
>Node20_123_2e-06_dist0.02
------------------------------------------------------------------------------------------------------------------------------------------------------------------------------------------------------------MMRFNIDD-FVPPEGGT----N--PISIPFEYYRIRKV-------KVEFWP-----CSPILQG--------NRGVGTTAV------I----------LDD-------------NFVPKA----------------TAQT---YDPYV---------------TTPPAIQSP-----------------NPS--PTTP---VTS--------------HP---N-----L-----FLTPLL---------ITSK-----------------------------------------------QITK-----GISFG----------------------------------------------------------------------------
>Node20_124_2e-06_dist0.0
------------------------------------------------------------------------------------------------------------------------------------------------------------------------------------------------------------MMRFNIDD-FVPPEGGT----N--KISIPFEYYRIRKV-------KVEFWP-----CSPITQG--------DRGVGTTAV------I----------LDD-------------NFVPKA----------------TAQT---YDPYV---------------TTPPAIQSP-----------------NPS--PTTP---VTS--------------HP---N-----L-----FLTPLL---------ITSN-----------------------------------------------QITK-----GISFG----------------------------------------------------------------------------
>Node20_124_2e-06_dist0.01
------------------------------------------------------------------------------------------------------------------------------------------------------------------------------------------------------------MMRFNIDD-FVPPEGGT----N--KISIPFEYYRIRKV-------KVEFWP-----CSPITQG--------DRGVGTTAV------I----------LDD-------------NFVPKA----------------TAQT---YDPYV---------------TTPPAIQSP-----------------NPS--PTTP---VTS--------------HP---N-----L-----FLTPLL---------ITSN-----------------------------------------------QITK-----GISFG----------------------------------------------------------------------------
>Node20_124_2e-06_dist0.02
------------------------------------------------------------------------------------------------------------------------------------------------------------------------------------------------------------MMRFNIDD-FVPPEGGT----N--KISIPFEYYRIRKV-------KVEFWP-----CSPITQG--------DRGVGTTAV------I----------LDD-------------NFVPKA----------------TAQT---YDPYV---------------TTPPAIQSP-----------------NPS--PTTP---VTS--------------HP---N-----L-----FLTPLL---------ITSN-----------------------------------------------QITK-----GISFG----------------------------------------------------------------------------
>Node20_125_2e-06_dist0.0
------------------------------------------------------------------------------------------------------------------------------------------------------------------------------------------------------------MMRFNIDD-FVPPEGGT----N--KISIPFEYYRIRKV-------KVEFWP-----CSPITQG--------DRGVGTTAV------I----------LDD-------------NFVPKA----------------TAQT---YDPYV---------------TTPPAIQSP-----------------NPS--PTTP---VTS--------------HP---N-----L-----FLTPLL---------ITSN-----------------------------------------------QITK-----GISFG----------------------------------------------------------------------------
>Node20_125_2e-06_dist0.01
------------------------------------------------------------------------------------------------------------------------------------------------------------------------------------------------------------MMRFNIDD-FVPPEGGT----N--KISIPFEYYRIRKV-------KVEFWP-----CSPITQG--------DRGVGTTAV------I----------LDD-------------NFVPKA----------------TAQT---YDPYV---------------TTPPAIQSP-----------------NPS--PDTP---VTS--------------HP---N-----L-----FLTPLL---------ITSN-----------------------------------------------QITK-----GISFG----------------------------------------------------------------------------
>Node20_125_2e-06_dist0.02
------------------------------------------------------------------------------------------------------------------------------------------------------------------------------------------------------------MMRFNIDD-FVPPEGGT----N--KISIPFEYYRITKV-------KVEFWP-----CSPITQG--------DRGVGTTAV------I----------LDD-------------NFVPKA----------------TAQT---YDPYV---------------TTPPAIQSP-----------------NPS--PTTP---VTS--------------HP---N-----L-----FLTPLL---------ITSN-----------------------------------------------QITK-----GISFG----------------------------------------------------------------------------
>Node20_126_2e-06_dist0.0
------------------------------------------------------------------------------------------------------------------------------------------------------------------------------------------------------------MMRFNIDD-FVPPEGGT----N--KISIPFEYYRIRKV-------KVEFWP-----CSPITQG--------DRGVGTTAV------I----------LDD-------------NFVPKA----------------TAQT---YDPYV---------------TTPPAIQSP-----------------NPS--PTTP---VTS--------------HP---N-----L-----FLTPLL---------ITSN-----------------------------------------------QITK-----GISFG----------------------------------------------------------------------------
>Node20_126_2e-06_dist0.01
------------------------------------------------------------------------------------------------------------------------------------------------------------------------------------------------------------MMRFNIDD-FVPPEGGT----N--KISIPFEYYRIRKV-------KVEFWP-----CSPITQG--------DRGVGTTAV------I----------LDD-------------NFVPKA----------------TAQT---YDPYV---------------TTPPAIQSP-----------------NPS--PTTP---VTS--------------HP---N-----L-----FLTPLL---------ITSN-----------------------------------------------QITK-----GISFG----------------------------------------------------------------------------
>Node20_126_2e-06_dist0.02
------------------------------------------------------------------------------------------------------------------------------------------------------------------------------------------------------------MMRFNIDD-FVPPEGGT----N--KISIPFEYYRIRKV-------KVEFWP-----CSPITQG--------DRGVGTTAV------I----------LDD-------------NFVPKA----------------TAQT---YDPYV---------------TTPPAIQSP-----------------NPS--PTTP---VTS--------------HP---N-----L-----FLTPLL---------ITTA-----------------------------------------------QITK-----GISFG----------------------------------------------------------------------------
>Node20_127_2e-06_dist0.0
------------------------------------------------------------------------------------------------------------------------------------------------------------------------------------------------------------MMRFNIDD-FVPPEGGT----N--KISIPFEYYRIRKV-------KVEFWP-----CSPITQG--------DRGVGTTAV------I----------LDD-------------NFVPKA----------------TAQT---YDPYV---------------TTPPAIQSP-----------------NPS--PTTP---VTS--------------HP---N-----L-----FLTPLL---------ITSN-----------------------------------------------QITK-----GISFG----------------------------------------------------------------------------
>Node20_127_2e-06_dist0.01
------------------------------------------------------------------------------------------------------------------------------------------------------------------------------------------------------------MMRFNIDD-FVPPEGGT----N--KISIPFEYYRIRKV-------KVEFWP-----CSPITQG--------DRGVGTTAV------I----------LDD-------------NFVPKA----------------TAQT---YDPYV---------------TTPPAIQSP-----------------NPS--PTTP---VTS--------------HP---N-----L-----FLTPLL---------ITSN-----------------------------------------------QITK-----GISFG----------------------------------------------------------------------------
>Node20_127_2e-06_dist0.02
------------------------------------------------------------------------------------------------------------------------------------------------------------------------------------------------------------MMRFDIDD-FVPPEGGT----N--KISIPFEYYRIRKV-------KVEFWP-----CSPITQG--------DRGVGTTAV------I----------LDD-------------NFVPKA----------------TAQT---YDPYV---------------TTPPAIQSP-----------------NPS--PTTP---MTS--------------HP---N-----L-----FLTPLL---------ITSN-----------------------------------------------QITK-----GISFG----------------------------------------------------------------------------
>Node20_128_2e-06_dist0.0
------------------------------------------------------------------------------------------------------------------------------------------------------------------------------------------------------------MMRFNIDD-FVPPEGGT----N--KISIPFEYYRIRKV-------KVEFWP-----CSPITQG--------DRGVGTTAV------I----------LDD-------------NFVPKA----------------TAQT---YDPYV---------------TTPPAIQSP-----------------NPS--PTTP---VTS--------------HP---N-----L-----FLTPLL---------ITSN-----------------------------------------------QITK-----GISFG----------------------------------------------------------------------------
>Node20_128_2e-06_dist0.01
------------------------------------------------------------------------------------------------------------------------------------------------------------------------------------------------------------MMRFNIDD-FVPPEGGT----N--KISIPFEYYRIRKV-------KVEFWP-----CSPITQG--------DRGVGTTAV------I----------LDD-------------NFVPKA----------------TAQT---YDPYV---------------TTPPVIQSP-----------------NPS--PTTP---VTS--------------HP---N-----L-----FLTPLL---------ITSN-----------------------------------------------QITK-----GISFG----------------------------------------------------------------------------
>Node20_128_2e-06_dist0.02
------------------------------------------------------------------------------------------------------------------------------------------------------------------------------------------------------------MMRFNIDD-FVPPEGGT----N--KISIPFEYYRIRKV-------KVEFWP-----CTPITQG--------DRGVGTTAV------I----------LDD-------------NFVPKA----------------TAQT---YDPYV---------------TTPPAIQSP-----------------NPS--PTTP---VTS--------------HP---N-----L-----FLTPLL---------ISSN-----------------------------------------------QITK-----GISFG----------------------------------------------------------------------------
>Node20_129_2e-06_dist0.0
------------------------------------------------------------------------------------------------------------------------------------------------------------------------------------------------------------MMRFNIDD-FVPPEGGT----N--KISIPFEYYRIRKV-------KVEFWP-----CSPITQG--------DRGVGTTAV------I----------LDD-------------NFVPKA----------------TAQT---YDPYV---------------TTPPAIQSP-----------------NPS--PTTP---VTS--------------HP---N-----L-----FLTPLL---------ITSN-----------------------------------------------QITK-----GISFG----------------------------------------------------------------------------
>Node20_129_2e-06_dist0.01
------------------------------------------------------------------------------------------------------------------------------------------------------------------------------------------------------------MMRFNIDD-FVPPEGGT----N--KISIPFEYYRIRKV-------KVEFWP-----CSPITQG--------DRGVGTTAV------I----------LDD-------------NFVPKA----------------TAQT---YDPYV---------------TTPPAIQSP-----------------NPS--PTTP---VTS--------------HP---N-----L-----FLTPLL---------ITSN-----------------------------------------------QITK-----GISFG----------------------------------------------------------------------------
>Node20_129_2e-06_dist0.02
------------------------------------------------------------------------------------------------------------------------------------------------------------------------------------------------------------MMRFSIDD-FVPPEGGT----N--KISIPFEYYRIRKV-------KVEFWP-----CSPITQG--------DRGVGTTAV------I----------LDD-------------NFVPKA----------------TAQT---YDPYV---------------TTPPAIQSP-----------------NPS--PTTP---VTS--------------HP---N-----L-----FLTPLL---------ITSN-----------------------------------------------QITK-----GISFG----------------------------------------------------------------------------
>Node20_130_2e-06_dist0.0
------------------------------------------------------------------------------------------------------------------------------------------------------------------------------------------------------------MMRFNIDD-FVPPEGGT----N--KISIPFEYYRIRKV-------KVEFWP-----CSPITQG--------DRGVGTTAV------I----------LDD-------------NFVPKA----------------TAQT---YDPYV---------------TTPPAIQSP-----------------NPS--PTTP---VTS--------------HP---N-----L-----FLTPLL---------ITSN-----------------------------------------------QITK-----GISFG----------------------------------------------------------------------------
>Node20_130_2e-06_dist0.01
------------------------------------------------------------------------------------------------------------------------------------------------------------------------------------------------------------MMRFNIDD-FVPPEGGT----N--KISIPFEYYRIRKV-------KVEFWP-----CSPITQG--------DRGVGTTAV------I----------LDD-------------NFVPKA----------------TAQT---YDPYV---------------TTPPAIQSP-----------------NPS--PTTP---VTS--------------HP---N-----L-----FLTPLL---------ITSN-----------------------------------------------QITK-----GISFG----------------------------------------------------------------------------
>Node20_130_2e-06_dist0.02
------------------------------------------------------------------------------------------------------------------------------------------------------------------------------------------------------------MMRFNIDD-FVPPEGGT----N--KISIPFEYYRIRKV-------KVEFWP-----CSPITQG--------DRGVGTTAV------I----------LDD-------------NFVPKA----------------TAQT---YDPYV---------------TTPPAIQSP-----------------NPS--PTSP---VTS--------------HP---N-----L-----FLTPLL---------ITSN-----------------------------------------------QITK-----GIPFG----------------------------------------------------------------------------
>Node20_131_2e-06_dist0.0
------------------------------------------------------------------------------------------------------------------------------------------------------------------------------------------------------------MMRFNIDD-FVPPEGGT----N--KISIPFEYYRIRKV-------KVEFWP-----CSPITQG--------DRGVGTTAV------I----------LDD-------------NFVPKA----------------TAQT---YDPYV---------------TTPPAIQSP-----------------NPS--PTTP---VTS--------------HP---N-----L-----FLTPLL---------ITSN-----------------------------------------------QITK-----GISFG----------------------------------------------------------------------------
>Node20_131_2e-06_dist0.01
------------------------------------------------------------------------------------------------------------------------------------------------------------------------------------------------------------MMRFNIDD-FVPPEGGT----N--KISIPFEYYRIRKV-------KVEFWP-----CSPITQG--------DRGVGFTAV------I----------LDD-------------NFVPKA----------------TAQT---YDPYI---------------TTPPSIQSP-----------------TPS--PTTP---VTS--------------HP---N-----L-----FLTPLL---------ITSN-----------------------------------------------QITK-----GISFG----------------------------------------------------------------------------
>Node20_131_2e-06_dist0.02
------------------------------------------------------------------------------------------------------------------------------------------------------------------------------------------------------------MMRFNIDD-FVPPEGGT----N--KISIPFTYYRIRKV-------KVEFWP-----CSPITQG--------DRAVGTTAV------I----------LDD-------------NFVPKA----------------TAQT---YDPYV---------------TTPPAILSP-----------------NPS--PTPP---VTS--------------HP---N-----L-----FLTPLL---------ITSN-----------------------------------------------QITK-----GISFG----------------------------------------------------------------------------
>Node20_132_2e-06_dist0.0
------------------------------------------------------------------------------------------------------------------------------------------------------------------------------------------------------------MMRFNIDD-FVPPEGGT----N--KISIPFEYYRIRKV-------KVEFWP-----CSPITQG--------DRGVGTTAV------I----------LDD-------------NFVPKA----------------TAQT---YDPYV---------------TTPPAIQSP-----------------NPS--PTTP---VTS--------------HP---N-----L-----FLTPLL---------ITSN-----------------------------------------------QITK-----GISFG----------------------------------------------------------------------------
>Node20_132_2e-06_dist0.01
------------------------------------------------------------------------------------------------------------------------------------------------------------------------------------------------------------MMRFNIDD-FVPPEGGT----N--KISIPFEYYRIRKV-------KVEFWP-----CSPITQG--------DRGVGTTAV------I----------LDD-------------NFVPKA----------------TAQT---YDPYV---------------TTPPAIQSP-----------------NPS--PTTP---VTS--------------HP---N-----L-----FLTPLL---------ITSN-----------------------------------------------QITK-----GISFG----------------------------------------------------------------------------
>Node20_132_2e-06_dist0.02
------------------------------------------------------------------------------------------------------------------------------------------------------------------------------------------------------------MMRFNIDD-FVPPEGGT----N--KISIPFEYYRIRKV-------KVEFWP-----CSPITQG--------DRGVGTTAV------I----------LDD-------------NLVPKA----------------TAQT---YDPYV---------------TTPPAIQSP-----------------NPS--PTTP---VTS--------------HP---N-----L-----FLDPLL---------ITSN-----------------------------------------------QITK-----GISFG----------------------------------------------------------------------------
>Node20_133_2e-06_dist0.0
------------------------------------------------------------------------------------------------------------------------------------------------------------------------------------------------------------MMRFNIDD-FVPPEGGT----N--KISIPFEYYRIRKV-------KVEFWP-----CSPITQG--------DRGVGTTAV------I----------LDD-------------NFVPKA----------------TAQT---YDPYV---------------TTPPAIQSP-----------------NPS--PTTP---VTS--------------HP---N-----L-----FLTPLL---------ITSN-----------------------------------------------QITK-----GISFG----------------------------------------------------------------------------
>Node20_133_2e-06_dist0.01
------------------------------------------------------------------------------------------------------------------------------------------------------------------------------------------------------------MMRFNIDD-FVPPEGGT----N--KISIPFEYYRIRKV-------KVEFWP-----CSPITQG--------DRGVGTTAV------I----------LDD-------------NFVPKA----------------TAQT---YDPYV---------------TTPPAIQSP-----------------NPS--PTTP---VTS--------------HP---N-----L-----FLTPLL---------ITSN-----------------------------------------------QITK-----GISFG----------------------------------------------------------------------------
>Node20_133_2e-06_dist0.02
------------------------------------------------------------------------------------------------------------------------------------------------------------------------------------------------------------MMRFNIDD-FVPPEGGT----N--KIDIPFEYYRIRKV-------KVEFWP-----CSPITQG--------DRGVGTTAV------I----------LDD-------------NFIPKA----------------TAQT---YDPYV---------------TTPPAIQSP-----------------NPS--PTTP---VTS--------------HP---N-----L-----FLTPLL---------ITSN-----------------------------------------------QITK-----GISFG----------------------------------------------------------------------------
>Node20_134_2e-06_dist0.0
------------------------------------------------------------------------------------------------------------------------------------------------------------------------------------------------------------MMRFNIDD-FVPPEGGT----N--KISIPFEYYRIRKV-------KVEFWP-----CSPITQG--------DRGVGTTAV------I----------LDD-------------NFVPKA----------------TAQT---YDPYV---------------TTPPAIQSP-----------------NPS--PTTP---VTS--------------HP---N-----L-----FLTPLL---------ITSN-----------------------------------------------QITK-----GISFG----------------------------------------------------------------------------
>Node20_134_2e-06_dist0.01
------------------------------------------------------------------------------------------------------------------------------------------------------------------------------------------------------------MMRFNIDD-FVPPEGGT----N--KISIPFEYYRIRKV-------KVEFWP-----CSPITHG--------DRGVGTTAV------I----------LDD-------------NFRPKA----------------TAQT---YDPYV---------------TTPPAIQSP-----------------NPS--PTTP---VTS--------------HP---N-----L-----FLTPLL---------ITSN-----------------------------------------------QITK-----GISFG----------------------------------------------------------------------------
>Node20_134_2e-06_dist0.02
------------------------------------------------------------------------------------------------------------------------------------------------------------------------------------------------------------MMRFNIDD-FVPPEGGT----N--KISIPFEYYRIRKV-------KVEFWP-----CSPITQG--------DRGVGTTAV------I----------LDD-------------NFVPKA----------------TAQT---YDPYV---------------TTPPAIQSP-----------------NPH--PTTP---VTS--------------HP---N-----L-----FLTPLL---------ITSN-----------------------------------------------QITK-----GISFG----------------------------------------------------------------------------
>Node20_135_2e-06_dist0.0
------------------------------------------------------------------------------------------------------------------------------------------------------------------------------------------------------------MMRFNIDD-FVPPEGGT----N--KISIPFEYYRIRKV-------KVEFWP-----CSPITQG--------DRGVGTTAV------I----------LDD-------------NFVPKA----------------TAQT---YDPYV---------------TTPPAIQSP-----------------NPS--PTTP---VTS--------------HP---N-----L-----FLTPLL---------ITSN-----------------------------------------------QITK-----GISFG----------------------------------------------------------------------------
>Node20_135_2e-06_dist0.01
------------------------------------------------------------------------------------------------------------------------------------------------------------------------------------------------------------MMRFNIDD-HVPPEGGT----N--KISIPFEYYRIRKV-------KVEFWP-----CSPITQG--------DRGVGTTAV------I----------LDD-------------NFVPKA----------------TAQT---YEPYV---------------TTPPAIQSP-----------------NPS--PTTP---VTS--------------HP---N-----L-----FLTPLL---------ITSN-----------------------------------------------KITK-----GISFG----------------------------------------------------------------------------
>Node20_135_2e-06_dist0.02
------------------------------------------------------------------------------------------------------------------------------------------------------------------------------------------------------------MMRFNIDD-FVPPTGGT----N--KISIPFEYYRIRKV-------KVEFWP-----CSPIAQG--------DRGVGTTAV------I----------LDD-------------NFVPKA----------------TAQT---YDPYV---------------TTPPAIQSP-----------------NPS--PTTP---VTS--------------HP---N-----L-----FLTPLL---------ITSN-----------------------------------------------QITK-----GISFG----------------------------------------------------------------------------
>Node20_136_2e-06_dist0.0
------------------------------------------------------------------------------------------------------------------------------------------------------------------------------------------------------------MMRFNIDD-FVPPEGGT----N--KISIPFEYYRIRKV-------KVEFWP-----CSPITQG--------DRGVGTTAV------I----------LDD-------------NFVPKA----------------TAQT---YDPYV---------------TTPPAIQSP-----------------NPS--PTTP---VTS--------------HP---N-----L-----FLTPLL---------ITSN-----------------------------------------------QITK-----GISFG----------------------------------------------------------------------------
>Node20_136_2e-06_dist0.01
------------------------------------------------------------------------------------------------------------------------------------------------------------------------------------------------------------MMRFNIDD-FVPPEGGT----N--KISIPFEYYRIRKV-------KVEFWP-----CSPITQG--------DRGVGTTAV------I----------LDD-------------NFVSKA----------------TAQT---YDPYV---------------TTPPAIQSP-----------------NPS--PTTP---VTS--------------HP---N-----L-----FLTPLL---------ITSN-----------------------------------------------QITK-----GISFG----------------------------------------------------------------------------
>Node20_136_2e-06_dist0.02
------------------------------------------------------------------------------------------------------------------------------------------------------------------------------------------------------------MMRFNIDD-FVPPEGGT----N--KISMPFEYYRIRKV-------KVEFWP-----CSPITQG--------DRGVGTTAV------I----------LDD-------------NFVPKA----------------TAQT---YDPYV---------------TTPPAIQSP-----------------NPS--PTTP---VTS--------------HP---N-----L-----FLTPLL---------ITSS-----------------------------------------------QITK-----GISFG----------------------------------------------------------------------------
>Node20_137_2e-06_dist0.0
------------------------------------------------------------------------------------------------------------------------------------------------------------------------------------------------------------MMRFNIDD-FVPPEGGT----N--KISIPFEYYRIRKV-------KVEFWP-----CSPITQG--------DRGVGTTAV------I----------LDD-------------NFVPKA----------------TAQT---YDPYV---------------TTPPAIQSP-----------------NPS--PTTP---VTS--------------HP---N-----L-----FLTPLL---------ITSN-----------------------------------------------QITK-----GISFG----------------------------------------------------------------------------
>Node20_137_2e-06_dist0.01
------------------------------------------------------------------------------------------------------------------------------------------------------------------------------------------------------------MMRFNIDD-FVPPEGGT----N--KISIPFEYYRIRKV-------KVEFWP-----CSPITQG--------DRGVGTTAV------I----------LDD-------------NFVPKA----------------TAQT---YDPYV---------------TTPTAIQSP-----------------NPS--PTTP---VTS--------------HP---N-----L-----YLTPLL---------ITSN-----------------------------------------------QITK-----GISFG----------------------------------------------------------------------------
>Node20_137_2e-06_dist0.02
------------------------------------------------------------------------------------------------------------------------------------------------------------------------------------------------------------MMRFNIDD-FVPPEGGT----N--KISIPFEYYRIRKV-------KVEFWP-----CSPITQG--------DRGVGTTAV------I----------LDD-------------NFVPKA----------------TAQT---YDPYV---------------TTPPAIQSP-----------------NPS--PTTP---VTS--------------HP---N-----L-----FLTPLL---------ITSN-----------------------------------------------QITK-----GISFG----------------------------------------------------------------------------
>Node20_138_2e-06_dist0.0
------------------------------------------------------------------------------------------------------------------------------------------------------------------------------------------------------------MMRFNIDD-FVPPEGGT----N--KISIPFEYYRIRKV-------KVEFWP-----CSPITQG--------DRGVGTTAV------I----------LDD-------------NFVPKA----------------TAQT---YDPYV---------------TTPPAIQSP-----------------NPS--PTTP---VTS--------------HP---N-----L-----FLTPLL---------ITSN-----------------------------------------------QITK-----GISFG----------------------------------------------------------------------------
>Node20_138_2e-06_dist0.01
------------------------------------------------------------------------------------------------------------------------------------------------------------------------------------------------------------MMRFNIDD-FVPPEGGT----N--KISIPFEYYRIRKV-------KVEFWP-----CSPITQG--------DRGVGTTAV------I----------LDD-------------NFVPKA----------------TAQT---YDPYV---------------TTPPAIQSP-----------------NPS--PTTP---VTS--------------HP---K-----L-----FLTPLL---------ITSN-----------------------------------------------QITK-----GISFG----------------------------------------------------------------------------
>Node20_138_2e-06_dist0.02
------------------------------------------------------------------------------------------------------------------------------------------------------------------------------------------------------------MMRFNIDD-FVPPEGGT----N--KISIPFEYYRIRKV-------KVEFWP-----CSPITQG--------DRGVGTTAV------I----------LDD-------------NFVPKA----------------TAQT---YDPYV---------------TTPPCIQSP-----------------NPS--PTTP---VTS--------------HP---N-----L-----FLTPLL---------ITSN-----------------------------------------------QITK-----GISFG----------------------------------------------------------------------------
>Node20_139_2e-06_dist0.0
------------------------------------------------------------------------------------------------------------------------------------------------------------------------------------------------------------MMRFNIDD-FVPPEGGT----N--KISIPFEYYRIRKV-------KVEFWP-----CSPITQG--------DRGVGTTAV------I----------LDD-------------NFVPKA----------------TAQT---YDPYV---------------TTPPAIQSP-----------------NPS--PTTP---VTS--------------HP---N-----L-----FLTPLL---------ITSN-----------------------------------------------QITK-----GISFG----------------------------------------------------------------------------
>Node20_139_2e-06_dist0.01
------------------------------------------------------------------------------------------------------------------------------------------------------------------------------------------------------------MMRFNIDD-FVPPEGGT----N--KISIPFEYYRIRKV-------KVEFWP-----CSPITQG--------DRGVGTTAV------I----------LDD-------------NFVPKA----------------TAQT---YDPYV---------------TTPPAIQSP-----------------NPS--PTTP---VTS--------------HP---N-----L-----FLTPLL---------ITSN-----------------------------------------------QITK-----GISFG----------------------------------------------------------------------------
>Node20_139_2e-06_dist0.02
------------------------------------------------------------------------------------------------------------------------------------------------------------------------------------------------------------MMRFNIDD-FVPPEGGT----N--KISIPFEYYRIRKV-------KVEFWP-----CSPITQG--------DRGVGTTAV------I----------LDD-------------NFVPKA----------------TAQT---YDPYV---------------TTPPAIQSP-----------------NPS--PTTP---VTS--------------HP---N-----L-----FLTPLL---------ITSN-----------------------------------------------QITK-----GISFG----------------------------------------------------------------------------
>Node20_140_2e-06_dist0.0
------------------------------------------------------------------------------------------------------------------------------------------------------------------------------------------------------------MMRFNIDD-FVPPEGGT----N--KISIPFEYYRIRKV-------KVEFWP-----CSPITQG--------DRGVGTTAV------I----------LDD-------------NFVPKA----------------TAQT---YDPYV---------------TTPPAIQSP-----------------NPS--PTTP---VTS--------------HP---N-----L-----FLTPLL---------ITSN-----------------------------------------------QITK-----GISFG----------------------------------------------------------------------------
>Node20_140_2e-06_dist0.01
------------------------------------------------------------------------------------------------------------------------------------------------------------------------------------------------------------MMRFNTDD-FVPPEGGT----N--KISIPYEYYRIRKI-------KVEFWP-----CSPITQG--------DRGVGTTAV------I----------LDD-------------NFVPKA----------------TAQT---YDPYV---------------TTPPAIQSP-----------------NPS--PTTP---VTS--------------HP---N-----L-----FLTPLL---------ITSN-----------------------------------------------QITK-----GISFG----------------------------------------------------------------------------
>Node20_140_2e-06_dist0.02
------------------------------------------------------------------------------------------------------------------------------------------------------------------------------------------------------------MMRFNIDD-FVPPEGGT----N--KISIPFEYYRIRKV-------KVEFWP-----CSPITQG--------DRGVGTTAV------I----------LDD-------------NFVPKA----------------TAQT---FDPYV---------------TTPPAIQSP-----------------NPS--PTTP---VTS--------------HP---N-----L-----FLTPLL---------ITSN-----------------------------------------------QITK-----GISFG----------------------------------------------------------------------------
>Node20_141_2e-06_dist0.0
------------------------------------------------------------------------------------------------------------------------------------------------------------------------------------------------------------MMRFNIDD-FVPPEGGT----N--KISIPFEYYRIRKV-------KVEFWP-----CSPITQG--------DRGVGTTAV------I----------LDD-------------NFVPKA----------------TAQT---YDPYV---------------TTPPAIQSP-----------------NPS--PTTP---VTS--------------HP---N-----L-----FLTPLL---------ITSN-----------------------------------------------QITK-----GISFG----------------------------------------------------------------------------
>Node20_141_2e-06_dist0.01
------------------------------------------------------------------------------------------------------------------------------------------------------------------------------------------------------------MMRFNIDD-FVPPEGGT----N--KISIPFEYYRIRKV-------KVEFWP-----CSPITQG--------DRGVGTTAV------I----------LDD-------------NFVPLA----------------TAQT---YDPYV---------------TTPPAIQSP-----------------NPS--PTTP---VTS--------------HP---N-----L-----FLTPLL---------ITSN-----------------------------------------------QITK-----GISFG----------------------------------------------------------------------------
>Node20_141_2e-06_dist0.02
------------------------------------------------------------------------------------------------------------------------------------------------------------------------------------------------------------MMRFNIDD-FVPPEGGT----N--KISIPFEYYRIRKV-------KVEFWP-----CSPITQG--------DRGVGTTAV------I----------LDD-------------NFVPKA----------------TAQT---YDPYV---------------TTPPAIQSP-----------------NPS--PTTP---VTS--------------HP---N-----L-----FMTPLL---------ITSN-----------------------------------------------QITK-----GISFG----------------------------------------------------------------------------
>Node20_142_2e-06_dist0.0
------------------------------------------------------------------------------------------------------------------------------------------------------------------------------------------------------------MMRFNIDD-FVPPEGGT----N--KISIPFEYYRIRKV-------KVEFWP-----CSPITQG--------DRGVGTTAV------I----------LDD-------------NFVPKA----------------TAQT---YDPYV---------------TTPPAIQSP-----------------NPS--PTTP---VTS--------------HP---N-----L-----FLTPLL---------ITSN-----------------------------------------------QITK-----GISFG----------------------------------------------------------------------------
>Node20_142_2e-06_dist0.01
------------------------------------------------------------------------------------------------------------------------------------------------------------------------------------------------------------MMRFNIDD-FVPPEGGT----N--KISIPFEYYRIRKV-------KVEFWP-----CSPITQG--------DRGVGTTAV------I----------LDD-------------NFVPKA----------------TAQT---YDPYV---------------TTPPAIQSP-----------------NPS--PTTP---VTS--------------HP---N-----L-----FLTPLL---------ITSN-----------------------------------------------QITK-----GISFG----------------------------------------------------------------------------
>Node20_142_2e-06_dist0.02
------------------------------------------------------------------------------------------------------------------------------------------------------------------------------------------------------------MMRFNIDD-FVPPEGGT----N--KISIPFEYYRIRKV-------KVEFWP-----CSPITQG--------DRGVGTTAV------I----------LDD-------------NFVPKA----------------TAQT---YDPYV---------------ETPPAIQSP-----------------NPS--PTTP---ITS--------------HP---N-----L-----FLTPLL---------ITSN-----------------------------------------------QITK-----GISFG----------------------------------------------------------------------------
>Node20_143_2e-06_dist0.0
------------------------------------------------------------------------------------------------------------------------------------------------------------------------------------------------------------MMRFNIDD-FVPPEGGT----N--KISIPFEYYRIRKV-------KVEFWP-----CSPITQG--------DRGVGTTAV------I----------LDD-------------NFVPKA----------------TAQT---YDPYV---------------TTPPAIQSP-----------------NPS--PTTP---VTS--------------HP---N-----L-----FLTPLL---------ITSN-----------------------------------------------QITK-----GISFG----------------------------------------------------------------------------
>Node20_143_2e-06_dist0.01
------------------------------------------------------------------------------------------------------------------------------------------------------------------------------------------------------------MMRFNIDD-FVPPEGGT----N--KISIPFEYYRIRKV-------KVEFWP-----CSPITQG--------DRGVGTTAV------I----------LDD-------------NFVPKA----------------TAQT---YDPYV---------------STPPAILSP-----------------NPS--PTTP---VTS--------------HP---N-----L-----FLTPLL---------ITSN-----------------------------------------------QITK-----GISFG----------------------------------------------------------------------------
>Node20_143_2e-06_dist0.02
------------------------------------------------------------------------------------------------------------------------------------------------------------------------------------------------------------MMRFNIDD-FVPPEGGT----N--KISIPFEYYRIYKV-------KVEFWP-----CSPITQG--------DRGVGTTAV------I----------LDD-------------NFVPKA----------------TAQT---YDPYI---------------TTPPAIQSP-----------------NPS--PTTP---VTS--------------HP---N-----L-----FLTPLL---------ITSN-----------------------------------------------QITK-----GISFG----------------------------------------------------------------------------
>Node20_144_2e-06_dist0.0
------------------------------------------------------------------------------------------------------------------------------------------------------------------------------------------------------------MMRFNIDD-FVPPEGGT----N--KISIPFEYYRIRKV-------KVEFWP-----CSPITQG--------DRGVGTTAV------I----------LDD-------------NFVPKA----------------TAQT---YDPYV---------------TTPPAIQSP-----------------NPS--PTTP---VTS--------------HP---N-----L-----FLTPLL---------ITSN-----------------------------------------------QITK-----GISFG----------------------------------------------------------------------------
>Node20_144_2e-06_dist0.01
------------------------------------------------------------------------------------------------------------------------------------------------------------------------------------------------------------MLRFNIDD-FVPPEGGT----N--KISIPFEYYRIRKV-------KVEFWP-----CSPITQG--------DRGVGTTAV------I----------LDD-------------NFVPKA----------------TAQT---YDPYV---------------TTPPAIQSP-----------------NPS--PTTP---VTS--------------HP---N-----L-----FLTPLL---------ITSN-----------------------------------------------QITK-----GISFG----------------------------------------------------------------------------
>Node20_144_2e-06_dist0.02
------------------------------------------------------------------------------------------------------------------------------------------------------------------------------------------------------------MMRFNIDD-FIPPEGGT----N--KIGIPFEYYRIRKV-------KVEFWP-----CSPITQG--------DRGVGTTAV------I----------LDD-------------NFVPKQ----------------NAQT---YDPYV---------------TTPPAIQSP-----------------NPS--PTTP---VTS--------------HP---N-----L-----FLTPLL---------ITSN-----------------------------------------------QITK-----GISFG----------------------------------------------------------------------------
>Node20_145_2e-06_dist0.0
------------------------------------------------------------------------------------------------------------------------------------------------------------------------------------------------------------MMRFNIDD-FVPPEGGT----N--KISIPFEYYRIRKV-------KVEFWP-----CSPITQG--------DRGVGTTAV------I----------LDD-------------NFVPKA----------------TAQT---YDPYV---------------TTPPAIQSP-----------------NPS--PTTP---VTS--------------HP---N-----L-----FLTPLL---------ITSN-----------------------------------------------QITK-----GISFG----------------------------------------------------------------------------
>Node20_145_2e-06_dist0.01
------------------------------------------------------------------------------------------------------------------------------------------------------------------------------------------------------------MMRFNIDD-FVPPEGGT----N--KISIPFEYYRIRKV-------KVEFWP-----CSPITQG--------DRGVGTTAV------I----------LDD-------------NFVPKA----------------TAQT---YDPYV---------------TTPPAIQSP-----------------NPS--PTTP---VTS--------------HP---N-----L-----FLTPLL---------ITSN-----------------------------------------------QITK-----GISFG----------------------------------------------------------------------------
>Node20_145_2e-06_dist0.02
------------------------------------------------------------------------------------------------------------------------------------------------------------------------------------------------------------MMRFNIQD-FVPPEGGT----N--KISIPFQYYRIRKV-------KVEFWP-----CSPITQG--------DRGVGTTTV------I----------LDD-------------NFVPKA----------------TAQT---YDPYV---------------TTPPAIQSP-----------------NPS--PTTP---VTS--------------HP---N-----L-----FLTPLL---------ITSN-----------------------------------------------QITK-----GISFG----------------------------------------------------------------------------
>Node20_146_2e-06_dist0.0
------------------------------------------------------------------------------------------------------------------------------------------------------------------------------------------------------------MMRFNIDD-FVPPEGGT----N--KISIPFEYYRIRKV-------KVEFWP-----CSPITQG--------DRGVGTTAV------I----------LDD-------------NFVPKA----------------TAQT---YDPYV---------------TTPPAIQSP-----------------NPS--PTTP---VTS--------------HP---N-----L-----FLTPLL---------ITSN-----------------------------------------------QITK-----GISFG----------------------------------------------------------------------------
>Node20_146_2e-06_dist0.01
------------------------------------------------------------------------------------------------------------------------------------------------------------------------------------------------------------MMRFNIDD-FVPPEGGT----N--KISIPFEYYRIRKV-------KVEFWP-----CSPITEG--------DRGVGTTAV------I----------LDD-------------NFVPKA----------------TAQT---YDPYV---------------TTPPAIQSP-----------------NPS--PTTP---VTS--------------HP---N-----L-----FLTPLL---------ITSN-----------------------------------------------QITK-----GISFG----------------------------------------------------------------------------
>Node20_146_2e-06_dist0.02
------------------------------------------------------------------------------------------------------------------------------------------------------------------------------------------------------------MMRFNIDD-FVPPEGGT----N--KISIPFEYYRIRKV-------KVEFWP-----CSPITQG--------DRGVGTTAV------I----------LDD-------------SFVPKA----------------TAQT---YDPYV---------------TTPPAIQSP-----------------NPS--PTTP---VTS--------------HP---E-----L-----FLTPLL---------ITSN-----------------------------------------------QITK-----GISFG----------------------------------------------------------------------------
>Node20_147_2e-06_dist0.0
------------------------------------------------------------------------------------------------------------------------------------------------------------------------------------------------------------MMRFNIDD-FVPPEGGT----N--KISIPFEYYRIRKV-------KVEFWP-----CSPITQG--------DRGVGTTAV------I----------LDD-------------NFVPKA----------------TAQT---YDPYV---------------TTPPAIQSP-----------------NPS--PTTP---VTS--------------HP---N-----L-----FLTPLL---------ITSN-----------------------------------------------QITK-----GISFG----------------------------------------------------------------------------
>Node20_147_2e-06_dist0.01
------------------------------------------------------------------------------------------------------------------------------------------------------------------------------------------------------------MMRFNIDD-FVPPEGGT----N--KISIPFEYYRIRKV-------KVEFWP-----CSPITQG--------DRGVGTTAV------I----------LDD-------------NFVPKA----------------TAQT---YDPYV---------------TTPPAIQSP-----------------NPS--PTTP---VTS--------------HP---N-----L-----FLTPLL---------ITSN-----------------------------------------------QITK-----GISFG----------------------------------------------------------------------------
>Node20_147_2e-06_dist0.02
------------------------------------------------------------------------------------------------------------------------------------------------------------------------------------------------------------MMRFNIDD-FVPPEGGT----N--KISIPFEYYRIRKV-------KVEFWP-----CSPITQG--------DRGVGTTAV------I----------LDD-------------NFVPKA----------------TAQT---YDPYV---------------TTPPAIQSP-----------------NPS--PTTP---VTS--------------HP---N-----L-----FLTPLL---------ITSR-----------------------------------------------QITK-----GVSFG----------------------------------------------------------------------------
>Node20_148_2e-06_dist0.0
------------------------------------------------------------------------------------------------------------------------------------------------------------------------------------------------------------MMRFNIDD-FVPPEGGT----N--KISIPFEYYRIRKV-------KVEFWP-----CSPITQG--------DRGVGTTAV------I----------LDD-------------NFVPKA----------------TAQT---YDPYV---------------TTPPAIQSP-----------------NPS--PTTP---VTS--------------HP---N-----L-----FLTPLL---------ITSN-----------------------------------------------QITK-----GISFG----------------------------------------------------------------------------
>Node20_148_2e-06_dist0.01
------------------------------------------------------------------------------------------------------------------------------------------------------------------------------------------------------------MMRFNIDD-FVPPEGGT----N--KISIPFEYYRIRKV-------KVEFWP-----CSPITQG--------DRGVGTTAV------I----------IDD-------------NFVPKA----------------TAQT---YDPYV---------------TTPPAIQSP-----------------NPS--PTTP---VTS--------------HP---N-----L-----FLTPLL---------ITSN-----------------------------------------------QITK-----GISFG----------------------------------------------------------------------------
>Node20_148_2e-06_dist0.02
------------------------------------------------------------------------------------------------------------------------------------------------------------------------------------------------------------MMRFNIDD-FVPPEGGT----N--KISIPFEYYRIRKV-------KVEFWP-----CSPITQG--------DRGVGTTAV------I----------LDD-------------TFVPKA----------------TAKT---YDPYV---------------TTPPAIQSP-----------------NPS--PTTP---VTS--------------HP---N-----L-----FLTPLL---------ITSN-----------------------------------------------QITK-----GISFG----------------------------------------------------------------------------
>Node20_149_2e-06_dist0.0
------------------------------------------------------------------------------------------------------------------------------------------------------------------------------------------------------------MMRFNIDD-FVPPEGGT----N--KISIPFEYYRIRKV-------KVEFWP-----CSPITQG--------DRGVGTTAV------I----------LDD-------------NFVPKA----------------TAQT---YDPYV---------------TTPPAIQSP-----------------NPS--PTTP---VTS--------------HP---N-----L-----FLTPLL---------ITSN-----------------------------------------------QITK-----GISFG----------------------------------------------------------------------------
>Node20_149_2e-06_dist0.01
------------------------------------------------------------------------------------------------------------------------------------------------------------------------------------------------------------MMRFNIDD-FVPPEGGT----N--KISIPFEYYRIRKV-------KVQFWP-----CSPITQG--------DRGVGTTAV------I----------LDD-------------NFVPKA----------------TAQT---YDPYV---------------TTPPAIQSP-----------------NPS--PTTP---VTS--------------HP---N-----L-----FLTPLL---------ITSN-----------------------------------------------QITK-----GISFG----------------------------------------------------------------------------
>Node20_149_2e-06_dist0.02
------------------------------------------------------------------------------------------------------------------------------------------------------------------------------------------------------------MMRFNIDK-FVPPEGGT----N--KISIPFEYYRIRKV-------KVKFYP-----CSPITQG--------DRGVGTTAV------I----------LDD-------------NFVPKA----------------TAQT---YDPYV---------------TTPPAIQSP-----------------NPS--PTTP---VTS--------------HP---N-----L-----FLTPLL---------ITSN-----------------------------------------------QITK-----GISFG----------------------------------------------------------------------------
>Node20_150_2e-06_dist0.0
------------------------------------------------------------------------------------------------------------------------------------------------------------------------------------------------------------MMRFNIDD-FVPPEGGT----N--KISIPFEYYRIRKV-------KVEFWP-----CSPITQG--------DRGVGTTAV------I----------LDD-------------NFVPKA----------------TAQT---YDPYV---------------TTPPAIQSP-----------------NPS--PTTP---VTS--------------HP---N-----L-----FLTPLL---------ITSN-----------------------------------------------QITK-----GISFG----------------------------------------------------------------------------
>Node20_150_2e-06_dist0.01
------------------------------------------------------------------------------------------------------------------------------------------------------------------------------------------------------------MMRFNIDD-FVPEEGGT----N--KISIPLEYYRIRKV-------KVEFWP-----CSPITQG--------DRGVGTTAV------I----------LDD-------------NFVPKA----------------TAQT---YDPYV---------------TTPPAIQSP-----------------NPS--PTTP---VTS--------------HP---N-----L-----FLTPLL---------ITSN-----------------------------------------------QITK-----GISFG----------------------------------------------------------------------------
>Node20_150_2e-06_dist0.02
------------------------------------------------------------------------------------------------------------------------------------------------------------------------------------------------------------MMRFNIDD-FVPPEGGT----H--KISIPFEYYRIRKV-------KVEFWP-----CSPITQG--------DRGLGKTAV------I----------LDD-------------NFVPKA----------------TAQT---YDPYV---------------TTPPALQQP-----------------NPS--PTTP---VTS--------------HP---N-----L-----FLTPLL---------ITSN-----------------------------------------------QITK-----GISFG----------------------------------------------------------------------------
>Node20_151_2e-06_dist0.0
------------------------------------------------------------------------------------------------------------------------------------------------------------------------------------------------------------MMRFNIDD-FVPPEGGT----N--KISIPFEYYRIRKV-------KVEFWP-----CSPITQG--------DRGVGTTAV------I----------LDD-------------NFVPKA----------------TAQT---YDPYV---------------TTPPAIQSP-----------------NPS--PTTP---VTS--------------HP---N-----L-----FLTPLL---------ITSN-----------------------------------------------QITK-----GISFG----------------------------------------------------------------------------
>Node20_151_2e-06_dist0.01
------------------------------------------------------------------------------------------------------------------------------------------------------------------------------------------------------------MMRFNIDD-FVPPEGGT----N--KISIPFEYYRIRKV-------KVEFWP-----CSPITQG--------DRGVGTTAV------I----------LDD-------------NFVPKA----------------TAQT---YDPYV---------------TTPPAIQSP-----------------NPS--PTTP---VTS--------------HP---N-----L-----FLTPLL---------ITSN-----------------------------------------------QITK-----GISFG----------------------------------------------------------------------------
>Node20_151_2e-06_dist0.02
------------------------------------------------------------------------------------------------------------------------------------------------------------------------------------------------------------MMRFNIDD-FVPPEGGT----N--KISIPFEYYKIRKV-------KVEFWP-----CSPITQG--------DRGVGTTAV------I----------LDD-------------NFVPKA----------------TAQT---YDPYV---------------TTPPAIQSP-----------------NPS--PTTP---VTS--------------HP---N-----L-----FLTPLL---------ITSN-----------------------------------------------QITK-----GISFG----------------------------------------------------------------------------
>Node20_152_2e-06_dist0.0
------------------------------------------------------------------------------------------------------------------------------------------------------------------------------------------------------------MMRFNIDD-FVPPEGGT----N--KISIPFEYYRIRKV-------KVEFWP-----CSPITQG--------DRGVGTTAV------I----------LDD-------------NFVPKA----------------TAQT---YDPYV---------------TTPPAIQSP-----------------NPS--PTTP---VTS--------------HP---N-----L-----FLTPLL---------ITSN-----------------------------------------------QITK-----GISFG----------------------------------------------------------------------------
>Node20_152_2e-06_dist0.01
------------------------------------------------------------------------------------------------------------------------------------------------------------------------------------------------------------MMRFNIDD-FVPPEGGT----N--KISIPFEYYRIRKV-------KVEFWP-----CSPITQG--------DRGVGTTAV------I----------LDD-------------NFVPKA----------------TAQT---YDPYV---------------TTPPAIQSP-----------------NPS--PTTP---VTS--------------HP---N-----L-----FLTPLL---------ITSN-----------------------------------------------QITK-----GISFG----------------------------------------------------------------------------
>Node20_152_2e-06_dist0.02
------------------------------------------------------------------------------------------------------------------------------------------------------------------------------------------------------------MMRFNIDD-FVPPEGGT----N--KISIPFEYYRIRKV-------KVEFWP-----KSPITQG--------DRGVGTTAV------I----------LDD-------------NFVPKA----------------TAQT---YDPYV---------------TTPPAIQSP-----------------NPS--PTTP---VTS--------------HP---N-----L-----FLTPLL---------ITSN-----------------------------------------------QITK-----GITFG----------------------------------------------------------------------------
>Node20_153_2e-06_dist0.0
------------------------------------------------------------------------------------------------------------------------------------------------------------------------------------------------------------MMRFNIDD-FVPPEGGT----N--KISIPFEYYRIRKV-------KVEFWP-----CSPITQG--------DRGVGTTAV------I----------LDD-------------NFVPKA----------------TAQT---YDPYV---------------TTPPAIQSP-----------------NPS--PTTP---VTS--------------HP---N-----L-----FLTPLL---------ITSN-----------------------------------------------QITK-----GISFG----------------------------------------------------------------------------
>Node20_153_2e-06_dist0.01
------------------------------------------------------------------------------------------------------------------------------------------------------------------------------------------------------------MMRFNIDD-FVPPEGGT----N--KISIPFEYYRIRKV-------KVEFWP-----CSPITQG--------DRGVGTTAV------I----------LDD-------------NFVPKA----------------TAQV---YDPYV---------------TTPPAIQSP-----------------NPS--PTTP---VTS--------------HP---N-----L-----FLTPLL---------ITSH-----------------------------------------------QITK-----GISFG----------------------------------------------------------------------------
>Node20_153_2e-06_dist0.02
------------------------------------------------------------------------------------------------------------------------------------------------------------------------------------------------------------MMRFNIDD-FVPPEGGT----N--KISIPFEYYQIRKV-------KVEFWP-----CSPITQG--------DRGVGTTAV------I----------LDD-------------NFVPKA----------------TAQT---YDPYV---------------TTPPAIQSP-----------------NPS--PTTP---VTS--------------HP---N-----L-----FLTPLL---------ITSN-----------------------------------------------QITK-----GISFG----------------------------------------------------------------------------
>Node20_154_2e-06_dist0.0
------------------------------------------------------------------------------------------------------------------------------------------------------------------------------------------------------------MMRFNIDD-FVPPEGGT----N--KISIPFEYYRIRKV-------KVEFWP-----CSPITQG--------DRGVGTTAV------I----------LDD-------------NFVPKA----------------TAQT---YDPYV---------------TTPPAIQSP-----------------NPS--PTTP---VTS--------------HP---N-----L-----FLTPLL---------ITSN-----------------------------------------------QITK-----GISFG----------------------------------------------------------------------------
>Node20_154_2e-06_dist0.01
------------------------------------------------------------------------------------------------------------------------------------------------------------------------------------------------------------MMRFNIDD-FVPPEGGT----N--KISIPFEYYRIRKV-------KVEFWP-----CSPITQG--------DRGVGTTAV------I----------LDD-------------NFVPKA----------------TAQT---YDPYV---------------TTPPAIQSP-----------------NPS--PTTP---VTS--------------HP---N-----L-----FLTPLL---------ITSN-----------------------------------------------QITK-----GISFG----------------------------------------------------------------------------
>Node20_154_2e-06_dist0.02
------------------------------------------------------------------------------------------------------------------------------------------------------------------------------------------------------------MMRFNIDD-FVPPEGGT----N--KISIPFEYYRIRKV-------KVEFWP-----CSPITQG--------DRGVGTTAV------I----------LDD-------------NFVPKA----------------TAQT---YDPYV---------------TTPPAIQSP-----------------NPS--PTTP---VTS--------------HP---N-----L-----FLTPLL---------ITSN-----------------------------------------------QICK-----GISFG----------------------------------------------------------------------------
>Node20_155_2e-06_dist0.0
------------------------------------------------------------------------------------------------------------------------------------------------------------------------------------------------------------MMRFNIDD-FVPPEGGT----N--KISIPFEYYRIRKV-------KVEFWP-----CSPITQG--------DRGVGTTAV------I----------LDD-------------NFVPKA----------------TAQT---YDPYV---------------TTPPAIQSP-----------------NPS--PTTP---VTS--------------HP---N-----L-----FLTPLL---------ITSN-----------------------------------------------QITK-----GISFG----------------------------------------------------------------------------
>Node20_155_2e-06_dist0.01
------------------------------------------------------------------------------------------------------------------------------------------------------------------------------------------------------------MMRFNIDD-FVPPEGGT----N--KISIPFEYYRIRKV-------KVEFWP-----CSPITQG--------DRGVGTTAV------I----------LDD-------------NFVPKA----------------TAQT---YDPYV---------------TTPPAIQSP-----------------NPS--PTTP---VTS--------------HP---N-----L-----FLTPLL---------ITSN-----------------------------------------------QITK-----GISFG----------------------------------------------------------------------------
>Node20_155_2e-06_dist0.02
------------------------------------------------------------------------------------------------------------------------------------------------------------------------------------------------------------MVRFNIDD-FVPPEGGT----N--KISIPFEYYRIRKV-------KVEFWP-----CSPITQG--------DRGVGTTAV------I----------LDD-------------NFVPKA----------------TAQT---YDPYV---------------TTPAAIQSP-----------------NPS--PTTP---VVD--------------HP---N-----L-----FLTPLL---------ITSN-----------------------------------------------QITK-----GISFG----------------------------------------------------------------------------
>Node20_156_2e-06_dist0.0
------------------------------------------------------------------------------------------------------------------------------------------------------------------------------------------------------------MMRFNIDD-FVPPEGGT----N--KISIPFEYYRIRKV-------KVEFWP-----CSPITQG--------DRGVGTTAV------I----------LDD-------------NFVPKA----------------TAQT---YDPYV---------------TTPPAIQSP-----------------NPS--PTTP---VTS--------------HP---N-----L-----FLTPLL---------ITSN-----------------------------------------------QITK-----GISFG----------------------------------------------------------------------------
>Node20_156_2e-06_dist0.01
------------------------------------------------------------------------------------------------------------------------------------------------------------------------------------------------------------IMRFNIDD-FVPPEGGT----N--KISIPFEYYRIRKV-------KVEFWP-----CSPITQG--------DRGVGQTAV------I----------LDD-------------NFVPKA----------------TAQT---YDPYV---------------TTPPAIQSP-----------------NPS--PTTP---VTS--------------HP---N-----L-----FLTPLL---------ITSN-----------------------------------------------QITK-----GISFG----------------------------------------------------------------------------
>Node20_156_2e-06_dist0.02
------------------------------------------------------------------------------------------------------------------------------------------------------------------------------------------------------------MMRFNIDD-FVPPEGGT----N--KISIPFEYYRIRKV-------KVEFWP-----CSPVTQG--------DRGVGTTAV------I----------LDD-------------NFVPKA----------------TAQT---YDPYV---------------TTPPAIQSP-----------------NPS--PTTP---ITS--------------HP---N-----L-----FLSPLL---------ITSN-----------------------------------------------QITK-----GISFG----------------------------------------------------------------------------
>Node20_157_2e-06_dist0.0
------------------------------------------------------------------------------------------------------------------------------------------------------------------------------------------------------------MMRFNIDD-FVPPEGGT----N--KISIPFEYYRIRKV-------KVEFWP-----CSPITQG--------DRGVGTTAV------I----------LDD-------------NFVPKA----------------TAQT---YDPYV---------------TTPPAIQSP-----------------NPS--PTTP---VTS--------------HP---N-----L-----FLTPLL---------ITSN-----------------------------------------------QITK-----GISFG----------------------------------------------------------------------------
>Node20_157_2e-06_dist0.01
------------------------------------------------------------------------------------------------------------------------------------------------------------------------------------------------------------MMRFNIDD-FVPPEGGT----N--KISIPFEYYRIRKV-------KVEFWP-----CSPITQG--------DRGVGTTAV------I----------LDD-------------NFVPKA----------------TAQT---YDPYV---------------TTPPAIQSP-----------------NPS--PTTP---VTS--------------HP---N-----L-----FLTPLL---------ITSN-----------------------------------------------QITK-----GISFG----------------------------------------------------------------------------
>Node20_157_2e-06_dist0.02
------------------------------------------------------------------------------------------------------------------------------------------------------------------------------------------------------------MMRFNIDD-FVPPEGGT----N--KISIPFEYYRIRKV-------KVEFWP-----CSPITQG--------ERGVGDTAV------I----------LDD-------------NFVPKA----------------TAQT---YDPYV---------------TTPPAIQSP-----------------NPS--PTTP---VTS--------------HP---N-----L-----FLTPLL---------ITSN-----------------------------------------------QITK-----GISFG----------------------------------------------------------------------------
>Node20_158_2e-06_dist0.0
------------------------------------------------------------------------------------------------------------------------------------------------------------------------------------------------------------MMRFNIDD-FVPPEGGT----N--KISIPFEYYRIRKV-------KVEFWP-----CSPITQG--------DRGVGTTAV------I----------LDD-------------NFVPKA----------------TAQT---YDPYV---------------TTPPAIQSP-----------------NPS--PTTP---VTS--------------HP---N-----L-----FLTPLL---------ITSN-----------------------------------------------QITK-----GISFG----------------------------------------------------------------------------
>Node20_158_2e-06_dist0.01
------------------------------------------------------------------------------------------------------------------------------------------------------------------------------------------------------------MMRFNIDD-FVPPEGGT----N--KISIPFEYYRIRKV-------KVEFWP-----CSPITQG--------DRGVGTTAV------I----------LDD-------------NFVPKA----------------TAQT---YDPYV---------------TTPPAIESP-----------------NPS--PTTP---VTS--------------HP---N-----L-----FLTPLL---------ITSN-----------------------------------------------QITK-----GISFG----------------------------------------------------------------------------
>Node20_158_2e-06_dist0.02
------------------------------------------------------------------------------------------------------------------------------------------------------------------------------------------------------------MMRFNIDD-FVPPEGGT----N--KISIPFEYYRIRKV-------KVEFWP-----CSPITQG--------DRGVGTTAV------I----------LDD-------------NFVPKA----------------TAQT---YDPYV---------------TTPPAIQSP-----------------NPS--PTTP---VTS--------------HP---N-----L-----FLTPLL---------ITSN-----------------------------------------------QITK-----GISFG----------------------------------------------------------------------------
>Node20_159_2e-06_dist0.0
------------------------------------------------------------------------------------------------------------------------------------------------------------------------------------------------------------MMRFNIDD-FVPPEGGT----N--KISIPFEYYRIRKV-------KVEFWP-----CSPITQG--------DRGVGTTAV------I----------LDD-------------NFVPKA----------------TAQT---YDPYV---------------TTPPAIQSP-----------------NPS--PTTP---VTS--------------HP---N-----L-----FLTPLL---------ITSN-----------------------------------------------QITK-----GISFG----------------------------------------------------------------------------
>Node20_159_2e-06_dist0.01
------------------------------------------------------------------------------------------------------------------------------------------------------------------------------------------------------------MRRFNIDD-FVPPEGGT----N--KISIPFEYYRIRKV-------KVEFWP-----CSPITQG--------DRGVGTTAV------I----------LDD-------------NFVPKA----------------TAQT---YDPYV---------------TTPPAIQSP-----------------NPS--PTTP---VTS--------------HP---N-----L-----FLTPLL---------ITSN-----------------------------------------------QITK-----GISFG----------------------------------------------------------------------------
>Node20_159_2e-06_dist0.02
------------------------------------------------------------------------------------------------------------------------------------------------------------------------------------------------------------MMRFNIDD-FVPPEGGT----N--KISIPFEYYRIRKV-------KVEFWP-----CSPITQG--------DRGVGTTAV------I----------LDD-------------NFVPKG----------------TAHT---YDPYV---------------TTPPAIQSP-----------------NPS--PTTP---VTS--------------HP---N-----L-----FLTPLL---------ITSN-----------------------------------------------QITK-----GISFG----------------------------------------------------------------------------
>Node20_160_2e-06_dist0.0
------------------------------------------------------------------------------------------------------------------------------------------------------------------------------------------------------------MMRFNIDD-FVPPEGGT----N--KISIPFEYYRIRKV-------KVEFWP-----CSPITQG--------DRGVGTTAV------I----------LDD-------------NFVPKA----------------TAQT---YDPYV---------------TTPPAIQSP-----------------NPS--PTTP---VTS--------------HP---N-----L-----FLTPLL---------ITSN-----------------------------------------------QITK-----GISFG----------------------------------------------------------------------------
>Node20_160_2e-06_dist0.01
------------------------------------------------------------------------------------------------------------------------------------------------------------------------------------------------------------MMRFNIDD-FVPPEGGT----N--KISIPFEYYRIRKV-------KVEFWP-----CSPITQG--------DRGVGTTAV------I----------LDD-------------NFVPKA----------------TAQT---YDPYV---------------TTPPAIQSP-----------------NPS--PTTP---VTS--------------HP---N-----L-----FLTPLL---------ITSN-----------------------------------------------QITK-----GISFG----------------------------------------------------------------------------
>Node20_160_2e-06_dist0.02
------------------------------------------------------------------------------------------------------------------------------------------------------------------------------------------------------------MMRFNIDD-FVPPEGGT----N--KISIPFEYYRIRKV-------KVEFWP-----CSPITQG--------DRKVGTTAV------I----------LDD-------------NFVPKA----------------TAQT---YDPYV---------------TTPPAIQSP-----------------NPS--PTTP---VTS--------------HP---N-----L-----FLTPLL---------ITSN-----------------------------------------------QITK-----GISFG----------------------------------------------------------------------------
>Node20_161_2e-06_dist0.0
------------------------------------------------------------------------------------------------------------------------------------------------------------------------------------------------------------MMRFNIDD-FVPPEGGT----N--KISIPFEYYRIRKV-------KVEFWP-----CSPITQG--------DRGVGTTAV------I----------LDD-------------NFVPKA----------------TAQT---YDPYV---------------TTPPAIQSP-----------------NPS--PTTP---VTS--------------HP---N-----L-----FLTPLL---------ITSN-----------------------------------------------QITK-----GISFG----------------------------------------------------------------------------
>Node20_161_2e-06_dist0.01
------------------------------------------------------------------------------------------------------------------------------------------------------------------------------------------------------------MMRFNIDD-FTPPEGGT----N--KISIPFEYYKIRKV-------KVEFWP-----CSPITQG--------VRGVGTTAV------I----------LDS-------------NFVPKA----------------TAQT---YDPYV---------------TTPPAIQSP-----------------NPS--PTTP---VTS--------------HP---N-----L-----FLTPLL---------ITSN-----------------------------------------------QITK-----GISFG----------------------------------------------------------------------------
>Node20_161_2e-06_dist0.02
------------------------------------------------------------------------------------------------------------------------------------------------------------------------------------------------------------MMRFNIED-FVPPEGGT----N--KISIPFEYYRIRKV-------KVEFWP-----CSPITQG--------DRGVGTTAV------I----------LDD-------------NFVPKA----------------TAQT---YDPYV---------------TAPPAIQSP-----------------NPS--PTTP---VTS--------------HP---N-----L-----FLTPLL---------ITSN-----------------------------------------------QITK-----GISFG----------------------------------------------------------------------------
>Node20_162_2e-06_dist0.0
------------------------------------------------------------------------------------------------------------------------------------------------------------------------------------------------------------MMRFNIDD-FVPPEGGT----N--KISIPFEYYRIRKV-------KVEFWP-----CSPITQG--------DRGVGTTAV------I----------LDD-------------NFVPKA----------------TAQT---YDPYV---------------TTPPAIQSP-----------------NPS--PTTP---VTS--------------HP---N-----L-----FLTPLL---------ITSN-----------------------------------------------QITK-----GISFG----------------------------------------------------------------------------
>Node20_162_2e-06_dist0.01
------------------------------------------------------------------------------------------------------------------------------------------------------------------------------------------------------------MMRFNIDD-FVPPEGGT----N--KISIPFEYYAIRKV-------KVEFWP-----CSPITQG--------DRGVGTTAV------I----------LDD-------------NFVPKA----------------TAQT---YDPYV---------------TTPPAIQSP-----------------NPS--PTTP---VTS--------------HP---N-----L-----FLTPLL---------ITSN-----------------------------------------------QITK-----GISFG----------------------------------------------------------------------------
>Node20_162_2e-06_dist0.02
------------------------------------------------------------------------------------------------------------------------------------------------------------------------------------------------------------MMRFNIDD-FVPPEGGT----N--KISIPFEYYRIRKV-------KVEFWP-----CSPITQG--------DRGVGTTAV------I----------LDD-------------NFVPKA----------------TAQT---YDPYV---------------TTPPAIQSP-----------------NPS--PTTP---VTS--------------HP---N-----L-----FLTPLL---------ITSN-----------------------------------------------QITK-----GISFG----------------------------------------------------------------------------
>Node20_163_2e-06_dist0.0
------------------------------------------------------------------------------------------------------------------------------------------------------------------------------------------------------------MMRFNIDD-FVPPEGGT----N--KISIPFEYYRIRKV-------KVEFWP-----CSPITQG--------DRGVGTTAV------I----------LDD-------------NFVPKA----------------TAQT---YDPYV---------------TTPPAIQSP-----------------NPS--PTTP---VTS--------------HP---N-----L-----FLTPLL---------ITSN-----------------------------------------------QITK-----GISFG----------------------------------------------------------------------------
>Node20_163_2e-06_dist0.01
------------------------------------------------------------------------------------------------------------------------------------------------------------------------------------------------------------MMRFNIDD-FVPPEGGS----N--KISIPFEYYRIRKV-------KVEFWP-----CSPITQG--------DRGVGTTAV------I----------LDD-------------NFVPKA----------------TAQT---YDPYV---------------TTPPAIQSP-----------------NPS--PTTP---VTS--------------HP---N-----L-----FLTPLL---------ITSN-----------------------------------------------QITK-----GISFG----------------------------------------------------------------------------
>Node20_163_2e-06_dist0.02
------------------------------------------------------------------------------------------------------------------------------------------------------------------------------------------------------------MMRFNIDD-FVPPEGGT----N--KISLPFEYYRIRKV-------KVEYWP-----CSPITQG--------DRGVGTTAV------I----------LDD-------------NFVPKA----------------TAQT---YDPYV---------------TTPPAIQSP-----------------DPS--PTTP---ITS--------------HP---N-----L-----FLTPLL---------ITSN-----------------------------------------------QITK-----GISFG----------------------------------------------------------------------------
>Node20_164_2e-06_dist0.0
------------------------------------------------------------------------------------------------------------------------------------------------------------------------------------------------------------MMRFNIDD-FVPPEGGT----N--KISIPFEYYRIRKV-------KVEFWP-----CSPITQG--------DRGVGTTAV------I----------LDD-------------NFVPKA----------------TAQT---YDPYV---------------TTPPAIQSP-----------------NPS--PTTP---VTS--------------HP---N-----L-----FLTPLL---------ITSN-----------------------------------------------QITK-----GISFG----------------------------------------------------------------------------
>Node20_164_2e-06_dist0.01
------------------------------------------------------------------------------------------------------------------------------------------------------------------------------------------------------------MMRFNIDD-FVPPEGGT----P--KISIPFEYYRIRKV-------KVEFWP-----CSPITQG--------DRGVGTTAV------I----------LDD-------------NFVPKA----------------TAQT---YDPYV---------------TTPPAIQSP-----------------NPS--PTTP---VTS--------------HP---N-----L-----FLTPLL---------ITSN-----------------------------------------------QITK-----GISFG----------------------------------------------------------------------------
>Node20_164_2e-06_dist0.02
------------------------------------------------------------------------------------------------------------------------------------------------------------------------------------------------------------MMRFNIDD-FVPPEGGT----N--KISIPFEYYRIRKV-------KVEFWP-----CQPITSG--------EHGVGTTAV------I----------LDD-------------NFVPKA----------------TAQT---YDPYV---------------TTPPAIQSP-----------------NPS--PTTP---TTS--------------HP---N-----L-----FLTPLL---------ITSN-----------------------------------------------QITK-----GISFG----------------------------------------------------------------------------
>Node20_165_2e-06_dist0.0
------------------------------------------------------------------------------------------------------------------------------------------------------------------------------------------------------------MMRFNIDD-FVPPEGGT----N--KISIPFEYYRIRKV-------KVEFWP-----CSPITQG--------DRGVGTTAV------I----------LDD-------------NFVPKA----------------TAQT---YDPYV---------------TTPPAIQSP-----------------NPS--PTTP---VTS--------------HP---N-----L-----FLTPLL---------ITSN-----------------------------------------------QITK-----GISFG----------------------------------------------------------------------------
>Node20_165_2e-06_dist0.01
------------------------------------------------------------------------------------------------------------------------------------------------------------------------------------------------------------MQRFNIDD-FVPPEGGT----N--KISIPFEYYRIRKV-------KVEFWP-----CSPITQG--------DRGVGTTAV------I----------LDD-------------NFVPKA----------------TAQT---YDPYV---------------TTPPAIQSP-----------------NPS--PTTP---VTS--------------HP---N-----L-----FLTPLL---------ITSN-----------------------------------------------QITK-----GISFG----------------------------------------------------------------------------
>Node20_165_2e-06_dist0.02
------------------------------------------------------------------------------------------------------------------------------------------------------------------------------------------------------------KMRFNIDD-FVPPEGGT----N--KISIPFEYYRIRKV-------KVEFWP-----CSPITQG--------DRGVGTTAV------I----------LDD-------------NFVPKA----------------TAIT---LDPYV---------------TTPPAIQSP-----------------NPS--PTTP---VTS--------------HP---N-----H-----FLTPLL---------ITSN-----------------------------------------------QITK-----GISFG----------------------------------------------------------------------------
>Node20_166_2e-06_dist0.0
------------------------------------------------------------------------------------------------------------------------------------------------------------------------------------------------------------MMRFNIDD-FVPPEGGT----N--KISIPFEYYRIRKV-------KVEFWP-----CSPITQG--------DRGVGTTAV------I----------LDD-------------NFVPKA----------------TAQT---YDPYV---------------TTPPAIQSP-----------------NPS--PTTP---VTS--------------HP---N-----L-----FLTPLL---------ITSN-----------------------------------------------QITK-----GISFG----------------------------------------------------------------------------
>Node20_166_2e-06_dist0.01
------------------------------------------------------------------------------------------------------------------------------------------------------------------------------------------------------------MMRFNIDD-FVPPEGGT----N--KISIPFEYYRIRKV-------KVEFWP-----CSPITQG--------DRGVGTTAV------I----------LDD-------------NFVPKA----------------TAQT---YDPYV---------------TTPPAIQSP-----------------NPS--PTTP---VTS--------------HP---N-----L-----FLTPLL---------ITSN-----------------------------------------------QITK-----GISFG----------------------------------------------------------------------------
>Node20_166_2e-06_dist0.02
------------------------------------------------------------------------------------------------------------------------------------------------------------------------------------------------------------MMRFNIDD-FVPPEKGT----N--KISIPFEYYRIRKV-------KVEFWP-----CSPITQG--------DKGVGTTAV------I----------LDD-------------NFVPKA----------------TAQT---YDPYV---------------TTPPAIQSP-----------------NPS--PTTP---VTS--------------HP---N-----L-----FLTPLL---------ITSN-----------------------------------------------QITK-----GISFG----------------------------------------------------------------------------
>Node20_167_2e-06_dist0.0
------------------------------------------------------------------------------------------------------------------------------------------------------------------------------------------------------------MMRFNIDD-FVPPEGGT----N--KISIPFEYYRIRKV-------KVEFWP-----CSPITQG--------DRGVGTTAV------I----------LDD-------------NFVPKA----------------TAQT---YDPYV---------------TTPPAIQSP-----------------NPS--PTTP---VTS--------------HP---N-----L-----FLTPLL---------ITSN-----------------------------------------------QITK-----GISFG----------------------------------------------------------------------------
>Node20_167_2e-06_dist0.01
------------------------------------------------------------------------------------------------------------------------------------------------------------------------------------------------------------MMRFNIDD-FVPPEGGT----N--KISIPFEYYRIRKV-------KVEFWP-----CSPITQG--------DRGVGTTAV------I----------LDD-------------NFVPKA----------------TAQT---YDPYV---------------TTPPAIQSP-----------------NPS--PTTP---VTS--------------HP---N-----L-----FLTPLL---------ITSK-----------------------------------------------QITK-----GISFG----------------------------------------------------------------------------
>Node20_167_2e-06_dist0.02
------------------------------------------------------------------------------------------------------------------------------------------------------------------------------------------------------------MMRFNIDD-FVPPEGGT----N--KISIPFEYYRIRKV-------KVEFWP-----CTPITQG--------DRGVGTTAV------I----------LDD-------------NFVPKA----------------TAQT---YDPYV---------------TTPPAIQSP-----------------NPS--PTTP---VTS--------------HP---N-----L-----FLTPLL---------ITSN-----------------------------------------------QITK-----GISFG----------------------------------------------------------------------------
>Node20_168_2e-06_dist0.0
------------------------------------------------------------------------------------------------------------------------------------------------------------------------------------------------------------MMRFNIDD-FVPPEGGT----N--KISIPFEYYRIRKV-------KVEFWP-----CSPITQG--------DRGVGTTAV------I----------LDD-------------NFVPKA----------------TAQT---YDPYV---------------TTPPAIQSP-----------------NPS--PTTP---VTS--------------HP---N-----L-----FLTPLL---------ITSN-----------------------------------------------QITK-----GISFG----------------------------------------------------------------------------
>Node20_168_2e-06_dist0.01
------------------------------------------------------------------------------------------------------------------------------------------------------------------------------------------------------------MMRFNIDD-FVPPEGGT----N--KISIPFEYYRIRKV-------KVEFWP-----CSPITQG--------DRGVGTTAV------I----------LDD-------------NFVPKA----------------TAQT---YDPYV---------------TTPPAIQSP-----------------NPS--PTTP---VTS--------------HP---N-----L-----FLTPLL---------ITKN-----------------------------------------------QITK-----GISFG----------------------------------------------------------------------------
>Node20_168_2e-06_dist0.02
------------------------------------------------------------------------------------------------------------------------------------------------------------------------------------------------------------MMRFNIDD-FVPPEGGT----N--KIYIPFEYYRIRKV-------KVEFWP-----CSPITQG--------DRGVGTTAV------I----------LDD-------------NFVPKA----------------TAQT---YEPYV---------------TTPPAIQSP-----------------NPA--PTTP---VTS--------------HP---N-----L-----FLTPLL---------ITSN-----------------------------------------------QITK-----GISFG----------------------------------------------------------------------------
>Node20_169_2e-06_dist0.0
------------------------------------------------------------------------------------------------------------------------------------------------------------------------------------------------------------MMRFNIDD-FVPPEGGT----N--KISIPFEYYRIRKV-------KVEFWP-----CSPITQG--------DRGVGTTAV------I----------LDD-------------NFVPKA----------------TAQT---YDPYV---------------TTPPAIQSP-----------------NPS--PTTP---VTS--------------HP---N-----L-----FLTPLL---------ITSN-----------------------------------------------QITK-----GISFG----------------------------------------------------------------------------
>Node20_169_2e-06_dist0.01
------------------------------------------------------------------------------------------------------------------------------------------------------------------------------------------------------------MMRFNIDD-FVPPEGGT----N--KISIPFEYYRIRKV-------KVEHWP-----CSPITQG--------DRGVGTTAV------L----------LDD-------------NFVPKA----------------TAQT---YDPYV---------------TTPPAIQSP-----------------NPS--PTTP---VTT--------------HP---N-----L-----FLTPLL---------ITSN-----------------------------------------------QITK-----GISFG----------------------------------------------------------------------------
>Node20_169_2e-06_dist0.02
------------------------------------------------------------------------------------------------------------------------------------------------------------------------------------------------------------MMRFNIDD-FVPPEGGT----N--KISIPFEYYRIRKV-------KVEFWP-----CSPISQG--------DRGVGTTAV------I----------LDD-------------NFVPKA----------------TAQT---YDPYV---------------TTPPAIQSP-----------------NPS--PTTP---VTS--------------HP---N-----L-----FLTPLL---------ITSN-----------------------------------------------QITK-----GISFG----------------------------------------------------------------------------
>Node20_170_2e-06_dist0.0
------------------------------------------------------------------------------------------------------------------------------------------------------------------------------------------------------------MMRFNIDD-FVPPEGGT----N--KISIPFEYYRIRKV-------KVEFWP-----CSPITQG--------DRGVGTTAV------I----------LDD-------------NFVPKA----------------TAQT---YDPYV---------------TTPPAIQSP-----------------NPS--PTTP---VTS--------------HP---N-----L-----FLTPLL---------ITSN-----------------------------------------------QITK-----GISFG----------------------------------------------------------------------------
>Node20_170_2e-06_dist0.01
------------------------------------------------------------------------------------------------------------------------------------------------------------------------------------------------------------MMRFNIDD-FVPPEGGT----N--KISIPFEYYRIRKV-------KVEFWP-----CSPITQG--------DRGVGTTAA------I----------LDD-------------NFVPKA----------------TAQT---YDPYV---------------TTPPAIQSP-----------------NPS--PTTP---VTS--------------HP---N-----L-----MLTPLL---------ITSN-----------------------------------------------QITK-----GISFG----------------------------------------------------------------------------
>Node20_170_2e-06_dist0.02
------------------------------------------------------------------------------------------------------------------------------------------------------------------------------------------------------------MMRFNIDD-FVPPEGGT----N--KISIPFEYYRIRKV-------KVEFWP-----CSPITQG--------ERGVGTTAV------I----------LDD-------------NFVPKA----------------TAQT---YDPYV---------------TTPPAIQSP-----------------NPS--PTTP---VTS--------------HP---N-----L-----FKTPLL---------ITSN-----------------------------------------------QITK-----GISFG----------------------------------------------------------------------------
>Node20_171_2e-06_dist0.0
------------------------------------------------------------------------------------------------------------------------------------------------------------------------------------------------------------MMRFNIDD-FVPPEGGT----N--KISIPFEYYRIRKV-------KVEFWP-----CSPITQG--------DRGVGTTAV------I----------LDD-------------NFVPKA----------------TAQT---YDPYV---------------TTPPAIQSP-----------------NPS--PTTP---VTS--------------HP---N-----L-----FLTPLL---------ITSN-----------------------------------------------QITK-----GISFG----------------------------------------------------------------------------
>Node20_171_2e-06_dist0.01
------------------------------------------------------------------------------------------------------------------------------------------------------------------------------------------------------------MMRFNIDD-FVPPEGGT----N--KISIPFEYYRIRKV-------KVEFWP-----CSPITQG--------DRGVGTTAV------I----------LDD-------------NFVPKA----------------TAQT---YDPYV---------------TTPPAIQSP-----------------NPS--PTTP---VTS--------------HP---N-----L-----FLTPLL---------ITSN-----------------------------------------------QITK-----GISFG----------------------------------------------------------------------------
>Node20_171_2e-06_dist0.02
------------------------------------------------------------------------------------------------------------------------------------------------------------------------------------------------------------MMRFNIDD-FVPPEGGS----N--KISIPFEYYRIRKV-------KVEFWP-----CSPITQG--------DRGVGTTAV------I----------LDD-------------NFVPKA----------------TAQT---YDPYV---------------TTPPAIQSP-----------------NPS--PTTP---VTS--------------HP---N-----L-----FLTPLL---------ITSN-----------------------------------------------QITK-----GISFG----------------------------------------------------------------------------
>Node20_172_2e-06_dist0.0
------------------------------------------------------------------------------------------------------------------------------------------------------------------------------------------------------------MMRFNIDD-FVPPEGGT----N--KISIPFEYYRIRKV-------KVEFWP-----CSPITQG--------DRGVGTTAV------I----------LDD-------------NFVPKA----------------TAQT---YDPYV---------------TTPPAIQSP-----------------NPS--PTTP---VTS--------------HP---N-----L-----FLTPLL---------ITSN-----------------------------------------------QITK-----GISFG----------------------------------------------------------------------------
>Node20_172_2e-06_dist0.01
------------------------------------------------------------------------------------------------------------------------------------------------------------------------------------------------------------MMRFNIDD-FVPPEGGT----N--KISIPFEYYRIRKV-------KVEFWP-----CSPITLG--------DRGVGTTAV------I----------LDD-------------NFVPKA----------------TAQT---YDPYV---------------TTPPAIQSP-----------------NPS--PTTP---VTS--------------HP---N-----L-----FLTPLL---------ITSN-----------------------------------------------QITK-----GISFG----------------------------------------------------------------------------
>Node20_172_2e-06_dist0.02
------------------------------------------------------------------------------------------------------------------------------------------------------------------------------------------------------------MMRFNIDN-FVPPEPGT----N--KISIPFEYYRIRKV-------KVEFWP-----CSPITQG--------DRGVGTTAV------I----------LDE-------------NFVPKA----------------TAQT---YDPYV---------------TTPPAIQSP-----------------NPS--PTTP---VTS--------------HP---N-----L-----FLTPLL---------ITSN-----------------------------------------------QITK-----GISFG----------------------------------------------------------------------------
>Node20_173_2e-06_dist0.0
------------------------------------------------------------------------------------------------------------------------------------------------------------------------------------------------------------MMRFNIDD-FVPPEGGT----N--KISIPFEYYRIRKV-------KVEFWP-----CSPITQG--------DRGVGTTAV------I----------LDD-------------NFVPKA----------------TAQT---YDPYV---------------TTPPAIQSP-----------------NPS--PTTP---VTS--------------HP---N-----L-----FLTPLL---------ITSN-----------------------------------------------QITK-----GISFG----------------------------------------------------------------------------
>Node20_173_2e-06_dist0.01
------------------------------------------------------------------------------------------------------------------------------------------------------------------------------------------------------------MMRFNIDD-FVPPEGGT----N--KISIPFEYYRIRKV-------KVEFWP-----CSPITQG--------DRGVGTTAV------I----------LDD-------------NFVPKA----------------TAQT---YDPYV---------------TTPPAIQSP-----------------NPS--PTTP---VTS--------------HP---N-----L-----FLTPLL---------ITSN-----------------------------------------------QITK-----GISFG----------------------------------------------------------------------------
>Node20_173_2e-06_dist0.02
------------------------------------------------------------------------------------------------------------------------------------------------------------------------------------------------------------MMRFNIDD-FVPPEGGT----N--KISIPFEYYRIKKV-------KVEFWP-----CSPITQG--------DRGVGTTAV------I----------LDD-------------NFVPKA----------------TAQT---YDPYV---------------TTPPAIQSP-----------------NPS--PTTP---VTS--------------HP---N-----L-----FLTPLL---------LTSN-----------------------------------------------QITK-----GISFG----------------------------------------------------------------------------
>Node20_174_2e-06_dist0.0
------------------------------------------------------------------------------------------------------------------------------------------------------------------------------------------------------------MMRFNIDD-FVPPEGGT----N--KISIPFEYYRIRKV-------KVEFWP-----CSPITQG--------DRGVGTTAV------I----------LDD-------------NFVPKA----------------TAQT---YDPYV---------------TTPPAIQSP-----------------NPS--PTTP---VTS--------------HP---N-----L-----FLTPLL---------ITSN-----------------------------------------------QITK-----GISFG----------------------------------------------------------------------------
>Node20_174_2e-06_dist0.01
------------------------------------------------------------------------------------------------------------------------------------------------------------------------------------------------------------MIRFNIDD-FVPPEGGT----N--KISIPFEYYRIRKV-------KVEFWP-----CSPITQG--------DRGVGTTAV------I----------LDD-------------NFVPKA----------------TAQT---YDPYV---------------TTPPVIQSP-----------------NPS--PTQP---VTS--------------HP---N-----L-----FLTPLL---------ITSN-----------------------------------------------QITK-----GISFG----------------------------------------------------------------------------
>Node20_174_2e-06_dist0.02
------------------------------------------------------------------------------------------------------------------------------------------------------------------------------------------------------------MMRFNIDD-FVPPEGGT----N--KISIPFEYYRIRKV-------KVEFWP-----CSPITQG--------DRGVGTTAV------I----------LDD-------------NFVPKA----------------TAQQ---YDPYV---------------TTPPAIKSP-----------------NPS--PTTP---VTS--------------HP---N-----L-----FLTPLL---------ITSN-----------------------------------------------QITK-----GISFG----------------------------------------------------------------------------
>Node20_175_2e-06_dist0.0
------------------------------------------------------------------------------------------------------------------------------------------------------------------------------------------------------------MMRFNIDD-FVPPEGGT----N--KISIPFEYYRIRKV-------KVEFWP-----CSPITQG--------DRGVGTTAV------I----------LDD-------------NFVPKA----------------TAQT---YDPYV---------------TTPPAIQSP-----------------NPS--PTTP---VTS--------------HP---N-----L-----FLTPLL---------ITSN-----------------------------------------------QITK-----GISFG----------------------------------------------------------------------------
>Node20_175_2e-06_dist0.01
------------------------------------------------------------------------------------------------------------------------------------------------------------------------------------------------------------MMRFNIDD-FVPPEGGT----N--KISIPFEYYRIRKV-------KVEFWP-----CSPITQG--------DRGVGTTAV------I----------LDD-------------NFVPKA----------------TAQT---YDPYV---------------TTPPAIQSP-----------------NPS--PTTP---VTS--------------HP---N-----L-----FLTPLL---------ITSN-----------------------------------------------QITK-----GISFG----------------------------------------------------------------------------
>Node20_175_2e-06_dist0.02
------------------------------------------------------------------------------------------------------------------------------------------------------------------------------------------------------------MMRFNIDD-FVPPEGGT----N--KISIPFEYYRIRKV-------KVEFWP-----CSPITQG--------DRGVGTTAV------I----------LDD-------------NFVPKA----------------TAQT---YDPYV---------------TTPPAIQSP-----------------NPS--PTTP---VTS--------------HP---N-----L-----FLTPLL---------ITSN-----------------------------------------------QITK-----GISFG----------------------------------------------------------------------------
>Node20_176_2e-06_dist0.0
------------------------------------------------------------------------------------------------------------------------------------------------------------------------------------------------------------MMRFNIDD-FVPPEGGT----N--KISIPFEYYRIRKV-------KVEFWP-----CSPITQG--------DRGVGTTAV------I----------LDD-------------NFVPKA----------------TAQT---YDPYV---------------TTPPAIQSP-----------------NPS--PTTP---VTS--------------HP---N-----L-----FLTPLL---------ITSN-----------------------------------------------QITK-----GISFG----------------------------------------------------------------------------
>Node20_176_2e-06_dist0.01
------------------------------------------------------------------------------------------------------------------------------------------------------------------------------------------------------------MMRFNIDD-FVPPEGGT----N--KISIPFEYYRIRKV-------KVEFWP-----CSPITQG--------DRGVGTTAV------I----------LND-------------NFVPKA----------------TAQT---YDPLV---------------TTPPSIQSP-----------------NPS--PTTP---VTS--------------HP---N-----L-----FLTPLL---------ITTN-----------------------------------------------QITK-----GISFG----------------------------------------------------------------------------
>Node20_176_2e-06_dist0.02
------------------------------------------------------------------------------------------------------------------------------------------------------------------------------------------------------------MMRFNIDD-FVPPEGGT----N--KISIPFEYYRIRKV-------KVQFWP-----CSPITQG--------DRGVGTTAV------I----------LDD-------------NFVPKA----------------TAQT---YDPYV---------------TTPPAIQVP-----------------NPS--PTTP---VTS--------------HP---N-----L-----FLTPLL---------ITSN-----------------------------------------------QITK-----GISFG----------------------------------------------------------------------------
>Node20_177_2e-06_dist0.0
------------------------------------------------------------------------------------------------------------------------------------------------------------------------------------------------------------MMRFNIDD-FVPPEGGT----N--KISIPFEYYRIRKV-------KVEFWP-----CSPITQG--------DRGVGTTAV------I----------LDD-------------NFVPKA----------------TAQT---YDPYV---------------TTPPAIQSP-----------------NPS--PTTP---VTS--------------HP---N-----L-----FLTPLL---------ITSN-----------------------------------------------QITK-----GISFG----------------------------------------------------------------------------
>Node20_177_2e-06_dist0.01
------------------------------------------------------------------------------------------------------------------------------------------------------------------------------------------------------------MMRFNIDD-FVPPEGGT----N--KISIPFEYYRIRKV-------KVEFWP-----CSPITQG--------DRGVGTTAV------I----------LDD-------------NFVPKA----------------TNQT---YDPYV---------------TTPPAIKSP-----------------NPS--PTTP---VTS--------------HP---N-----L-----FLTPLL---------ITSN-----------------------------------------------QITK-----GISFG----------------------------------------------------------------------------
>Node20_177_2e-06_dist0.02
------------------------------------------------------------------------------------------------------------------------------------------------------------------------------------------------------------IMRFNIDD-FVPPEGGT----N--KISIPFEYYRIRKV-------KVEFWP-----CSPITQG--------DRGVGTTAV------I----------LDD-------------NFVPKA----------------TAQT---YDPYA---------------TTPPAIQSP-----------------NPS--PTTP---VTS--------------HP---N-----L-----FLTPLL---------ITNN-----------------------------------------------QITK-----GISFG----------------------------------------------------------------------------
>Node20_178_2e-06_dist0.0
------------------------------------------------------------------------------------------------------------------------------------------------------------------------------------------------------------MMRFNIDD-FVPPEGGT----N--KISIPFEYYRIRKV-------KVEFWP-----CSPITQG--------DRGVGTTAV------I----------LDD-------------NFVPKA----------------TAQT---YDPYV---------------TTPPAIQSP-----------------NPS--PTTP---VTS--------------HP---N-----L-----FLTPLL---------ITSN-----------------------------------------------QITK-----GISFG----------------------------------------------------------------------------
>Node20_178_2e-06_dist0.01
------------------------------------------------------------------------------------------------------------------------------------------------------------------------------------------------------------MMRFNIDD-FVPPEGGT----N--KISIPFEYYRIRKV-------KVEFWP-----CSPITQG--------DRGVGTTAV------I----------LED-------------NFVPKA----------------TAQT---YDPYV---------------TTPPAIQSP-----------------NPS--PTTP---VTS--------------HP---N-----L-----FLTPLL---------ITSN-----------------------------------------------QITK-----GISFG----------------------------------------------------------------------------
>Node20_178_2e-06_dist0.02
------------------------------------------------------------------------------------------------------------------------------------------------------------------------------------------------------------MMRFNIDD-FVPPEGGT----N--KISIPFEYYRIRKV-------KVEFWP-----CSPITQG--------DRGVGTTAV------I----------LDD-------------NFVPKA----------------TAQT---YDPYV---------------TTPPAIQSP-----------------NPS--PTTP---VTS--------------HP---N-----L-----FLTPLL---------ITSN-----------------------------------------------QITK-----GISFG----------------------------------------------------------------------------
>Node20_179_2e-06_dist0.0
------------------------------------------------------------------------------------------------------------------------------------------------------------------------------------------------------------MMRFNIDD-FVPPEGGT----N--KISIPFEYYRIRKV-------KVEFWP-----CSPITQG--------DRGVGTTAV------I----------LDD-------------NFVPKA----------------TAQT---YDPYV---------------TTPPAIQSP-----------------NPS--PTTP---VTS--------------HP---N-----L-----FLTPLL---------ITSN-----------------------------------------------QITK-----GISFG----------------------------------------------------------------------------
>Node20_179_2e-06_dist0.01
------------------------------------------------------------------------------------------------------------------------------------------------------------------------------------------------------------MMRFNIDD-FIPPEGGT----N--KISIPFEYYRIRKV-------KVEFWP-----CSPITQG--------DRGVGTTAV------I----------LDD-------------NFVPKA----------------TAQT---YDPYV---------------TTPPAIQSP-----------------NPS--PTTP---VTS--------------HP---N-----L-----FLTPLL---------ITSN-----------------------------------------------QITK-----GISFG----------------------------------------------------------------------------
>Node20_179_2e-06_dist0.02
------------------------------------------------------------------------------------------------------------------------------------------------------------------------------------------------------------MMRFNIDD-FVPPEGGT----N--KISIPFEYYRIRKV-------KVEFWP-----CNPITQG--------DRGVGTTAV------I----------LDD-------------NFVPKA----------------TAQT---YDPYV---------------TTPPAIQSP-----------------NPS--PTTP---VTS--------------HP---N-----L-----FLTPLL---------ITSN-----------------------------------------------QITK-----GISFG----------------------------------------------------------------------------
>Node20_180_2e-06_dist0.0
------------------------------------------------------------------------------------------------------------------------------------------------------------------------------------------------------------MMRFNIDD-FVPPEGGT----N--KISIPFEYYRIRKV-------KVEFWP-----CSPITQG--------DRGVGTTAV------I----------LDD-------------NFVPKA----------------TAQT---YDPYV---------------TTPPAIQSP-----------------NPS--PTTP---VTS--------------HP---N-----L-----FLTPLL---------ITSN-----------------------------------------------QITK-----GISFG----------------------------------------------------------------------------
>Node20_180_2e-06_dist0.01
------------------------------------------------------------------------------------------------------------------------------------------------------------------------------------------------------------MMRFNIDD-FVPPEGGT----N--KISIPFEYYRIRKV-------KVEFWP-----RSPITQG--------DRGVGTTAV------I----------PDD-------------NFVPKA----------------TAQT---YDPYV---------------TTPPAIQSP-----------------NPS--PTTP---VTS--------------HP---N-----L-----FLTPLL---------ITSN-----------------------------------------------QITK-----GISFG----------------------------------------------------------------------------
>Node20_180_2e-06_dist0.02
------------------------------------------------------------------------------------------------------------------------------------------------------------------------------------------------------------MMRFNIDD-FVPPEGGT----N--KISIPFEYYRIRKV-------KVEFWP-----CSPITQG--------DRGVGTTAV------I----------LDD-------------NFVPKA----------------TAQT---YDFYV---------------TTPPAIQNP-----------------NPA--PTTP---VTS--------------HP---N-----L-----FLTPLL---------ITSQ-----------------------------------------------QITK-----GISFG----------------------------------------------------------------------------
>Node20_181_2e-06_dist0.0
------------------------------------------------------------------------------------------------------------------------------------------------------------------------------------------------------------MMRFNIDD-FVPPEGGT----N--KISIPFEYYRIRKV-------KVEFWP-----CSPITQG--------DRGVGTTAV------I----------LDD-------------NFVPKA----------------TAQT---YDPYV---------------TTPPAIQSP-----------------NPS--PTTP---VTS--------------HP---N-----L-----FLTPLL---------ITSN-----------------------------------------------QITK-----GISFG----------------------------------------------------------------------------
>Node20_181_2e-06_dist0.01
------------------------------------------------------------------------------------------------------------------------------------------------------------------------------------------------------------MMRFAIDD-FVPPEGGT----N--KISIPFEYYRIRKV-------KVEFWP-----CSPITEG--------DRGVGTTAV------I----------LDD-------------NFVPKG----------------TAQT---YDPYV---------------TTPPAIQSP-----------------NPS--PTTP---VTS--------------HP---N-----L-----FLTPLL---------ITSN-----------------------------------------------QITK-----GISFG----------------------------------------------------------------------------
>Node20_181_2e-06_dist0.02
------------------------------------------------------------------------------------------------------------------------------------------------------------------------------------------------------------MMRFNIDD-FVPPEGGT----N--KISIPFEYYRIRKV-------KVEFWP-----CSPITQG--------DRGVGTTAV------I----------LDD-------------NFVPKA----------------TAHT---YDPYV---------------TTPPAIQSP-----------------NPS--PTTP---VTS--------------HP---N-----L-----FLTPLL---------ITSN-----------------------------------------------QITK-----GISFG----------------------------------------------------------------------------
>Node20_182_2e-06_dist0.0
------------------------------------------------------------------------------------------------------------------------------------------------------------------------------------------------------------MMRFNIDD-FVPPEGGT----N--KISIPFEYYRIRKV-------KVEFWP-----CSPITQG--------DRGVGTTAV------I----------LDD-------------NFVPKA----------------TAQT---YDPYV---------------TTPPAIQSP-----------------NPS--PTTP---VTS--------------HP---N-----L-----FLTPLL---------ITSN-----------------------------------------------QITK-----GISFG----------------------------------------------------------------------------
>Node20_182_2e-06_dist0.01
------------------------------------------------------------------------------------------------------------------------------------------------------------------------------------------------------------MMRFNIDD-FVPPEGGT----N--KISIPFEYYRIRKV-------KVEFWP-----CSPITQG--------DRGVGTTAV------I----------LDD-------------NFVPKA----------------TAQT---YDPYV---------------TTPPAIQSP-----------------NPS--PTTP---VTS--------------HP---N-----L-----FLTPLL---------ITSN-----------------------------------------------QITK-----GISFG----------------------------------------------------------------------------
>Node20_182_2e-06_dist0.02
------------------------------------------------------------------------------------------------------------------------------------------------------------------------------------------------------------MMRFNIDD-FVPPEGGT----N--KISIPFEYYRIRKV-------KVEFWP-----CSPITQG--------DRGVGTTAV------I----------LDD-------------NFVPKA----------------TAQD---YDPYV---------------TTPPAIQSP-----------------NPS--PTTP---VTS--------------HP---N-----L-----FLTPLL---------ITSN-----------------------------------------------QITK-----GISFG----------------------------------------------------------------------------
>Node20_183_2e-06_dist0.0
------------------------------------------------------------------------------------------------------------------------------------------------------------------------------------------------------------MMRFNIDD-FVPPEGGT----N--KISIPFEYYRIRKV-------KVEFWP-----CSPITQG--------DRGVGTTAV------I----------LDD-------------NFVPKA----------------TAQT---YDPYV---------------TTPPAIQSP-----------------NPS--PTTP---VTS--------------HP---N-----L-----FLTPLL---------ITSN-----------------------------------------------QITK-----GISFG----------------------------------------------------------------------------
>Node20_183_2e-06_dist0.01
------------------------------------------------------------------------------------------------------------------------------------------------------------------------------------------------------------MMRFNIDD-FVPPEGGT----N--KISIPFEYYRIRKV-------KVEFWP-----VSPITQG--------DRGVGTTAV------I----------LDD-------------NFVPKA----------------TAQT---YDPYV---------------TTPPAIQSP-----------------SPS--PTTP---VTS--------------HP---N-----L-----FLTPLL---------ITSN-----------------------------------------------QITK-----GISFG----------------------------------------------------------------------------
>Node20_183_2e-06_dist0.02
------------------------------------------------------------------------------------------------------------------------------------------------------------------------------------------------------------MMRFNIDD-FVPPEGGT----N--KISIPFEYYRIRKV-------KVEFWP-----CSPVTQG--------DRGVGTTAV------I----------LDS-------------NFVPKA----------------TAQT---YDPYV---------------TTPPAIQSP-----------------NPS--PTTP---VTS--------------HP---N-----L-----FLTPLL---------ITSH-----------------------------------------------QITK-----GISFG----------------------------------------------------------------------------
>Node20_184_2e-06_dist0.0
------------------------------------------------------------------------------------------------------------------------------------------------------------------------------------------------------------MMRFNIDD-FVPPEGGT----N--KISIPFEYYRIRKV-------KVEFWP-----CSPITQG--------DRGVGTTAV------I----------LDD-------------NFVPKA----------------TAQT---YDPYV---------------TTPPAIQSP-----------------NPS--PTTP---VTS--------------HP---N-----L-----FLTPLL---------ITSN-----------------------------------------------QITK-----GISFG----------------------------------------------------------------------------
>Node20_184_2e-06_dist0.01
------------------------------------------------------------------------------------------------------------------------------------------------------------------------------------------------------------MMRFNIDD-FVPPEGGT----N--KISIPFEYYRIRKV-------KVEFWP-----CSPITQG--------DRGVGTTAV------I----------LDD-------------NFVPKA----------------SAQT---YDPYV---------------TTPPAIQSP-----------------NPS--PTTP---VTS--------------HP---N-----L-----FLTPLL---------ITSN-----------------------------------------------QITK-----GISFG----------------------------------------------------------------------------
>Node20_184_2e-06_dist0.02
------------------------------------------------------------------------------------------------------------------------------------------------------------------------------------------------------------MMRFRIDD-FVPPEGGT----N--KISIPFEYYRIRKV-------KVEFWP-----CSPITQG--------DRGVGTTAV------I----------LDD-------------NFVPKA----------------TAQT---YDPYV---------------TTPPAIQSP-----------------NPS--PTTP---VTS--------------HP---N-----L-----FLTPLL---------ITSS-----------------------------------------------QITK-----GISFG----------------------------------------------------------------------------
>Node20_185_2e-06_dist0.0
------------------------------------------------------------------------------------------------------------------------------------------------------------------------------------------------------------MMRFNIDD-FVPPEGGT----N--KISIPFEYYRIRKV-------KVEFWP-----CSPITQG--------DRGVGTTAV------I----------LDD-------------NFVPKA----------------TAQT---YDPYV---------------TTPPAIQSP-----------------NPS--PTTP---VTS--------------HP---N-----L-----FLTPLL---------ITSN-----------------------------------------------QITK-----GISFG----------------------------------------------------------------------------
>Node20_185_2e-06_dist0.01
------------------------------------------------------------------------------------------------------------------------------------------------------------------------------------------------------------MMRFNIDD-FVPPEGGT----N--KISIPFEYYKIRKV-------KVEFWP-----CSPITQG--------DRGVGKTAV------I----------LDD-------------NFLPKA----------------TAQT---YDPYV---------------TTPPAIQSP-----------------NPS--PTTP---VVS--------------HP---N-----L-----FLTPLL---------ITSN-----------------------------------------------QITK-----GISFG----------------------------------------------------------------------------
>Node20_185_2e-06_dist0.02
------------------------------------------------------------------------------------------------------------------------------------------------------------------------------------------------------------MMRFNIDN-FVPPEGGT----N--KISIPFEYYRIRMV-------KVEFWP-----CSPITQG--------DRGVGTTAV------I----------LDD-------------NFVPKA----------------TAQS---YDPYV---------------TTPPAIQSP-----------------NPS--PTTP---VTS--------------HP---N-----L-----FLTPLL---------ITSN-----------------------------------------------QITK-----GISFG----------------------------------------------------------------------------
>Node20_186_2e-06_dist0.0
------------------------------------------------------------------------------------------------------------------------------------------------------------------------------------------------------------MMRFNIDD-FVPPEGGT----N--KISIPFEYYRIRKV-------KVEFWP-----CSPITQG--------DRGVGTTAV------I----------LDD-------------NFVPKA----------------TAQT---YDPYV---------------TTPPAIQSP-----------------NPS--PTTP---VTS--------------HP---N-----L-----FLTPLL---------ITSN-----------------------------------------------QITK-----GISFG----------------------------------------------------------------------------
>Node20_186_2e-06_dist0.01
------------------------------------------------------------------------------------------------------------------------------------------------------------------------------------------------------------MMRFNIDD-FVPPEGGT----N--KISIPFEYYRIRKV-------KVEFWP-----CSPITQG--------DRGVGTTAV------I----------LDD-------------NFVPKA----------------TAQT---YDPYV---------------TTPPAIQSP-----------------NPS--PTTP---VTS--------------HP---N-----L-----FLTPLL---------ITSN-----------------------------------------------QITK-----GISFG----------------------------------------------------------------------------
>Node20_186_2e-06_dist0.02
------------------------------------------------------------------------------------------------------------------------------------------------------------------------------------------------------------MMRFNIDS-FVPPEGGT----N--KISIPFEYYRIRKV-------KVEFWP-----CSPITQG--------DRGVGTTAV------I----------LDD-------------NFVPKA----------------TAQT---YDPYV---------------TTPPAIQSP-----------------NPS--PTTP---VTS--------------HP---N-----L-----FLTPLL---------ITSN-----------------------------------------------QITK-----GISFG----------------------------------------------------------------------------
>Node20_187_2e-06_dist0.0
------------------------------------------------------------------------------------------------------------------------------------------------------------------------------------------------------------MMRFNIDD-FVPPEGGT----N--KISIPFEYYRIRKV-------KVEFWP-----CSPITQG--------DRGVGTTAV------I----------LDD-------------NFVPKA----------------TAQT---YDPYV---------------TTPPAIQSP-----------------NPS--PTTP---VTS--------------HP---N-----L-----FLTPLL---------ITSN-----------------------------------------------QITK-----GISFG----------------------------------------------------------------------------
>Node20_187_2e-06_dist0.01
------------------------------------------------------------------------------------------------------------------------------------------------------------------------------------------------------------MMRFNIDD-FVPPEGGT----N--KISIPFEYYRIRKV-------KVEFWP-----CSPITQG--------DRGVGTTAV------I----------LDD-------------NFVPKA----------------TAQT---YDPYV---------------TTPPAIQSP-----------------NPS--PTTP---VTS--------------HP---N-----L-----FLTPLL---------ITSN-----------------------------------------------QITK-----GISFG----------------------------------------------------------------------------
>Node20_187_2e-06_dist0.02
------------------------------------------------------------------------------------------------------------------------------------------------------------------------------------------------------------MMRFNIDD-FVPPEGGT----N--KISIPFQYYRIRKV-------KVEFWP-----CSPITQG--------DRGVGTTAV------V----------LDD-------------NFVPKA----------------TAQT---YDPYV---------------TTPPAIQSP-----------------NPS--PTTP---VTS--------------HP---N-----L-----FLTPLL---------ITSN-----------------------------------------------QITK-----GISFG----------------------------------------------------------------------------
>Node20_188_2e-06_dist0.0
------------------------------------------------------------------------------------------------------------------------------------------------------------------------------------------------------------MMRFNIDD-FVPPEGGT----N--KISIPFEYYRIRKV-------KVEFWP-----CSPITQG--------DRGVGTTAV------I----------LDD-------------NFVPKA----------------TAQT---YDPYV---------------TTPPAIQSP-----------------NPS--PTTP---VTS--------------HP---N-----L-----FLTPLL---------ITSN-----------------------------------------------QITK-----GISFG----------------------------------------------------------------------------
>Node20_188_2e-06_dist0.01
------------------------------------------------------------------------------------------------------------------------------------------------------------------------------------------------------------MMRFNIDD-FVPPEGGT----N--KISIPFEYYRIRKV-------KVEFWP-----CSPITQG--------DRGVGTTAV------I----------LDD-------------NFVPKA----------------TAQT---YDPYV---------------TTPPAIQSP-----------------NPS--PTTP---VTS--------------HP---N-----L-----FLTPLL---------VTSN-----------------------------------------------QITK-----GISFG----------------------------------------------------------------------------
>Node20_188_2e-06_dist0.02
------------------------------------------------------------------------------------------------------------------------------------------------------------------------------------------------------------MMRFNIDD-FVPPEGGT----N--KISIPFEYYRIRKV-------KVEFWP-----CSPITQG--------DRGVGTTAV------I----------LDD-------------NFVPKA----------------TAQT---YDPYV---------------TTPPAIQSP-----------------NPS--PTTP---VTS--------------HP---N-----L-----FLTPLL---------ITSN-----------------------------------------------QITK-----GISFG----------------------------------------------------------------------------
>Node20_189_2e-06_dist0.0
------------------------------------------------------------------------------------------------------------------------------------------------------------------------------------------------------------MMRFNIDD-FVPPEGGT----N--KISIPFEYYRIRKV-------KVEFWP-----CSPITQG--------DRGVGTTAV------I----------LDD-------------NFVPKA----------------TAQT---YDPYV---------------TTPPAIQSP-----------------NPS--PTTP---VTS--------------HP---N-----L-----FLTPLL---------ITSN-----------------------------------------------QITK-----GISFG----------------------------------------------------------------------------
>Node20_189_2e-06_dist0.01
------------------------------------------------------------------------------------------------------------------------------------------------------------------------------------------------------------MMRFNIDD-FVPPEGGT----N--KISIPFEYYRIRKV-------KVEFWP-----CSPITQG--------DRGVGSTAV------I----------LDD-------------NFVPKA----------------TAQT---YDPYD---------------TTPPAIQSP-----------------NPS--PTTP---VTS--------------HP---N-----L-----FLTPLL---------ITSN-----------------------------------------------QITK-----GISFG----------------------------------------------------------------------------
>Node20_189_2e-06_dist0.02
------------------------------------------------------------------------------------------------------------------------------------------------------------------------------------------------------------MMRFQIDD-FVPPEGGT----T--KISIPFEYYRIRKV-------KVPFWP-----CSPLTQG--------DRGVGTTAV------I----------LDD-------------NFVPKA----------------TAQT---YDPYV---------------TTPPAIQSP-----------------NPS--PTTP---VTS--------------HP---N-----L-----FLTPLL---------ITSN-----------------------------------------------QITK-----GISFG----------------------------------------------------------------------------
>Node20_190_2e-06_dist0.0
------------------------------------------------------------------------------------------------------------------------------------------------------------------------------------------------------------MMRFNIDD-FVPPEGGT----N--KISIPFEYYRIRKV-------KVEFWP-----CSPITQG--------DRGVGTTAV------I----------LDD-------------NFVPKA----------------TAQT---YDPYV---------------TTPPAIQSP-----------------NPS--PTTP---VTS--------------HP---N-----L-----FLTPLL---------ITSN-----------------------------------------------QITK-----GISFG----------------------------------------------------------------------------
>Node20_190_2e-06_dist0.01
------------------------------------------------------------------------------------------------------------------------------------------------------------------------------------------------------------MMRFNIDD-FVPPEGGT----N--KISIPFEYYRIRKV-------KVEFWP-----CSPITQG--------DRGVGTTAV------I----------LDD-------------NFVPKA----------------TAQT---YDPYV---------------TTPPAIQSP-----------------NPS--PTTP---VTS--------------HP---N-----L-----FLTPIL---------ITSN-----------------------------------------------QITK-----GISFG----------------------------------------------------------------------------
>Node20_190_2e-06_dist0.02
------------------------------------------------------------------------------------------------------------------------------------------------------------------------------------------------------------MMRFNIDD-FVPPEGGT----N--KISIPFEYYRIRKV-------KVEFWP-----CSPITKG--------DRGVGTTAV------I----------LDD-------------NFVPKA----------------TAQT---YDPYV---------------TTPPAIQSP-----------------NPS--PTTP---VTS--------------HP---N-----L-----FLTPLL---------ITSN-----------------------------------------------QITK-----GISFG----------------------------------------------------------------------------
>Node20_191_2e-06_dist0.0
------------------------------------------------------------------------------------------------------------------------------------------------------------------------------------------------------------MMRFNIDD-FVPPEGGT----N--KISIPFEYYRIRKV-------KVEFWP-----CSPITQG--------DRGVGTTAV------I----------LDD-------------NFVPKA----------------TAQT---YDPYV---------------TTPPAIQSP-----------------NPS--PTTP---VTS--------------HP---N-----L-----FLTPLL---------ITSN-----------------------------------------------QITK-----GISFG----------------------------------------------------------------------------
>Node20_191_2e-06_dist0.01
------------------------------------------------------------------------------------------------------------------------------------------------------------------------------------------------------------MMRFNIDD-FVPPEGGT----N--KISIPFEYYRIRKV-------KVEFWP-----CSPITQG--------DRGVGTTAV------I----------LDD-------------NFVPKA----------------TAQT---YDPYV---------------TTPPAIQSP-----------------NPS--PTTP---VTS--------------HP---N-----L-----FLTPLL---------ITSN-----------------------------------------------QITK-----GISFG----------------------------------------------------------------------------
>Node20_191_2e-06_dist0.02
------------------------------------------------------------------------------------------------------------------------------------------------------------------------------------------------------------MMRFNIDD-FVPPEGGT----N--KISIPFEYYRIRKV-------KVEFWP-----CSPISQG--------DRGIGTTAV------I----------LDD-------------NFVPKA----------------TAQT---YDPYV---------------TTPPAIQSP-----------------NPS--PTTP---VTS--------------HP---N-----L-----FLTPLL---------ITSN-----------------------------------------------QITK-----GISFG----------------------------------------------------------------------------
>Node20_192_2e-06_dist0.0
[truncated: 24,288,624 more chars]
